# Supplementary material for: Altered fecal microbiota composition in the Flinders sensitive line rat model of depression
Source: Psychopharmacology (Berl). 2018 Nov 23;236(5):1445–57. doi: 10.1007/s00213-018-5094-2 (PMC6599185; doi:10.1007/s00213-018-5094-2)
Supplement: Supplementary file 5 — The file contains the different OTUs that were identified in all samples, their abundances and taxonomic assignment. Each OTU is identified by a name (e.g. OTU_1) and the corresponding DNA sequence of the specific OTU can be found in the file. (XLSX 714 kb) [file 213_2018_5094_MOESM3_ESM.xlsx]

## Sheet: All OTUs
Rat ID		2	3	4	5	6	7	8	9	10	11	12	13	14	15	16	17	18	19	20	21	22	23	24	25	26	27	28	29	30	31	32	33	34	35	36	37	38	39	40	41	42	43	44	45	46	47	48	Kingdom
Strain		FRL	FRL	FRL	FRL	FRL	FRL	FRL	FRL	FRL	FRL	FRL	FRL	FRL	FRL	FRL	FRL	FRL	FRL	FRL	FRL	FRL	FRL	FRL	FSL	FSL	FSL	FSL	FSL	FSL	FSL	FSL	FSL	FSL	FSL	FSL	FSL	FSL	FSL	FSL	FSL	FSL	FSL	FSL	FSL	FSL	FSL	FSL
Treatment		Saline	FSL	FSL	FRL	FRL	Saline	Saline	FSL	FSL	FRL	FRL	Saline	Saline	FSL	FSL	FRL	FRL	Saline	Saline	FSL	FSL	FRL	FRL	Saline	Saline	FSL	FSL	FRL	FRL	Saline	Saline	FSL	FSL	FRL	FRL	Saline	Saline	FSL	FSL	FRL	FRL	Saline	Saline	FSL	FSL	FRL	FRL
	OTU_831	0.00666587	0.00697342	0.00173489	0.0283147	0.0197779	0.00236538	0.0104952	0.00420852	0.00282584	0.00418997	0.00366824	0.00369366	0.00123851	0.00805459	0.010645	0	0.00166981	0.00141323	0.0131803	0.00499201	0.00615726	0.0024654	0.00120913	0.003603	0.00907441	0.00444662	0.00172744	0.0108674	0.000899135	0.00824848	0.00199696	0.00143154	0.00363405	0.00260173	0.00128324	0	0.01055	0.0034941	0	0.00204891	0.00971975	0.000767312	0.00183135	0.0029543	0.00431269	0.0121781	0.00208114	k__Bacteria
	OTU_37	1.84645	0.929789	0	0.32131	0	0.138375	0.0708429	0.110824	0.0018839	0.310058	0.776751	0.400393	0.261326	0.0874498	0.00665309	0	0	0.609101	1.05026	0.0199681	1.07906	1.43486	0.233362	0.0948789	0.480036	0.334979	0.000863722	0.000724496	0.793936	0.000916498	0	0.197552	0.000908513	0.588858	0.00128324	0	0	0.0943407	0	0.217184	0.301312	0.537886	0	0.129989	0.74437	0.300024	0.372523	k__Bacteria
	OTU_92	0	0.0761265	0.00693957	0.382863	0.0167351	0	0.393572	0.00841704	0.197809	0.134079	0.0385166	0.120413	0.0111466	0.0736419	0.0306042	0	0.000834906	0.00141323	0.00901807	0.329473	0.0708084	0.0443772	0	0.166939	0.00181488	0.121541	0.119194	0.202859	0.0710317	0.0311609	0	0	0.207141	0.0182121	0.245098	0.0183054	0.403245	0.0023294	0.0147423	0.0194646	0.00809979	0	0.036627	0.0187105	0	0.055355	0.00138742	k__Bacteria
	OTU_284	0.00266635	0.000581118	0.176959	0.00123107	0.141488	0.132461	0.00393572	0.0827675	0.318378	0	0.000917061	0.000738732	0.00371554	0.00345197	0.0958046	0	0.0300566	0.00423968	0.0013874	0	0	0.0262976	0	0.290642	0.00635209	0.0629938	0.0984643	0.0101429	0.0107896	0.10998	0.0958543	0.00286307	0.00272554	0.0771846	0.00898265	0.4076	0.0445445	0.109482	0.00105302	0	0	0	0.0769167	0.00590859	0	0.0033213	0	k__Bacteria
	OTU_140	0.00533269	0	0.608947	0	0.424464	0	0	0	0.00376779	0	0	0.000738732	0.00866959	0	0.341969	0.0083654	0.116887	0	0	0	0	0.0961507	0	0.004804	0	0.00222331	0	0.000724496	0	0.000916498	0.000998482	0	0	0.256704	0	0	0.00234445	0.0023294	0	0	0	0	0.000915675	0	0	0.0022142	0	k__Bacteria
	OTU_179	0	0.341698	0	0.00984858	0	0	0	0.955334	0	0	0.183412	0	0	0	0	0	0	0	0	0	0	0.000821801	0	0	0	0	0	0	0	0	0	0	0	0	0	0	0	0	0	0	0	0	0	0	0	0	0	k__Bacteria
	OTU_204	0.0453279	0.0267314	0.0390351	0.0984858	0.085197	0.00118269	0.00787143	0.00140284	0.0678202	0.0324723	0.0366824	0.0502338	0.0222932	0.0103559	0.0199593	0	0.00500943	0.0353307	0.0388471	0.00499201	0.0708084	0.253936	0.0145096	0.031226	0.0272232	0.0541005	0.00604605	0.0108674	0.00629395	0.000916498	0	0	0.0254384	0.085857	0	0	0	0.0011647	0	0	0.00323992	0	0	0.0029543	0.00258761	0.0343201	0.0381542	k__Bacteria
	OTU_1242	0	0	0.00433723	0	0	0.00709614	0	0.00420852	0.0216648	0	0	0.140359	0	0.00805459	0.00266124	0.0669232	0.00250472	0.00141323	0.000693698	0	0.00307863	0.000821801	0	0.013211	0.000907441	0.00148221	0.00690978	0.0253574	0.0242766	0.00458249	0.00798786	0	0	0.0121414	0.08726	0.0280683	0.00234445	0.0093176	0.166377	0	0	0	0.00274703	0.00393906	0	0.0022142	0	k__Bacteria
	OTU_614	0.00933221	0.0319615	0.000867446	0.03447	0.0228206	0	0.0446048	0.00841704	0.0169551	0.0219974	0.00641943	0.0206845	0.0173392	0.0149585	0.00665309	0	0.000834906	0.00423968	0.00624328	0.0299521	0.024629	0.0049308	0	0.00960799	0	0.0207509	0.0103647	0.0210104	0.00629395	0.00274949	0	0	0.0163532	0.00693794	0.0295144	0.00366108	0.0515778	0	0.00210604	0.00204891	0.00242994	0	0.0036627	0.00689336	0.000862537	0.00664261	0	k__Bacteria
	OTU_419	0.0373289	0.00987901	0.0242885	0.00246214	0.0152138	0	0.0104952	0.0448909	0.0263745	0.00628496	0.0238436	0.00664859	0.00495405	0.00690393	0.0226205	0	0.00584434	0.00423968	0.0117929	0.00998403	0.00461794	0.0271194	0.0217644	0.044437	0.00907441	0.0400196	0.000863722	0.00362248	0.00359654	0	0	0.00572615	0.000908513	0.00953967	0	0	0	0.0023294	0	0.00102445	0.00242994	0.00690581	0.00183135	0.00590859	0.0103504	0.0044284	0.00138742	k__Bacteria
	OTU_769	0.00933221	0	0.0242885	0.00246214	0.0106496	0	0.0314857	0.00140284	0.0169551	0.00104749	0.00183412	0.00147746	0.00495405	0.00690393	0.010645	0	0.00166981	0.0155455	0.0173424	0	0.0230897	0.0032872	0.0169278	0.002402	0.00362976	0.000741103	0.00172744	0.0144899	0.00269741	0	0	0	0.00272554	0.0112742	0.00256647	0	0	0.0023294	0	0.00204891	0	0.00383656	0	0.0108324	0.00603776	0.0055355	0	k__Bacteria
	OTU_1336	0.00133317	0.00174335	0.00433723	0.00123107	0.00304275	0	0.00262381	0.00841704	0	0.00104749	0.00183412	0	0	0	0	0	0.00166981	0	0.00346849	0	0	0.000821801	0	0.01201	0.00362976	0.00222331	0	0	0	0	0	0	0	0.00346897	0	0.00122036	0	0	0	0	0	0.000767312	0	0	0	0.0011071	0	k__Bacteria
	OTU_2233	0	0	0	0	0	0	0	0	0	0	0	0	0	0	0	0	0	0	0	0	0	0	0	0	0	0	0	0	0	0	0	0.0271992	0.0172617	0	0	0	0	0	0	0	0	0	0	0	0.000862537	0	0	k__Bacteria
	OTU_1001	0.00133317	0.00348671	0.00173489	0	0	0	0.00131191	0	0.000941948	0	0	0.00295493	0	0	0	0	0.000834906	0	0.000693698	0	0	0.004109	0	0.002402	0	0.00148221	0	0.000724496	0	0	0	0	0.000908513	0.00173449	0	0	0	0	0	0	0	0	0	0	0	0	0.00138742	k__Bacteria
	OTU_2230	0	0	0	0	0	0	0	0	0	0	0	0	0	0	0.00133062	0	0	0	0	0	0	0	0	0	0	0.000741103	0	0	0	0	0	0	0	0	0	0	0	0	0	0	0	0	0	0	0.00172507	0	0	k__Bacteria
	OTU_1840	0	0	0	0	0	0	0	0	0	0	0	0	0	0	0	0	0	0	0	0	0	0	0	0	0	0	0	0	0	0	0	0	0	0	0	0	0	0	0	0.00102445	0.00161996	0	0	0	0	0	0	k__Bacteria
	OTU_568	0	0	0	0	0	0	0	0	0	0	0	0	0	0	0	0	0	0	0	0	0	0	0	0.001201	0	0	0	0	0	0	0	0	0	0	0	0	0	0	0	0	0	0	0	0	0	0	0	k__Bacteria
	OTU_402	0	0	0	0	0	0	0	0	0	0	0	0	0	0	0	0	0	0	0	0	0	0	0	0	0	0	0	0.0130409	0.0512507	0	0.0329499	0	0.000908513	0	0	0.0378312	0.0269611	0	0	0.0307336	0.038069	0.00153462	0.346125	0	0	0.0166065	0.000693712	k__Bacteria
	OTU_740	0	0.000581118	0	0	0	0.0224711	0	0	0.00470974	0	0	0	0.00371554	0.00575328	0.00133062	0	0	0	0	0	0	0	0.00725479	0.002402	0.00544465	0.00741103	0.0077735	0.00217349	0	0.000916498	0	0.00143154	0	0.00260173	0.00256647	0	0	0	0.00105302	0	0	0.000767312	0.00274703	0	0	0.0011071	0	k__Bacteria
	OTU_1591	0	0	0	0	0	0	0	0	0	0	0	0	0	0	0	0	0	0	0	0	0	0	0	0	0.00362976	0	0.00950094	0	0	0	0	0	0.00908513	0	0	0	0	0	0	0	0	0	0	0	0.0163882	0	0	k__Bacteria
	OTU_272	0.0373289	0.0389349	0.0407699	0.00984858	0.00456413	0.00946152	0.0209905	0.0112227	0.00753558	0.00314248	0.00366824	0.0243782	0.0272473	0.00690393	0.0252818	0	0.00417453	0	0	0	0	0.0336938	0.00120913	0.013211	0.0190563	0.028903	0.0319577	0.0231839	0.0179827	0.00458249	0.00499241	0.00143154	0.00635959	0.0156104	0.00769941	0.0061018	0.0187556	0.0046588	0.00842416	0.0122934	0.00809979	0.00997506	0.03388	0.00689336	0.00345015	0.0022142	0.000693712	k__Bacteria
	OTU_782	0.0119986	0.0191769	0.0104093	0.00492429	0.012171	0.00473076	0.00262381	0.0112227	0.0207229	0.00104749	0.00733649	0.0118197	0.00495405	0.00805459	0.0119756	0	0.00667925	0.00282646	0.0194235	0	0.00307863	0.0115052	0.00120913	0.001201	0.00453721	0.00592882	0.0077735	0.00217349	0.00629395	0	0	0.00286307	0	0.00433621	0.00256647	0	0.00117222	0.0011647	0.00315906	0.00409781	0	0	0.00824108	0	0	0	0	k__Bacteria
	OTU_48	0	1.55914	0.000867446	0.0320079	1.23536	0	0	0.00140284	2.07417	0.00209499	0	0	0.0148622	1.02754	0.00133062	0	0.00166981	0	0	0	0.00153931	0.000821801	0	0	0	0.000741103	0	0	0.0215792	0	0	0	0.000908513	0	0	0	0	0	0	0	0.137696	0	0	0.96507	0.266524	0.0044284	0	k__Bacteria
	OTU_1788	0	0.971049	0	0.0258525	0.704397	0	0	0	1.14729	0.00314248	0	0	0.0111466	0.510891	0.00133062	0	0	0	0	0	0	0	0.00120913	0	0	0	0	0	0.00629395	0	0	0	0	0	0	0	0	0	0	0	0.0647983	0	0	0.525865	0.120755	0.0044284	0	k__Bacteria
	OTU_336	0.0439947	0.0255692	0.0173489	0.00369322	0.00456413	0.00118269	0.00787143	0.0378767	0.0141292	0.0167599	0.01559	0.0022162	0.00123851	0.00115066	0	0.0083654	0.00918396	0.0240249	0.0721446	0.00499201	0.0200111	0.045199	0	0.002402	0	0.00444662	0	0.00724496	0	0.00641549	0.000998482	0	0	0.0450966	0	0.00366108	0.01055	0	0	0.00819563	0	0.00460387	0	0.0118172	0.00172507	0.0154994	0.0055497	k__Bacteria
	OTU_333	0	0	0	0	0	0	0	0	0	0	0	0	0	0	0	0.0083654	0	0	0	0	0	0	0	0	0	0	0	0	0	0	0	0	0	0	0	0	0	0	0	0	0	0	0	0	0	0	0	k__Bacteria
	OTU_1780	0	0	0	0	0	0	0	0	0	0	0	0	0	0	0	0	0	0	0	0	0	0	0	0	0	0.00370552	0.00172744	0	0	0	0	0	0	0	0	0	0	0	0.00315906	0	0	0	0	0	0	0	0	k__Bacteria
	OTU_815	0.00266635	0.00174335	0	0.00123107	0	0	0.00262381	0.00841704	0.000941948	0.0104749	0.00366824	0.000738732	0.00247703	0.00460262	0.00399186	0	0.00166981	0.00423968	0.00693698	0.00499201	0.00153931	0.0032872	0.00604566	0.002402	0.00453721	0.00741103	0	0.00362248	0.00359654	0.00274949	0.000998482	0	0.0072681	0.00520346	0.00128324	0	0.00586112	0.0069882	0	0.00717118	0.00161996	0.00920775	0	0	0.000862537	0.0055355	0.000693712	k__Bacteria
	OTU_2262	0	0	0	0	0	0	0	0	0	0	0	0	0	0	0.00266124	0	0	0	0	0	0	0	0	0	0	0	0	0	0	0	0	0	0	0	0	0	0	0	0	0	0	0.000767312	0	0	0	0	0	k__Bacteria
	OTU_626	0.00266635	0	0.000867446	0.00246214	0	0.00118269	0.00131191	0.00420852	0.00470974	0.00104749	0	0.00147746	0	0.00230131	0	0	0	0.00565291	0.0013874	0	0.00153931	0.0032872	0	0.003603	0.00181488	0.00741103	0.00345489	0.00144899	0.00449568	0.001833	0	0	0.00363405	0.00520346	0	0.00122036	0.00234445	0	0	0.00102445	0	0.00383656	0	0.000984766	0	0	0.00208114	k__Bacteria
	OTU_434	0	0	0	0	0	0	0	0	0.0103614	0.00209499	0	0.000738732	0	0.00575328	0.00399186	0	0.00417453	0.00989259	0.00416219	0	0.0123145	0.0180796	0.00967305	0.010809	0.0145191	0.0259386	0.0103647	0.00941845	0.00809222	0.00458249	0.00798786	0.00286307	0.0072681	0.0156104	0.00513294	0.00732216	0.0152389	0.0104823	0.00842416	0.00102445	0.000809979	0	0	0.00492383	0.00431269	0.0022142	0	k__Bacteria
	OTU_147	0.0586596	0.111575	0.242885	0.225286	0.0806329	0.0248365	0.0354214	0.0631278	0.07253	0.134079	0.030263	0.085693	0.0222932	0.0276157	0.0425798	0.0585578	0.0768113	0.117298	0.108217	0.014976	0.0646512	0.053417	0.064084	0	0	0.177865	0.00604605	0.0224594	0.0125879	0.00458249	0.00798786	0.0229046	0.0218043	0.053769	0.048763	0.00244072	0.00937778	0.0361057	0.0105302	0.011269	0.0882877	0.0253213	0.00549405	0.0147715	0.022426	0.0188207	0.0256674	k__Bacteria
	OTU_199	0.0186644	0.112737	0.161345	0.017235	0.0289061	0.0212884	0.0236143	0.0182369	0.0772397	0.0555171	0.0504384	0.0509725	0.0111466	0.0126572	0.010645	0.0083654	0.079316	0.0254381	0.0249731	0.00499201	0.0338649	0.012327	0.00362739	0.038432	0.0217786	0.0815213	0.0112284	0.0224594	0.0170836	0.00733198	0.0149772	0.0214731	0.0118107	0.0268845	0.0282312	0.0109832	0.0164111	0.0221293	0.00315906	0.0143424	0.0226794	0.0268559	0.0210605	0.00689336	0.0129381	0.0188207	0.0277485	k__Bacteria
	OTU_243	0.00799904	0.00406783	0.00173489	0.0123107	0.0167351	0.0130096	0.0262381	0.00981988	0.00941948	0.0251398	0.0201753	0.0229007	0.00743108	0.0149585	0.010645	0.0083654	0.0192028	0.00423968	0.0145677	0.00499201	0.00461794	0.00657441	0.018137	0.00840699	0.0163339	0.0666993	0.0397312	0.0115919	0.0116888	0.0119145	0.00998482	0.00143154	0.0109022	0.0303535	0.0282312	0.0195258	0.01055	0.0244587	0.0358027	0.0348314	0.00485987	0.00230194	0.0586032	0.0108324	0.00517522	0.0188207	0.00971197	k__Bacteria
	OTU_258	0.0159981	0.0162713	0.0138791	0.00984858	0.00456413	0.00354807	0.0157429	0.00280568	0.053691	0.00209499	0.00458531	0.041369	0.0136236	0.00690393	0.00665309	0.0083654	0.00333962	0.0155455	0.0215046	0	0.00769657	0.00903981	0.0362739	0.022819	0.00816697	0.0481717	0.0440498	0.0144899	0.00989049	0.00366599	0.00599089	0.00286307	0.00635959	0.0398932	0.0205318	0.00732216	0.0199278	0.0163058	0.0052651	0.011269	0.0137696	0.0107424	0.0192292	0.0157563	0.0069003	0.00885681	0.0249736	k__Bacteria
	OTU_463	0.0173313	0.0377727	0.0320955	0.0233904	0.0106496	0.00946152	0.0196786	0.0126256	0.0320262	0.0157124	0.00825355	0.0288106	0.00743108	0.0103559	0.0133062	0	0.0183679	0.0381572	0.0381534	0.014976	0.0184718	0.012327	0.0120913	0.030025	0.0108893	0.021492	0.00690978	0.00796946	0.00449568	0.0247454	0.00998482	0.00715768	0.00999364	0.00953967	0.00256647	0.0061018	0.0152389	0.0046588	0.0147423	0.0102445	0.0105297	0.00537119	0.00640973	0	0.00517522	0.0044284	0.00832455	k__Bacteria
	OTU_321	0	0.000581118	0	0.0369322	0.0334703	0	0	0	0	0.0418997	0.0421848	0	0	0	0	0	0.0283868	0	0	0	0	0.0115052	0.00120913	0	0	0	0	0	0.0224784	0	0	0	0	0.0303535	0.0975259	0	0	0	0	0.0604428	0.038069	0	0	0	0	0.0276775	0.122787	k__Bacteria
	OTU_589	0.0106654	0.0127846	0.00780701	0.00369322	0.00152138	0.00354807	0.00262381	0	0.00376779	0.00628496	0.014673	0.00147746	0.00123851	0.00115066	0	0	0.000834906	0	0	0	0.00307863	0.0024654	0	0	0.00181488	0.0155632	0	0.00362248	0.00179827	0	0.00199696	0	0.00454256	0	0.00513294	0	0.00117222	0.0046588	0	0.00102445	0.00566985	0	0.00274703	0.00196953	0.00172507	0.0044284	0	k__Bacteria
	OTU_932	0	0.000581118	0.00346978	0.00369322	0.00304275	0	0.00393572	0.00140284	0	0.00314248	0.00183412	0	0.00123851	0.00345197	0	0	0	0	0.000693698	0	0	0	0.00120913	0.002402	0	0.000741103	0.00259117	0.00289798	0.00179827	0	0.00599089	0.00143154	0	0	0.00128324	0.00244072	0.00117222	0	0.0052651	0.00102445	0.000809979	0.000767312	0.00183135	0	0.000862537	0	0.00208114	k__Bacteria
	OTU_1900	0.161314	0.230123	0.11884	0.123107	1.38445	0.0236538	0.101017	0.0981988	0.240197	0.741625	0.170573	0.00443239	0.0247703	0.0241638	0.0745147	0.0083654	0.0367359	0	0.000693698	0.0249601	0.190875	0.284343	0.00967305	1.09411	0.912886	0.115612	0.123512	0.13693	0.0386628	0.00458249	0.030953	0.0672822	0.155356	0.328685	0.0846936	0.00732216	0.118395	0.0326116	0.0421208	0.170059	0.0704682	0.0560138	0.0466994	0.25013	0.0612402	0.397449	0.132499	k__Bacteria
	OTU_56	0.161314	0.284167	0.121442	0.13788	0.559866	0.00946152	0.02755	0.11363	0.325914	0.762575	0.191666	0.0273331	0.0718337	0.063286	0.073184	0.0167308	0.0459198	0.00423968	0.0450904	0.0449281	0.360199	0.343513	0.0120913	0.146522	0.420145	0.1749	0.127831	0.147073	0.033268	0.0219959	0.0489256	0.0873237	0.212592	0.16044	0.0975259	0.0122036	0.194589	0.046588	0.05581	0.196695	0.114207	0.176482	0.212437	0.305277	0.0655528	0.204814	0.107525	k__Bacteria
	OTU_47	0.0533269	0.122035	0.0659259	0.084944	0.678533	0.0212884	0.0262381	0.0645306	0.107382	0.302726	0.0761161	0.000738732	0.0136236	0.0126572	0.0439104	0	0.0125236	0	0	0.00998403	0.0877409	0.120805	0.00362739	0.589691	0.467332	0.0659582	0.0604605	0.0586842	0.0188818	0.00641549	0.00898634	0.01861	0.0808576	0.153502	0.0577456	0.00244072	0.0679889	0.0104823	0.0252725	0.0840052	0.0404989	0.0291579	0.0228919	0.104385	0.0327764	0.151673	0.0430102	k__Bacteria
	OTU_109	0.0599928	0.0569496	0.0615886	0.033239	0.0791115	0.00473076	0.0131191	0.0140284	0.0329682	0.150839	0.0192583	0.00443239	0.0123851	0.0207118	0.027943	0	0.0225425	0.00847937	0.0506399	0.00998403	0.0769657	0.0131488	0.00241826	0.700183	0.627949	0.0348318	0.0457773	0.0485412	0.00989049	0.00549899	0.0299545	0.0300623	0.0581448	0.0329552	0.00513294	0	0	0.0069882	0.00315906	0.147521	0.076948	0.0606177	0.0805794	0.0699184	0.0267387	0.218099	0.197014	k__Bacteria
	OTU_242	0.00799904	0.00523006	0.0095419	0.00615536	0.036513	0.127731	0.0983929	0.00561136	0.00376779	0.0314248	0.0119218	0	0.00247703	0.00115066	0.00266124	0	0.00166981	0	0	0	0.00923588	0.0106834	0.00120913	0.001201	0.000907441	0.0400196	0.0561419	0.00434698	0.00269741	0.00274949	0.0139788	0.00143154	0.00272554	0.00260173	0.00384971	0.0671198	0.281334	0.0034941	0.00631812	0.00614672	0.00728981	0.00306925	0.0036627	0.00393906	0.00172507	0.0033213	0.000693712	k__Bacteria
	OTU_913	0.00799904	0.014528	0.00693957	0.0123107	0.085197	0.00236538	0.00524762	0.00280568	0.0160131	0.0366623	0.00733649	0	0.00371554	0.00115066	0.00399186	0	0.00333962	0	0	0	0.0169325	0.0197232	0	0.073261	0.0508167	0.00370552	0.0077735	0.00869395	0.00449568	0.001833	0.00199696	0.00429461	0.0109022	0.0190793	0.00256647	0	0.00586112	0.0011647	0.00315906	0.011269	0.00485987	0.00153462	0.00183135	0.016741	0.000862537	0.0166065	0.0055497	k__Bacteria
	OTU_352	0.0319962	0.0209203	0.00867446	0.00984858	0.0212993	0.00354807	0.00524762	0.0070142	0.00753558	0.0618021	0.0165071	0	0.00123851	0.00115066	0	0	0.00250472	0.00141323	0	0	0.0123145	0.00903981	0	0.0912759	0.0825771	0.0148221	0.00518233	0.00869395	0.00269741	0.000916498	0.00299545	0.00286307	0.00454256	0.0182121	0.00513294	0	0.00234445	0.0034941	0.00105302	0.00717118	0.00647983	0.000767312	0	0.00590859	0.00258761	0.0055355	0.000693712	k__Bacteria
	OTU_4	5.28603	1.70035	1.51456	3.45808	1.31751	2.54515	1.74221	1.1349	1.71529	4.5545	4.70361	0	0.0309628	0.621354	0.923449	1.65635	5.89527	0.00282646	0.00554958	2.42612	1.51007	1.62634	1.40259	1.9276	2.59347	0.543229	0.103647	0.394126	1.77849	0.362017	1.27706	2.56102	1.38912	4.25122	1.91844	1.62064	1.08665	2.80926	1.59322	2.74861	1.51952	1.27067	0.334222	0.604646	0.244961	2.05478	0.70828	k__Bacteria
	OTU_22	1.00921	1.72069	0.465818	0.205589	0.549216	0.147836	0.149557	0.364738	0.164841	0.432615	0.666703	0.562914	0.283619	0.56152	0.618738	0.150577	0.751415	0.0339175	0.198398	0.309505	0.584939	0.24654	0.488489	0.55246	0.573503	0.00518772	0.03714	0.306462	0.372242	0.509573	0.259605	0.240498	0.325248	0.61314	0.346474	0.262378	0.143011	0.23294	0.281156	0.0819563	0.230034	0.0759639	0.0228919	0.487459	0.383829	0.312202	0.240024	k__Bacteria
	OTU_968	0.0639923	0.00755454	0.0095419	0.00861751	0.00912825	0.00946152	0	0.00420852	0.00753558	0.0115224	0.0339313	0	0	0.00690393	0.00798371	0.0167308	0.0484245	0	0	0.0299521	0.0277077	0.0106834	0.00483653	0.02402	0.0263158	0.000741103	0	0.00362248	0.00899135	0.000916498	0.00399393	0.0157469	0.0109022	0.032088	0.0115491	0.013424	0.00351667	0.0174705	0.00210604	0.00922008	0.00890977	0.00383656	0.00183135	0.00689336	0.00517522	0.0121781	0.00138742	k__Bacteria
	OTU_1744	0.0359957	0.00929789	0.00260234	0.00123107	0.012171	0.00354807	0.00131191	0.00420852	0.000941948	0.00209499	0.00825355	0	0	0.00920524	0.00931433	0.0250962	0.0400755	0	0	0.014976	0.0169325	0.00575261	0.00967305	0.015613	0.0154265	0	0	0.00144899	0.0107896	0.00366599	0.00199696	0.00715768	0.00635959	0.0182121	0.00384971	0.00244072	0.00351667	0.0058235	0.00105302	0.00102445	0.00485987	0.000767312	0	0.00590859	0.00172507	0.00885681	0.000693712	k__Bacteria
	OTU_981	0.0399952	0.00581118	0.00260234	0.00123107	0.00456413	0.00473076	0	0.00280568	0.00376779	0.00733245	0.0110047	0	0	0.00115066	0.0119756	0.0083654	0.0375708	0	0	0.014976	0.0138538	0.000821801	0.00604566	0.014412	0.022686	0.000741103	0	0.00289798	0.00899135	0.00366599	0.00199696	0.0143154	0.00545108	0.0225483	0.00513294	0.00488144	0.00351667	0.0011647	0.00210604	0.00512227	0.00647983	0.000767312	0	0.00196953	0.00172507	0	0	k__Bacteria
	OTU_750	0	0.00174335	0.00260234	0	0	0	0.00393572	0.00280568	0.000941948	0.00314248	0	0	0.00123851	0.00345197	0	0	0.000834906	0	0.0104055	0	0	0.0049308	0	0	0	0.00148221	0	0	0.000899135	0	0	0	0.00181703	0.00346897	0.00513294	0.00366108	0.00234445	0.0046588	0.00105302	0.00409781	0.00161996	0.000767312	0	0	0.000862537	0.0033213	0.000693712	k__Bacteria
	OTU_1056	0.00799904	0.00290559	0	0.00369322	0.00456413	0	0.00131191	0.00280568	0.0018839	0	0	0.00738732	0.00371554	0.00345197	0.00133062	0	0.00417453	0	0.00277479	0	0	0	0	0	0.000907441	0	0	0	0	0	0	0	0	0	0	0	0	0	0	0	0	0	0	0	0	0	0	k__Bacteria
	OTU_1689	0	0	0	0	0	0	0	0	0	0	0.000917061	0	0	0	0	0	0	0	0	0	0	0.000821801	0	0	0	0	0.00345489	0.000724496	0.000899135	0.001833	0.00299545	0	0	0	0	0	0	0.0023294	0.00210604	0	0	0.00153462	0.000915675	0	0	0	0	k__Bacteria
	OTU_546	0	0.00116224	0	0.00738643	0.0060855	0.0390288	0	0	0	0.00104749	0.0238436	0.000738732	0.00123851	0	0	0	0	0	0	0	0.00153931	0.0320502	0	0	0	0.00444662	0.0181382	0.00796946	0.0179827	0.0119145	0.00599089	0	0	0.0173449	0.0115491	0.00854252	0.00937778	0.0011647	0.00631812	0.00717118	0.00485987	0.000767312	0.0128195	0.0118172	0.00172507	0.00996391	0	k__Bacteria
	OTU_2073	0	0	0	0	0	0	0	0	0	0	0	0	0	0	0	0	0	0	0	0	0	0	0	0	0	0.00222331	0.00172744	0	0	0	0	0	0.0109022	0	0	0	0	0	0	0	0	0	0	0	0	0	0	k__Bacteria
	OTU_132	0.00666587	0.0569496	0.0702631	0.199434	0.11106	0.0331153	0.135126	0.0631278	0.0405038	0.0775145	0.0330142	0.0206845	0.00866959	0.0955044	0.12907	0.0167308	0.00417453	0.0749011	0.228227	0.0299521	0.0415615	0.0550606	0.164442	0.004804	0.00907441	0.0148221	0.000863722	0.345585	0.0179827	0.0430754	0	0.00858922	0.0127192	0.000867243	0.00256647	0.0183054	0.154733	0.0279528	0	0.00307336	0.153896	0.00920775	0	0.0246191	0.0327764	0.136173	0.0527221	k__Bacteria
	OTU_270	0.0106654	0.00755454	0.0251559	0.00984858	0.0197779	0.0165577	0.00393572	0.0238483	0.0282584	0.0272348	0.0568578	0.0561437	0.0322013	0.00690393	0.0239511	0	0.00918396	0.0254381	0.0513336	0.0499201	0.00923588	0.0353374	0.0483653	0.031226	0.0154265	0.0244564	0.0138196	0.0173879	0.0152853	0.001833	0.00199696	0.00143154	0.00454256	0.00780518	0.0115491	0.017085	0.0222722	0.0058235	0.0115832	0.0163913	0.00890977	0.0199501	0.0210605	0.0206801	0.0258761	0.00664261	0.00624341	k__Bacteria
	OTU_312	0.0106654	0.0307993	0.0425048	0.0381632	0.0228206	0	0.0183667	0.0378767	0.00565169	0.0230449	0.0348483	0.00517113	0.00371554	0.0207118	0.027943	0	0.0125236	0.0254381	0.0617391	0	0.0138538	0.0032872	0.073757	0.01201	0.00998185	0.00889324	0.000863722	0.0289798	0.0233775	0.000916498	0	0.0143154	0.00908513	0.0138759	0.0333641	0	0.0281334	0.0197999	0.00210604	0.00922008	0.0105297	0.00844044	0.000915675	0.0108324	0.0172507	0.0243562	0.0367667	k__Bacteria
	OTU_338	0	0.0110412	0.000867446	0.0270836	0.0334703	0.00236538	0.00918334	0.00280568	0.000941948	0.0293298	0.00733649	0.000738732	0.00123851	0.0138079	0.0904821	0	0.0158632	0.00989259	0.00901807	0.00499201	0.0200111	0.000821801	0	0.003603	0.000907441	0.00222331	0	0.0123164	0.00719308	0.010998	0.00399393	0.00715768	0.0127192	0.028619	0.00256647	0.00122036	0.00820556	0.0128117	0	0.00512227	0.00485987	0.00383656	0	0.00393906	0.00172507	0.011071	0.0443976	k__Bacteria
	OTU_563	0.00266635	0.0104601	0.0147466	0.00861751	0.00304275	0.00354807	0.00918334	0.00280568	0.000941948	0.00628496	0.0183412	0.0022162	0	0.00805459	0.0212899	0.0083654	0.00834906	0.00706614	0.0145677	0.00499201	0.00307863	0	0.00725479	0.002402	0.000907441	0.00518772	0.00259117	0.000724496	0.000899135	0.00733198	0.00399393	0.00143154	0.00363405	0	0.00128324	0.013424	0.0211	0.0023294	0.00210604	0	0.00242994	0.00230194	0.00274703	0.00393906	0.0155257	0.0022142	0.00138742	k__Bacteria
	OTU_810	0	0.014528	0.00693957	0.0110797	0.00152138	0	0.00393572	0.00561136	0	0.0199024	0.00641943	0.00664859	0.00123851	0.0253144	0.0119756	0.0083654	0.00250472	0.00423968	0.0152614	0.00499201	0.00307863	0.000821801	0.00846392	0.007206	0.0136116	0.00444662	0.000863722	0.000724496	0.000899135	0	0	0	0.00363405	0.00867243	0.00128324	0	0.00351667	0.0011647	0	0.00307336	0	0.00690581	0.000915675	0.000984766	0.0120755	0.0044284	0.0249736	k__Bacteria
	OTU_543	0.00133317	0.00581118	0.0130117	0.0283147	0.0136924	0.00236538	0.0236143	0.00280568	0	0.0115224	0.0110047	0.00738732	0	0.00460262	0.00399186	0	0.00417453	0.0113058	0.00416219	0	0	0.0024654	0.00846392	0	0	0	0	0.0108674	0.00809222	0	0.00499241	0	0.00181703	0.00173449	0	0.00244072	0.0128945	0.0058235	0	0	0.000809979	0	0	0.00787813	0.0129381	0.0121781	0.0131805	k__Bacteria
	OTU_633	0	0.00406783	0.00693957	0.00738643	0.0106496	0	0.0249262	0.0070142	0.0018839	0.00523747	0.00183412	0.00147746	0.00123851	0.00230131	0.00665309	0	0.000834906	0.00282646	0.0013874	0	0	0.0024654	0.00362739	0.001201	0.0117967	0.000741103	0.00172744	0.00217349	0.000899135	0	0	0.00429461	0.0072681	0.0156104	0.0102659	0.00244072	0.0234445	0.0093176	0.00105302	0.00102445	0.00161996	0.00690581	0	0.00590859	0.00776284	0.0132852	0.00832455	k__Bacteria
	OTU_912	0.00533269	0.00290559	0	0.0196972	0.0060855	0	0.00131191	0	0	0.0136174	0.00641943	0	0	0.00920524	0.0159674	0	0.00500943	0.00282646	0	0.00998403	0.00461794	0.000821801	0	0.003603	0.00453721	0.0237153	0.00259117	0.00144899	0.00179827	0.001833	0.000998482	0.00286307	0.00545108	0.00260173	0.00256647	0.00122036	0	0.0034941	0.00631812	0.00204891	0	0.00306925	0.00183135	0.00492383	0.00776284	0.00664261	0.00416227	k__Bacteria
	OTU_724	0.00266635	0.00290559	0.00173489	0.00369322	0.00304275	0.00236538	0	0	0.0018839	0.00104749	0.000917061	0.00295493	0	0	0.00532248	0	0.000834906	0.00141323	0.0187298	0	0.00307863	0.0024654	0.00241826	0.001201	0.00272232	0.0103754	0.0449135	0.00217349	0	0.000916498	0.00199696	0.00143154	0.000908513	0.00780518	0	0.00122036	0	0.0034941	0	0	0.00161996	0.00690581	0.00549405	0.000984766	0.00345015	0.00885681	0.000693712	k__Bacteria
	OTU_609	0	0.00464895	0.00780701	0.00615536	0	0.00118269	0.00393572	0.00140284	0.0018839	0.0104749	0.00458531	0.00147746	0.00371554	0	0	0	0.000834906	0.00282646	0.00416219	0	0	0.000821801	0	0.001201	0.00544465	0.00296441	0	0.00869395	0.00179827	0.000916498	0.00199696	0.00143154	0.00272554	0.00433621	0.00513294	0.00122036	0.0140667	0.0034941	0	0	0.00161996	0.00153462	0	0.00196953	0.0103504	0.00996391	0.00208114	k__Bacteria
	OTU_1124	0.00133317	0.00464895	0.000867446	0.00123107	0	0	0.00393572	0.00841704	0.00282584	0.00523747	0.00825355	0.00369366	0	0.00230131	0.00931433	0.0083654	0.000834906	0.00989259	0.00277479	0	0	0.0024654	0.00846392	0	0.00362976	0.00296441	0	0.00652046	0.00359654	0.000916498	0	0	0	0.00260173	0.00769941	0.00122036	0	0.0034941	0	0.00102445	0.00323992	0.00230194	0	0	0	0	0.00346856	k__Bacteria
	OTU_924	0.00533269	0.00523006	0.00433723	0.00861751	0.00760688	0	0.00655953	0	0.00376779	0.0157124	0	0.000738732	0.00371554	0.00230131	0.00133062	0	0.000834906	0	0.000693698	0	0.00307863	0.000821801	0.00241826	0	0	0.00592882	0	0.00217349	0	0	0.000998482	0.00143154	0.00272554	0	0.00384971	0.00122036	0.0152389	0	0	0	0.00242994	0.000767312	0	0.00196953	0	0.0044284	0.00277485	k__Bacteria
	OTU_841	0	0	0	0	0	0.0177404	0.00131191	0	0.0018839	0.00104749	0	0	0.00123851	0	0	0	0.000834906	0	0	0	0	0	0	0	0.00725953	0.00666993	0.0198656	0	0.00179827	0.00274949	0.000998482	0.00143154	0.00454256	0.0130086	0.00256647	0.00244072	0.00117222	0	0	0	0.000809979	0.00537119	0.00824108	0.000984766	0.000862537	0	0.000693712	k__Bacteria
	OTU_1131	0	0	0	0	0	0	0	0	0.000941948	0	0	0	0	0	0	0	0	0	0	0	0	0.0024654	0	0.016814	0.00544465	0.00963434	0.0120921	0	0	0	0	0	0	0.00693794	0.00384971	0	0	0	0.00421208	0.00307336	0.00485987	0.00460387	0.00549405	0	0	0	0	k__Bacteria
	OTU_1381	0	0	0.000867446	0	0	0.00591345	0.00393572	0.00140284	0	0.00104749	0	0	0	0	0	0	0	0	0	0	0	0	0.00241826	0	0	0.00148221	0.00172744	0.000724496	0	0.000916498	0.000998482	0.00143154	0	0.00173449	0	0.00122036	0	0	0.00421208	0	0	0	0.000915675	0	0	0	0.000693712	k__Bacteria
	OTU_2156	0	0.000581118	0	0.00246214	0	0	0.00262381	0	0.000941948	0.00209499	0.00183412	0.000738732	0	0.00230131	0	0	0	0.00141323	0.000693698	0.00499201	0	0.000821801	0	0	0	0	0	0	0	0	0	0	0	0.000867243	0	0	0	0	0	0	0	0.000767312	0	0	0	0.0011071	0.000693712	k__Bacteria
	OTU_1478	0	0	0	0	0	0	0	0	0	0.00104749	0	0	0	0	0	0	0	0	0	0	0	0	0	0	0	0	0	0	0	0	0	0	0	0	0	0	0	0	0	0	0	0	0	0	0	0.0033213	0.00416227	k__Bacteria
	OTU_12	0.0973217	0.206878	0.629766	1.43666	0.54161	0.863364	0.806822	0.409629	0.247732	4.81114	2.26056	0.183206	0.163484	0.990714	1.3386	0.0334616	0.0525991	0.00282646	0.00277479	0.0399361	0.332492	0.135597	1.73269	0.593294	1.55717	1.42811	2.5713	4.19556	0.810121	1.96864	0.622054	0.592656	0.826747	1.33382	1.82348	0.532077	2.40188	0.748902	0.702364	0.543985	2.97748	1.49703	1.32773	1.78341	1.14545	4.27341	5.01207	k__Bacteria
	OTU_33	0.214641	1.41386	0.481432	0.386557	0.416857	0.0165577	0.0223024	0.0813647	0.863766	0.0219974	0.0339313	1.31421	0.355453	0.201365	0.351283	0.0083654	0.0768113	0.552572	1.12657	0.0948482	0.306324	0.0936853	0.170488	0.282235	0.0707804	0.586213	0.0699615	0.0282553	0.080023	0.0797353	0.00299545	0.0314938	0.0154447	0.166511	0.0551791	0.00366108	0.00820556	0.130446	0.179013	0.192597	0.107727	0.174947	0.47432	0.00492383	0.000862537	0.11846	0.119318	k__Bacteria
	OTU_64	0.0933221	0.0923978	0.224668	0.686938	0.0654191	0.134827	0.0498524	0.0561136	0.437064	0.153982	0.191666	0.476482	0.133759	0.0184105	0.045241	0.0669232	0.0851604	0.309497	0.38639	0.0748802	0.0200111	0.0558824	0.0652931	0.258215	0.172414	0.00666993	0.0138196	0.168083	0.181625	0.41884	0.127806	0.03722	0.119015	0.028619	0.0410635	0.137901	0.110189	0.0361057	0.0747644	0.0491738	0.0429289	0.25705	0.03388	0.0876441	0.0276012	0.0686403	0.0534158	k__Bacteria
	OTU_97	0.0533269	0.0354482	0.104093	0.0590915	0.310361	0.151384	0.0800262	0.0308625	0.0565169	0.0879894	0.030263	0.00295493	0.00619256	0.363607	0.0785065	0.0334616	0.070967	0.00423968	0.0277479	0.0349441	0.053876	0.0254758	0.201925	0.152527	0.0916515	0.0163043	0.159789	0.268063	0.129475	0.167719	0.16475	0.0243361	0.0908513	0.0806536	0.17067	0.017085	0.00117222	0.250411	0.697099	0.45998	0.3977	0.158834	0.0613503	0.121126	0.138006	0.119567	0.319801	k__Bacteria
	OTU_217	0.0493274	0.0581118	0.0442397	0.0307768	0.0182565	0.0201057	0.0157429	0.00280568	0.00941948	0.0335198	0.0284289	0.0568824	0.0222932	0.0161092	0.0306042	0.0083654	0.0434151	0.0480497	0.043703	0.00998403	0.0107752	0.0378028	0.0266009	0.022819	0.0154265	0.0452073	0.0120921	0.0130409	0.0269741	0.0219959	0.0259605	0.0157469	0.0236213	0.032088	0.0205318	0.0268479	0.0339945	0.0256234	0.0284315	0.0368803	0.0218694	0.024554	0.0247232	0.0118172	0.00603776	0.011071	0.0201177	k__Bacteria
	OTU_406	0.00399952	0.131914	0.0364327	0.0283147	0.0334703	0.00354807	0.0104952	0.00140284	0	0.0104749	0.00917061	0.00738732	0.00743108	0.00575328	0.0199593	0	0.0283868	0.00141323	0.0117929	0.00998403	0.0323256	0.0172578	0.0374831	0.01201	0.0136116	0.101531	0.031094	0.00579597	0.00629395	0.00641549	0.0139788	0.00429461	0.00999364	0.0424949	0.0256647	0.00244072	0.00937778	0.0046588	0.0126362	0.088103	0.0340191	0.0452714	0.0512778	0.0482535	0.0181133	0.0143923	0.00277485	k__Bacteria
	OTU_649	0.00133317	0.0116224	0.015614	0.00369322	0.00152138	0	0	0.0112227	0.0442715	0.00104749	0.000917061	0.00295493	0	0.00230131	0.00399186	0	0.000834906	0	0	0.00499201	0.00307863	0.00821801	0.00483653	0.004804	0.00635209	0.0237153	0.0129558	0.0101429	0.00629395	0.001833	0.00698938	0.00143154	0.00545108	0.00780518	0.00128324	0.00488144	0.00117222	0.0034941	0.0147423	0.00512227	0.00242994	0.00767312	0.0283859	0.00393906	0.0069003	0.0022142	0.0055497	k__Bacteria
	OTU_1360	0	0.000581118	0.00173489	0.00123107	0.00456413	0.0106442	0.00131191	0.00140284	0.000941948	0	0	0.00147746	0	0.00460262	0.00266124	0.0083654	0.00250472	0	0.000693698	0	0.00615726	0.0024654	0.00846392	0	0	0	0.00259117	0.00941845	0.00629395	0.00458249	0.00698938	0.00143154	0.00272554	0.00867243	0.0102659	0	0	0.0069882	0.0136893	0.0276603	0.0105297	0.012277	0.00457838	0.000984766	0.00431269	0.00774971	0.00485599	k__Bacteria
	OTU_661	0	0	0.00867446	0.00615536	0	0	0	0	0.00282584	0.00209499	0.00275118	0.000738732	0	0.00805459	0	0	0.00250472	0	0	0.00499201	0.0230897	0.0024654	0.00967305	0	0	0	0.000863722	0.00652046	0.0224784	0	0.000998482	0.00429461	0.0417916	0	0	0	0	0	0	0.00307336	0	0	0	0	0	0.0011071	0.000693712	k__Bacteria
	OTU_1705	0	0	0	0	0.00152138	0.00118269	0	0	0.00753558	0	0	0.00443239	0.00247703	0	0	0	0	0.00565291	0.00693698	0	0	0	0.00120913	0.003603	0.000907441	0	0	0	0	0	0	0	0	0	0	0	0	0	0	0.00102445	0	0.00230194	0.000915675	0	0	0	0	k__Bacteria
	OTU_108	0.00399952	0.00581118	0.0294932	0.0184661	0.120189	0	0.0629715	0.263734	0.0885431	0.177026	0.0458531	0	0	0.00230131	0.0212899	0	0.00417453	0	0.00416219	0.00499201	0.0477187	0.461852	0.0157187	0.182552	0.373866	0.194169	0.0829173	0.0579597	0.0350663	0.00366599	0.0129803	0.0472407	0.0399746	0.0624415	0.0320809	0	0.134806	0.0221293	0.0263255	0.0717118	0.0178195	0.0506426	0.0247232	0.108324	0.0448519	0.127317	0.0575781	k__Bacteria
	OTU_914	0.00133317	0	0	0	0.0060855	0.00118269	0.00524762	0.0070142	0.000941948	0.0387573	0.00825355	0.00147746	0	0	0	0	0	0	0.000693698	0	0.00307863	0.0197232	0	0.002402	0.00453721	0.0125988	0.00518233	0.000724496	0	0	0.000998482	0.00715768	0.0072681	0.00520346	0.00128324	0	0.00234445	0.0011647	0	0.00102445	0.000809979	0.000767312	0.0036627	0.00393906	0.000862537	0	0.00208114	k__Bacteria
	OTU_917	0	0.00116224	0.00260234	0.00861751	0	0.00236538	0	0	0.0018839	0.00104749	0.00183412	0	0	0.00115066	0	0	0	0	0	0	0	0.0032872	0.00725479	0	0	0.00148221	0.000863722	0.00289798	0	0.000916498	0.000998482	0	0	0.00173449	0	0.00244072	0.00234445	0.0023294	0	0	0.000809979	0	0	0.000984766	0	0.0011071	0	k__Bacteria
	OTU_2359	0	0.00581118	0.151803	0.050474	0.0943253	1.84736	0.13775	0	0.0998465	0.611736	1.36459	0.00147746	0.00371554	0.0356703	0.0146368	0	0.00918396	0	0.00277479	0	0.0138538	0.256402	0.00120913	0.259416	0.320327	0.541005	0.290211	0.158665	0.456761	0.493076	0.648015	0.154606	0.931226	0.102335	0.881583	0.94944	0.836967	0.25274	1.47107	0.718142	0.609914	0.136582	1.61342	1.09703	0.415743	0.161637	0.0672901	k__Bacteria
	OTU_30	0	0.00116224	0.298401	0.00369322	0.00152138	0.0295673	1.23188	0	0.906154	0.0104749	0.600675	0.000738732	0.00619256	0.0322183	0.00133062	0	0.000834906	0	0.000693698	0	0.146235	0.47007	0.00120913	0.001201	1.42468	0.263092	0.152879	0.0623067	0.0728299	0.012831	0.0139788	0.0458092	0.136277	0.213342	0.13089	0.091527	0.0926056	0.111811	0.862423	0.238698	0.115017	0.157299	0.994424	0.141806	0.647766	0.259062	0.117237	k__Bacteria
	OTU_1306	0	0.00987901	0.079805	0.03447	0.0669405	0.862181	0.0590357	0	0.0461554	0.294346	0.669455	0	0	0.0149585	0.00266124	0	0.00250472	0	0.0013874	0	0.00307863	0.0920417	0.00120913	0.115296	0.172414	0.26235	0.127831	0.0724496	0.258951	0.226375	0.259605	0.0601245	0.448805	0.0520346	0.43245	0.4076	0.413795	0.128117	0.598115	0.320654	0.283493	0.0544792	0.670274	0.473672	0.175958	0.0597835	0.0388479	k__Bacteria
	OTU_1461	0	0	0.0182164	0.109565	0.150616	0.154932	0.0406691	0	0.0150712	0.0576121	0.244855	0.0125585	0.0222932	0.0207118	0.0705228	0	0.0258821	0	0	0.0199681	0.127763	0.216955	0.00604566	0.297848	0.587114	0.68552	0.324759	0.0130409	0.276034	0.020163	0.0329499	0.0286307	0.0808576	0.0745829	0.0384971	0.0219665	0.0257889	0.0314469	0.0726583	0.00717118	0.0404989	0.102053	0.141014	0.0423449	0.0733157	0.022142	0.0131805	k__Bacteria
	OTU_2270	0	0.000581118	0.130984	0.00369322	0	0.0141923	0.464415	0.00140284	0.371127	0.00628496	0.258611	0.00147746	0.00495405	0.0126572	0	0	0	0	0	0	0.0523367	0.199698	0.00120913	0.001201	0.622505	0.124505	0.0509596	0.0224594	0.0548472	0.00916498	0.00299545	0.0229046	0.0635959	0.0867243	0.0564624	0.0524755	0.0550945	0.0617291	0.351709	0.0901519	0.0542686	0.0821024	0.463332	0.0699184	0.246686	0.119567	0.0381542	k__Bacteria
	OTU_1628	0	0	0.0286257	0.0184661	0.0182565	0.383192	0.0262381	0	0.018839	0.107892	0.284289	0	0.00247703	0.0115066	0	0	0	0	0.000693698	0	0.00307863	0.0665659	0	0.056447	0.0607985	0.111907	0.0561419	0.0383983	0.116888	0.104481	0.165748	0.0415146	0.197147	0.0190793	0.17837	0.201359	0.182867	0.0524115	0.384352	0.163913	0.156326	0.0260886	0.336969	0.242252	0.11558	0.0431769	0.0221988	k__Bacteria
	OTU_17	0.00133317	0	0.00867446	0.00615536	0.0060855	0.179769	0.00131191	0	0.00941948	0.0586596	0.119218	0	0	0.00575328	0.00133062	0	0.00166981	0	0	0	0.00307863	0.0295848	0.00241826	0.051643	0.0635209	0.0704048	0.0388675	0.0188369	0.0710317	0.0586559	0.0449317	0.0243361	0.0972109	0.0216811	0.114208	0.103731	0.114878	0.0337763	0.0568631	0.0870786	0.0826179	0.0176482	0.158412	0.112263	0.0439894	0.022142	0.00208114	k__Bacteria
	OTU_335	0.00799904	0.0110412	0.0451072	0.0123107	0.0319489	0.00354807	0.00655953	0.00140284	0.0169551	0.00418997	0.0522725	0.0162521	0.00743108	0.00115066	0.00798371	0	0.0158632	0.00282646	0.0152614	0.014976	0.0431008	0.0345156	0.00362739	0.042035	0.0190563	0.0318674	0.0570056	0.0210104	0.00989049	0.00733198	0.0249621	0.00858922	0.00817661	0.0260173	0.00384971	0.00366108	0.0199278	0.0104823	0.0115832	0.0501982	0.0186295	0.0306925	0.0164822	0.00689336	0.0189758	0.0011071	0.00208114	k__Bacteria
	OTU_113	0	0	0.015614	0.0123107	0.0106496	0.0165577	0.0367334	0	0.00470974	0.00209499	0.0192583	0.0022162	0.00247703	0.00230131	0.00399186	0	0.00584434	0	0	0	0.024629	0.0304066	0	0.044437	0.107078	0.0763336	0.0293665	0.000724496	0.0278732	0	0.000998482	0	0.00545108	0.0182121	0.00898265	0.00366108	0.00117222	0.0034941	0.00315906	0.00102445	0.00809979	0.0145789	0.0210605	0.0029543	0.00862537	0.0121781	0.00208114	k__Bacteria
	OTU_1891	0.00399952	0.00871677	0.0225536	0.00861751	0.00760688	0	0.00524762	0	0.0169551	0.00418997	0.0348483	0.00590986	0.00743108	0.00115066	0.00133062	0	0.00834906	0.00141323	0.0131803	0.00499201	0.0261683	0.0131488	0.00241826	0.028824	0.0163339	0.0185276	0.0328214	0.0101429	0.0125879	0.00641549	0.00798786	0.00572615	0.0127192	0.0112742	0.00128324	0.00366108	0.0140667	0.0011647	0.00631812	0.0297092	0.0121497	0.0153462	0.0164822	0.00590859	0.00862537	0.0022142	0.00208114	k__Bacteria
	OTU_1989	0	0	0.00346978	0	0	0	0.00393572	0	0.0235487	0	0.0119218	0	0	0	0	0	0	0	0	0	0.00153931	0.0180796	0	0	0.196915	0.00666993	0.00259117	0.00579597	0.00629395	0	0	0	0.00545108	0.0112742	0.00128324	0.00244072	0.00703334	0.0023294	0.00210604	0.00307336	0.00323992	0.00460387	0.039374	0.0029543	0.0215634	0.011071	0.000693712	k__Bacteria
	OTU_254	0	0	0	0	0	0	0	0	0	0	0	0	0	0	0	0	0	0	0	0	0	0	0	0	0.000907441	0	0.205566	0	0	0.014664	0.0199696	0	0.00272554	0	0.00384971	0	0	0.0058235	0.00631812	0.00717118	0.0332091	0	0	0.00984766	0.0276012	0	0	k__Bacteria
	OTU_1941	0	0	0	0	0	0	0	0	0	0	0	0	0	0	0	0	0	0	0	0	0	0	0	0	0	0	0.165835	0.000724496	0	0.00641549	0.0209681	0.00143154	0.00181703	0	0.00128324	0	0	0.0011647	0.0052651	0.011269	0.0210595	0	0	0.0196953	0.0172507	0.0011071	0	k__Bacteria
	OTU_2002	0	0	0	0	0	0	0	0	0	0	0	0	0	0	0	0	0	0	0	0	0	0	0	0	0.000907441	0	0.16238	0	0	0.010998	0.0119818	0	0.00545108	0	0	0	0	0.0034941	0.00315906	0.00307336	0.0202495	0	0	0.0108324	0.0207009	0	0	k__Bacteria
	OTU_2443	0	0	0	0	0	0	0	0	0	0	0	0	0	0	0	0	0	0	0	0	0	0	0	0	0	0	0.0112284	0	0	0	0	0	0	0	0	0	0	0.0011647	0	0.00102445	0	0	0	0	0.000862537	0	0	k__Bacteria
	OTU_224	0.0186644	0.0238259	0.0676608	0.0307768	0.0304275	0.0319326	0.0380453	0	0.0150712	0.00209499	0.0174242	0.0251169	0.0123851	0.00230131	0.00266124	0	0.00584434	0	0	0.014976	0.0138538	0.0139706	0.00604566	0.015613	0.0235935	0.0229742	0.0181382	0.0108674	0.0233775	0.00916498	0.026959	0.00143154	0.0254384	0.00346897	0.00256647	0.0317294	0.0339945	0.0093176	0.0200074	0.0163913	0.0259193	0.00767312	0.036627	0.0187105	0.0181133	0.0044284	0.00346856	k__Bacteria
	OTU_445	0.00666587	0.0267314	0.0164815	0.0307768	0.012171	0	0	0.00280568	0.00659363	0.00209499	0.00550237	0	0	0	0.00532248	0	0.00166981	0.018372	0.00832437	0	0.00461794	0.00657441	0.00241826	0.002402	0.00635209	0.0125988	0.00950094	0.00362248	0.00539481	0	0.00898634	0	0.0072681	0.00173449	0.00384971	0.00244072	0.00820556	0	0.0147423	0.0122934	0.0121497	0.00383656	0.00549405	0.00984766	0.00172507	0.0033213	0.00832455	k__Bacteria
	OTU_590	0	0.000581118	0.00260234	0	0.00152138	0.00236538	0.00131191	0	0	0.0188549	0.0165071	0	0.00495405	0	0.00133062	0	0	0.00565291	0.00277479	0.00499201	0.00153931	0	0.00120913	0	0	0.0111165	0.00950094	0.000724496	0	0	0	0	0.000908513	0.00260173	0.00128324	0.00122036	0	0.0011647	0.00105302	0	0.000809979	0.0130443	0.00457838	0	0.00603776	0.0022142	0	k__Bacteria
	OTU_159	0.0133317	0.441069	0.15267	0.171119	0.060855	0	0	0.043488	0.148828	0.0597071	0.0311801	0.136666	0.0272473	0.00345197	0	0	0.0116887	0.0197852	0.1651	0.0199681	0.00461794	0.000821801	0	0.006005	0.00907441	0.00741103	0.00259117	0.00362248	0.00179827	0	0	0.00143154	0.000908513	0.00520346	0	0	0.00234445	0	0	0.00102445	0.00485987	0.0207174	0.00274703	0	0.000862537	0	0	k__Bacteria
	OTU_418	0.0199976	0.212689	0.0754678	0.123107	0.0441199	0	0	0.0294596	0.162957	0.0576121	0.0825355	0.0258556	0.00247703	0.00575328	0	0	0.0200377	0.031091	0.144289	0.00998403	0.00307863	0	0	0.001201	0.00453721	0.00592882	0.00172744	0.000724496	0.000899135	0	0	0	0.00272554	0.00260173	0	0	0.00117222	0	0	0	0.000809979	0.00767312	0	0	0	0	0	k__Bacteria
	OTU_718	0.0173313	0.129589	0.0772027	0.0910993	0.0167351	0	0	0.0238483	0.0631105	0.0240923	0.0357654	0.0265944	0.00495405	0.00115066	0	0	0.0108538	0.0339175	0.13319	0	0.00615726	0.000821801	0	0.003603	0.00635209	0.00741103	0.00259117	0.00217349	0	0	0	0	0	0.00260173	0	0	0	0	0	0	0	0.00306925	0	0.000984766	0.000862537	0	0	k__Bacteria
	OTU_320	0.0359957	0.154577	0.0242885	0.0566293	0.0106496	0	0	0.0533079	0.00847753	0.00628496	0.0357654	0.0384141	0.00619256	0	0.00133062	0	0.000834906	0.00423968	0.0180361	0.00499201	0.00307863	0.0049308	0	0.001201	0.00453721	0.00296441	0	0.00144899	0	0	0	0	0	0	0	0	0	0	0	0	0	0.000767312	0	0	0	0	0.000693712	k__Bacteria
	OTU_1108	0.00533269	0.0790321	0.0320955	0.0393943	0.0136924	0	0	0.00981988	0.036736	0.0199024	0.0128389	0.0236394	0.00371554	0.00115066	0	0	0.00166981	0.00847937	0.0360723	0.00499201	0	0	0	0.002402	0.00635209	0.00296441	0.000863722	0.00217349	0	0	0	0	0	0.00173449	0	0.00244072	0	0	0	0	0	0.00230194	0	0	0	0	0	k__Bacteria
	OTU_889	0	0.000581118	0.00260234	0	0	0.00236538	0	0	0.000941948	0.00104749	0	0	0	0	0.00266124	0	0.000834906	0	0	0	0.00153931	0.000821801	0.00120913	0	0	0.000741103	0.00431861	0	0.000899135	0	0.00399393	0	0	0.00260173	0.00128324	0.00244072	0.00117222	0	0.00421208	0	0	0.00230194	0.00274703	0.000984766	0	0	0	k__Bacteria
	OTU_203	0.00266635	0.00232447	0.0164815	0	0	0.612633	0.0183667	0	0.000941948	0.00104749	0.00183412	0.0177296	0	0.00345197	0.00399186	0	0.00333962	0	0.0013874	0.00998403	0	0	0	0	0	0.00815213	0.0440498	0.00217349	0	0.00733198	0	0.00286307	0	0.000867243	0	0.00244072	0.00117222	0.0011647	0.00315906	0.0522471	0.00728981	0.00230194	0.0457838	0.0413602	0.00172507	0.0387485	0.0194239	k__Bacteria
	OTU_359	0.00266635	0.0575307	0.0130117	0.00369322	0.024342	0	0.00131191	0.0182369	0.0555749	0.00104749	0.00825355	0	0	0	0	0.0250962	0	0.0254381	0.116541	0.00998403	0.0215504	0.0180796	0.00846392	0	0	0	0	0	0	0	0	0	0	0	0	0	0	0	0	0	0	0	0	0	0	0.0022142	0	k__Bacteria
	OTU_313	0.00266635	0.000581118	0	0.0209282	0.00912825	0.0354807	0	0	0	0	0.00183412	0.000738732	0	0.00230131	0	0	0.0208726	0	0	0	0.0323256	0.004109	0.00120913	0	0	0.00148221	0.0293665	0.00362248	0.0143862	0.0274949	0.030953	0	0	0	0	0.00732216	0.00820556	0.0034941	0.0789765	0.00409781	0	0	0.00183135	0.00393906	0	0.0011071	0.00138742	k__Bacteria
	OTU_642	0.00533269	0.014528	0.0572514	0.017235	0.00456413	0.0106442	0.00131191	0	0	0	0	0	0.00371554	0.00460262	0.00665309	0	0.00500943	0	0	0.0299521	0.0153931	0.0016436	0	0	0.000907441	0.0148221	0.00259117	0	0.00179827	0.000916498	0	0.00286307	0	0.00346897	0.00128324	0	0	0	0	0.00307336	0.000809979	0.00306925	0	0	0	0	0	k__Bacteria
	OTU_2410	0	0	0.000867446	0	0	0	0	0	0	0	0	0	0	0.00115066	0	0	0.000834906	0	0.000693698	0	0	0	0	0	0	0	0	0.000724496	0	0	0	0	0	0	0	0.00122036	0	0	0	0.00102445	0	0.000767312	0.00183135	0.000984766	0	0	0	k__Bacteria
	OTU_1130	0.00266635	0	0	0	0.00304275	0	0	0	0	0.0167599	0	0	0	0	0	0	0	0	0	0	0	0	0	0.002402	0.00635209	0	0	0	0	0	0	0	0.000908513	0	0	0	0	0	0	0.00204891	0	0.000767312	0	0.00787813	0.00345015	0.0022142	0.000693712	k__Bacteria
	OTU_85	0.334627	0.0749643	0.366062	0.168657	0.0349916	0.0130096	0.2204	0.0476965	0.166725	0.0607546	0.0476872	0.108594	0.0842189	0.0230131	0.0412492	0	0.155292	0.0522894	0.0319101	0.00998403	0.0107752	0.00657441	0.151141	0.043236	0.0127042	0.23493	0.0120921	0.0231839	0.00719308	0.0943993	0.100847	0.0200415	0.0145362	0.00346897	0.0102659	0.0707809	0.157078	0.0186352	0.00421208	0.0317581	0.0129597	0.0667562	0.0512778	0.0413602	0.0345015	0.0498195	0.0374605	k__Bacteria
	OTU_82	0.101321	0.23361	0.151803	0.0246214	0.109539	0	0.00655953	0.0322653	0.0329682	0.0366623	0.132057	0.57695	0.164722	0.0184105	0.0332655	0	0.164476	0.0480497	0.0215046	0.259585	0.140078	0.151211	0.00362739	0.001201	0	0.269762	0.0138196	0.000724496	0.0224784	0.001833	0	0.0171784	0.0127192	0.057238	0.0128324	0.00488144	0.0164111	0.0640585	0	0.0245869	0.0283493	0.0322271	0.0274703	0.00689336	0.00258761	0.0642119	0.0152617	k__Bacteria
	OTU_310	0.0453279	0.0174335	0.0355653	0.0627847	0.0167351	0.00236538	0.0157429	0.0154312	0.0122453	0.00523747	0.00641943	0.00886479	0.00866959	0.00460262	0.0119756	0.0167308	0.0183679	0.018372	0.0339912	0.0199681	0.0354042	0.147102	0.0217644	0.014412	0.00816697	0.0133399	0.0172744	0.0101429	0.0107896	0.001833	0.00199696	0.00143154	0.0072681	0.0138759	0.00641618	0.00244072	0	0.0069882	0.00105302	0.00614672	0.00566985	0.0107424	0.00640973	0.00984766	0.00603776	0.0188207	0.00624341	k__Bacteria
	OTU_1006	0.0226639	0.0191769	0.0138791	0.00615536	0.0060855	0	0.0301738	0.00841704	0.0160131	0.0387573	0.01559	0.0598373	0.0185777	0.0276157	0.0439104	0	0.0242123	0.0395704	0.0256668	0.014976	0.00769657	0.0172578	0.00604566	0.044437	0.0154265	0.0148221	0.000863722	0.00289798	0.00179827	0	0	0.0128838	0.00454256	0.00867243	0.00384971	0.00366108	0.00351667	0.0023294	0	0.00307336	0.00485987	0.00537119	0.000915675	0.00984766	0.00345015	0.0298917	0.00624341	k__Bacteria
	OTU_356	0.0599928	0.0447461	0.0494444	0.0800197	0.112582	0	0	0.0182369	0.00847753	0.00733245	0.0403507	0	0	0.00230131	0.0146368	0.0167308	0.00751415	0	0	0.0199681	0.0138538	0.0484862	0.00483653	0	0	0.00444662	0	0	0.00269741	0	0	0.00286307	0.00363405	0.00867243	0.0295144	0	0	0.0034941	0	0	0.00161996	0	0	0.0137867	0.00517522	0.00885681	0.00138742	k__Bacteria
	OTU_279	0.0586596	0.00406783	0.0268908	0.0270836	0.012171	0.0212884	0.00524762	0.00140284	0.0018839	0.00209499	0.0238436	0.0325042	0.0161007	0.00345197	0.0146368	0.0083654	0.00834906	0.0211984	0.0187298	0.0199681	0.0107752	0.0690313	0.0266009	0.013211	0.00635209	0.0259386	0.0112284	0.00941845	0.00359654	0.00458249	0.00898634	0.00572615	0.00272554	0.0104069	0.00769941	0.013424	0.0128945	0.0034941	0.00315906	0.00409781	0.00161996	0	0.00457838	0.00196953	0.00258761	0.0022142	0.00208114	k__Bacteria
	OTU_585	0.0146649	0.000581118	0.0095419	0.00861751	0.0152138	0.00709614	0.00524762	0.0210426	0	0.00418997	0.0220095	0.0118197	0.00371554	0.00230131	0.0159674	0	0.00250472	0	0.00693698	0.0199681	0.00923588	0.0394464	0.0193461	0.003603	0.00453721	0.00741103	0.00518233	0.00144899	0.000899135	0.000916498	0.00199696	0.00143154	0.000908513	0.0173449	0.0243815	0.00122036	0.00234445	0.0023294	0.00210604	0.00204891	0.000809979	0.00306925	0.00549405	0.000984766	0	0.0055355	0	k__Bacteria
	OTU_459	0.0159981	0.0191769	0.0251559	0.0160039	0.0106496	0.00354807	0.00393572	0.00561136	0.0103614	0.00628496	0.00825355	0.0184683	0.00371554	0.00690393	0.00798371	0	0.00584434	0.00989259	0.022892	0.00998403	0.0230897	0.016436	0.0120913	0.006005	0.00362976	0.00518772	0.00259117	0.00217349	0.00539481	0	0	0.00858922	0.00454256	0.00867243	0.00128324	0	0.00234445	0.0011647	0	0.00204891	0.00323992	0.000767312	0.00183135	0.0029543	0.00172507	0.0044284	0.00138742	k__Bacteria
	OTU_430	0.0133317	0.0104601	0.00433723	0.00738643	0.00304275	0	0.00393572	0.0070142	0	0.00104749	0.0110047	0.0118197	0.00371554	0	0.00931433	0.0083654	0.00333962	0.0127191	0.00971177	0.0199681	0.0107752	0.004109	0	0.015613	0.0136116	0.0163043	0.000863722	0.000724496	0.000899135	0	0	0	0.000908513	0.00433621	0.00641618	0	0.00351667	0.0081529	0	0.00512227	0.00242994	0.00153462	0.00274703	0.0029543	0.000862537	0.0143923	0.00485599	k__Bacteria
	OTU_525	0.0493274	0.00174335	0.00693957	0.00984858	0.00152138	0.00473076	0.00262381	0.00420852	0.0207229	0.00209499	0.00275118	0.00664859	0.00495405	0.00230131	0.00532248	0	0.00751415	0	0.00346849	0.00499201	0.00923588	0.0172578	0.00241826	0.003603	0	0.00518772	0.00604605	0.00289798	0.00269741	0	0	0.00143154	0.00181703	0.00520346	0.00256647	0	0	0.0023294	0	0	0	0	0.00274703	0.0029543	0.00172507	0.00885681	0.00208114	k__Bacteria
	OTU_472	0.0253303	0.0226636	0.00867446	0.00738643	0.00456413	0.00236538	0.00655953	0.00420852	0.0103614	0.00209499	0.000917061	0.00590986	0.00371554	0.00230131	0.010645	0.0167308	0.00584434	0.00423968	0.00693698	0.00499201	0.00615726	0.00657441	0.00362739	0.001201	0.00272232	0.00518772	0.000863722	0.00434698	0	0	0	0	0	0.00346897	0	0	0	0.0011647	0	0.00307336	0.00323992	0.000767312	0.000915675	0.000984766	0	0.0011071	0.00138742	k__Bacteria
	OTU_613	0.00399952	0.00697342	0.00260234	0	0.012171	0.00118269	0	0.00140284	0	0	0.00458531	0.00443239	0	0	0.00798371	0.0083654	0.00250472	0.00141323	0.00416219	0.00499201	0.00153931	0.00575261	0	0	0	0.0125988	0	0	0	0	0	0	0.000908513	0.00433621	0.00384971	0	0	0.0034941	0	0.00204891	0.000809979	0	0	0.00196953	0	0	0.00416227	k__Bacteria
	OTU_989	0.00933221	0	0.00173489	0.00123107	0.00760688	0.00946152	0.00393572	0.00280568	0	0	0	0.0022162	0.00866959	0	0	0	0	0.00706614	0.015955	0	0	0	0.00120913	0.006005	0	0.00148221	0.00172744	0.00579597	0.000899135	0.000916498	0	0	0	0	0	0.00122036	0.00234445	0	0	0	0	0	0	0.000984766	0.000862537	0.0011071	0.00138742	k__Bacteria
	OTU_1031	0.00799904	0.0063923	0.00260234	0.00492429	0.00456413	0	0	0.00140284	0.0018839	0	0.000917061	0.00517113	0	0	0	0	0.000834906	0	0	0	0.00153931	0.0147924	0.00120913	0	0	0.00741103	0	0	0	0	0	0	0	0.00173449	0.00128324	0	0	0	0	0	0	0	0	0	0	0	0.000693712	k__Bacteria
	OTU_1655	0	0	0	0	0	0	0	0	0	0	0	0	0	0	0	0.0083654	0	0	0	0	0	0	0	0.001201	0	0	0	0	0	0	0	0	0	0	0	0	0	0	0	0	0	0	0	0	0	0	0	k__Bacteria
	OTU_303	0.00399952	0	0	0.00123107	0	0	0	0	0	0	0	0	0	0	0	0	0.00250472	0	0	0	0	0.0049308	0	0	0	0	0	0	0	0	0	0	0	0.00173449	0	0	0	0	0	0	0	0	0	0	0	0	0	k__Bacteria
	OTU_383	0.00133317	0	0	0	0	0	0	0	0	0.00314248	0	0	0	0	0	0	0.000834906	0	0	0	0	0.000821801	0	0	0	0	0	0	0	0	0	0	0	0.00173449	0	0	0	0	0	0	0	0	0	0	0	0	0	k__Bacteria
	OTU_1204	0	0	0	0	0	0	0	0	0	0	0	0	0	0	0	0	0	0	0	0	0	0	0	0	0	0	0.000863722	0	0	0	0	0	0	0	0	0	0	0	0	0	0	0	0	0	0	0	0	k__Bacteria
	OTU_499	0.0119986	0.014528	0.0164815	0.0258525	0.0182565	0.00354807	0.00524762	0.0252511	0.0169551	0.0188549	0.0119218	0.00147746	0.00247703	0.00690393	0.0159674	0	0.0150283	0.00423968	0.00971177	0.00998403	0.00923588	0.00739621	0.0205552	0.034829	0.0145191	0.00963434	0.00690978	0.00796946	0.00629395	0.0100815	0	0.00143154	0.00454256	0.00953967	0.00769941	0.00244072	0.0164111	0.0069882	0.00315906	0.00614672	0.00728981	0.00767312	0.000915675	0.0029543	0.0069003	0.0232491	0.0110994	k__Bacteria
	OTU_1373	0.00133317	0.0174335	0.0147466	0.0184661	0.00760688	0.00118269	0.00655953	0.00841704	0.0018839	0.0115224	0.00550237	0.00443239	0.00123851	0.00230131	0.0119756	0	0.0116887	0	0.00554958	0	0.00923588	0.004109	0.0169278	0.021618	0.00816697	0.00296441	0	0.00434698	0.00359654	0.000916498	0.000998482	0	0.00181703	0.00173449	0.00641618	0.00122036	0.00703334	0.0081529	0	0.00409781	0.00161996	0.00537119	0	0.0029543	0.00431269	0.00885681	0.0104057	k__Bacteria
	OTU_967	0.00399952	0.00406783	0.00693957	0.00861751	0.00152138	0.00946152	0.00393572	0.0070142	0.00470974	0.00942744	0.00641943	0.0022162	0.00123851	0.00115066	0.00266124	0	0.00333962	0.00706614	0.00554958	0	0	0.0032872	0.0133004	0.016814	0.00725953	0.00222331	0	0.00144899	0.000899135	0.00916498	0.00299545	0	0.000908513	0.00173449	0.00128324	0.00244072	0.0164111	0.0069882	0	0.00512227	0.00161996	0	0	0.0029543	0.000862537	0.0022142	0.00138742	k__Bacteria
	OTU_744	0.00133317	0	0	0	0.00152138	0	0	0	0.0018839	0	0.00275118	0	0	0.00230131	0.00133062	0	0	0	0	0	0	0	0	0	0.0181488	0.00963434	0.0250479	0	0	0	0	0	0	0.00173449	0.00128324	0	0	0.0023294	0.00421208	0.00717118	0.00161996	0.00767312	0.0293016	0.00492383	0.000862537	0	0	k__Bacteria
	OTU_1808	0	0.00464895	0	0.00246214	0	0	0.00131191	0.00841704	0	0.00523747	0.00550237	0.0022162	0	0.00115066	0	0	0.0108538	0.0141323	0.0117929	0	0.00461794	0	0.00604566	0	0	0	0	0.000724496	0.000899135	0.000916498	0	0.00143154	0	0.00260173	0.00128324	0	0.00234445	0	0	0	0.000809979	0.000767312	0	0	0	0.0022142	0.000693712	k__Bacteria
	OTU_837	0.00133317	0.00290559	0	0.00246214	0	0	0	0.00561136	0.000941948	0.0125699	0	0	0.00123851	0	0.00266124	0	0.00250472	0.00141323	0.00346849	0	0	0	0	0	0	0.000741103	0	0.00144899	0.000899135	0	0.000998482	0.00143154	0	0	0.00128324	0	0.00234445	0.0023294	0	0	0	0.000767312	0	0	0	0.0044284	0.000693712	k__Bacteria
	OTU_1855	0.00133317	0	0	0.00123107	0	0	0	0.00420852	0	0	0	0	0	0.00115066	0	0	0.00166981	0	0.0013874	0	0	0.000821801	0	0.001201	0.00272232	0	0	0.000724496	0	0	0	0	0	0.000867243	0	0	0	0	0	0	0	0	0	0	0.000862537	0	0.00138742	k__Bacteria
	OTU_1143	0	0.0063923	0	0	0.00912825	0	0	0	0.0348521	1.32508	0	0	0.00495405	0	0.00266124	0.0083654	0.781472	1.09666	0.117235	2.14157	1.37923	0	0	0.690575	0.332123	0.00444662	0.00259117	0.000724496	0.00179827	0.000916498	0	0	0	0.0216811	0.2143	0	0	0	0	0.0153668	0	0	0.0952302	0	0.000862537	0	0	k__Bacteria
	OTU_46	0	0.00406783	0	0	0.0182565	0	0	0	0.0292004	0.919699	0	0	0.00123851	0	0.00399186	0	0.552708	0.814019	0.104055	1.52256	1.04673	0	0	0.565671	0.236842	0.000741103	0.000863722	0	0	0	0	0	0	0.0112742	0.164254	0	0	0	0	0.00512227	0	0	0.0604346	0	0	0	0	k__Bacteria
	OTU_69	0.0119986	0	0.0511793	0.164964	0	0	0	0.0266539	0.000941948	0	0.110964	0.0022162	1.08989	0	0	0.0250962	0.57191	0.474845	0	0.014976	0.00307863	0.0016436	0	0.00960799	0.0635209	1.17168	0.212476	0.00289798	1.1392	0.000916498	0	0.00429461	0.0327065	0.000867243	0.0243815	0	0.00117222	0.0058235	0.00105302	0.00102445	0.0129597	0.0406676	0.0283859	0	0.0612402	0	0	k__Bacteria
	OTU_1073	0.00533269	0	0.0164815	0.0775576	0	0	0	0.00841704	0	0.00104749	0.0577748	0.00295493	0.546184	0.00115066	0	0.0167308	0.326448	0.243075	0.00208109	0.0199681	0	0.000821801	0	0	0.0453721	0.730728	0.16238	0.00362248	0.718409	0	0	0.0128838	0.0181703	0.00173449	0.0205318	0	0	0.0023294	0	0.00204891	0.00728981	0.0176482	0.0128195	0	0.0448519	0	0	k__Bacteria
	OTU_166	0.00133317	0	0	0.00492429	0.00152138	0	0.0669072	0.735088	0.000941948	0.00209499	0.132057	0	0.00247703	0	0	0.0334616	0	0	0.000693698	0	0.00769657	0	0	0	0	0.0585471	0	0.844762	0.0233775	0	0	0.0271992	0.0299809	0	0.00128324	0	0.0152389	0.011647	0.0105302	0.0430271	0.0728981	0.0199501	0	0.000984766	0	0.0011071	0	k__Bacteria
	OTU_137	0	0	0	0	0	0	0	0	0	0	0	0	0	0	0	0	0	0	0	0	0	0	0	0	0	0	0.342034	0.260819	0	0	0	0	0.449714	0.000867243	0	0	0	0	0	0	0	0	0	0	0	0.745079	0.00138742	k__Bacteria
	OTU_1169	0	0	0	0	0	0	0	0	0	0	0	0	0	0	0	0	0	0	0	0	0	0	0	0	0	0	0.127831	0.11447	0	0.000916498	0	0	0.151722	0	0	0	0	0	0	0	0	0	0	0	0	0.243562	0	k__Bacteria
	OTU_414	0	0.000581118	0.00173489	0	0.0258634	0.00473076	0	0	0	0	0.0100877	0	0	0.00115066	0	0	0.000834906	0	0	0.00499201	0.00153931	0	0	0	0.0127042	0.0163043	0.0336852	0.00144899	0.00539481	0.0320774	0.00299545	0.00143154	0.00454256	0.0268845	0.0179653	0.0109832	0.00586112	0	0.00315906	0.0276603	0	0.00230194	0.176725	0	0.00258761	0	0	k__Bacteria
	OTU_531	0.00799904	0	0.000867446	0	0.0380344	0	0.00131191	0.0140284	0.0160131	0.00837995	0.00366824	0	0.00247703	0.00460262	0.00266124	0	0.00500943	0	0.0117929	0.00499201	0.0107752	0.0139706	0.00120913	0.018015	0.0635209	0.0303852	0.00950094	0.0115919	0.000899135	0	0.00199696	0.00143154	0.0109022	0.0060707	0.00128324	0	0.00468889	0.0011647	0.0052651	0.00307336	0.00323992	0	0	0.00689336	0.00258761	0.0044284	0.00346856	k__Bacteria
	OTU_529	0	0.000581118	0	0	0	0	0	0	0	0.00314248	0	0	0	0	0	0	0	0	0	0	0	0	0	0	0	0	0	0	0	0	0	0	0	0	0	0	0	0	0	0	0	0	0	0	0	0	0	k__Bacteria
	OTU_1341	0	0	0	0	0	0	0	0	0	0	0	0	0	0	0	0	0	0	0	0	0	0	0	0.001201	0	0	0	0	0	0	0	0	0	0	0	0	0	0	0	0	0	0	0	0	0	0	0	k__Bacteria
	OTU_874	0	0.00174335	0.000867446	0.0135418	0	0	0	0	0.000941948	0.00628496	0	0.00738732	0.00247703	0	0	0	0.00417453	0	0	0	0.00307863	0.00575261	0	0.001201	0.000907441	0.00370552	0.00259117	0.00144899	0	0	0.000998482	0.00143154	0	0.000867243	0.00641618	0	0	0.0034941	0	0.00819563	0.00242994	0.000767312	0.00824108	0	0.000862537	0	0	k__Bacteria
	OTU_825	0.0159981	0	0	0	0	0	0	0	0	0	0	0	0	0.00115066	0.00931433	0	0	0.00706614	0.0263605	0	0.00615726	0	0	0.00840699	0.00362976	0	0	0	0	0	0	0	0	0	0.00256647	0	0	0	0	0	0	0	0	0	0	0	0	k__Bacteria
	OTU_1389	0	0.00116224	0	0	0	0.00354807	0.0131191	0.00140284	0	0	0.00275118	0	0	0	0.00133062	0	0	0.00141323	0.00554958	0	0.00153931	0.0016436	0	0.007206	0.00181488	0.00222331	0.00172744	0	0	0	0.000998482	0	0	0	0.00256647	0.00122036	0	0	0	0.00102445	0	0	0.00274703	0	0	0	0	k__Bacteria
	OTU_1590	0	0	0	0	0	0	0	0	0	0	0	0	0	0	0.00133062	0	0	0.00141323	0.00277479	0	0	0	0	0	0	0	0	0	0	0	0	0	0	0	0	0	0	0	0	0	0	0	0	0	0	0	0	k__Bacteria
	OTU_2482	0.0986548	0.388768	0.189971	0.418565	0.158223	0.0614999	0.1102	0.138881	0.120569	0.689251	0.154983	0.101945	0.0470635	0.501686	0.179634	0.0167308	0.0868302	0.0579423	0.115154	0.0549121	0.0323256	0.0591697	0.332511	0.056447	0.26951	0.137104	0.130422	0.225318	0.14566	0.0925663	0.0778816	0.0314938	0.0754066	0.0945294	0.0834103	0.0732216	0.34815	0.103658	0.0726583	0.108592	0.141746	0.253213	0.130942	0.0738574	0.116443	0.208135	0.209501	k__Bacteria
	OTU_38	0.0253303	0.873421	0.0277583	0.225286	0.196257	0.015375	0.0367334	0.0462937	0.0433296	0.622211	0.213675	0.0982514	0.0445865	0.866443	0.355275	0.0669232	0.137759	0.00989259	0.0187298	0.0249601	0.0800443	0.0213668	0.117286	0.10809	0.499093	0.223813	0.160652	0.100705	0.133072	0.0843178	0.0339484	0.0486722	0.0190788	0.111007	0.184786	0.0671198	0.22155	0.0291175	0.175854	0.111665	0.0340191	0.319202	0.23075	0.0738574	0.0595151	0.0509266	0.0790832	k__Bacteria
	OTU_1942	0.061326	0.0325426	0.131852	0.121876	0.00304275	0.0106442	0.0446048	0.0967959	0.090427	0.45566	0.0412677	0.0376754	0.00495405	0.029917	0.017298	0	0.00667925	0.0692482	0.105442	0.0249601	0.00615726	0.0427336	0.246663	0.006005	0.0190563	0.0259386	0.0077735	0.113021	0.0314697	0.0229124	0.00998482	0.00429461	0.0599618	0.0234155	0.00384971	0.0061018	0.0914334	0.081529	0.00737114	0.0604428	0.0858578	0.0283906	0.00274703	0.00787813	0.011213	0.153887	0.138742	k__Bacteria
	OTU_195	0.00933221	0.0825188	0.00867446	0.0110797	0.0273848	0.00827883	0.0170548	0.0294596	0.0273165	0.165504	0.0339313	0.019207	0.00743108	0.0345197	0.0212899	0.0167308	0.00751415	0.00706614	0.0256668	0.00499201	0.0107752	0.012327	0.0205552	0.01201	0.0245009	0.0585471	0.0129558	0.0376738	0.0170836	0.0155805	0.00798786	0.00572615	0.00999364	0.0494328	0.0153988	0.00854252	0.0410278	0.023294	0.0115832	0.0163913	0.0210595	0.0153462	0.00549405	0.00984766	0.0103504	0.011071	0.036073	k__Bacteria
	OTU_278	0.00799904	0.0691531	0.0164815	0.0455497	0.0152138	0.00591345	0.00787143	0.00280568	0.00565169	0.0796095	0.0110047	0.0162521	0.0099081	0.0678887	0.0399186	0.0167308	0.0125236	0.0155455	0.0173424	0	0.00769657	0.0032872	0.018137	0.01201	0.0263158	0.0192687	0.0224568	0.0318778	0.00719308	0.020163	0.00499241	0.00572615	0.0181703	0.00693794	0.00384971	0.00244072	0.0304778	0.0128117	0.0168483	0.00614672	0.0121497	0.0276232	0.0109881	0.00886289	0.024151	0.022142	0.0256674	k__Bacteria
	OTU_337	0.00799904	0.0307993	0.00867446	0.0393943	0.0152138	0.00118269	0.0170548	0.00981988	0.00847753	0.0230449	0.000917061	0.0132972	0.00247703	0.0598341	0.0186287	0	0.00834906	0.00282646	0.0305227	0.00499201	0.00307863	0.00903981	0.0229735	0.00840699	0.0353902	0.0133399	0.0138196	0.0499902	0.00359654	0.00824848	0.00698938	0.00143154	0.00545108	0.00867243	0.00256647	0.00122036	0.0644723	0.0058235	0.00210604	0.0153668	0.00728981	0.0207174	0.00824108	0.00886289	0.011213	0.022142	0.0180365	k__Bacteria
	OTU_345	0.00533269	0.0307993	0.0225536	0.104641	0.00760688	0.0177404	0.00393572	0.0126256	0.00659363	0.0324723	0.0119218	0.0125585	0.0099081	0.0391223	0.0133062	0	0.00333962	0	0	0.00499201	0.00769657	0.000821801	0.0205552	0.007206	0.0127042	0.0118576	0.00518233	0.0188369	0.00809222	0.0174135	0.00599089	0.00143154	0.00363405	0.00433621	0.00256647	0.00244072	0.0281334	0.0034941	0.00421208	0.00614672	0.0129597	0.0214847	0.00183135	0.000984766	0.00258761	0.00996391	0.014568	k__Bacteria
	OTU_658	0.00133317	0.0331237	0	0.00492429	0.00304275	0.00236538	0.00131191	0	0	0.0314248	0	0.000738732	0	0.00690393	0.0133062	0	0.00166981	0	0	0	0	0.000821801	0.00362739	0	0.00272232	0.0333496	0.000863722	0.00507147	0.00809222	0.00274949	0	0.00143154	0.00181703	0.000867243	0.00256647	0	0.00117222	0.0023294	0.00105302	0.00204891	0.000809979	0.00383656	0.000915675	0.000984766	0.00258761	0.0044284	0.00416227	k__Bacteria
	OTU_820	0.00266635	0.00755454	0.0095419	0.0110797	0	0	0.00131191	0	0.00282584	0.00418997	0.000917061	0.00369366	0.00123851	0.00345197	0.00133062	0	0	0.00423968	0.00277479	0	0	0	0	0.001201	0.00725953	0.00148221	0.000863722	0.00362248	0.000899135	0.00274949	0.00399393	0.00286307	0.00272554	0	0	0	0.00468889	0.0034941	0	0.00102445	0.00323992	0.00153462	0.00183135	0.00393906	0.000862537	0.0011071	0.00138742	k__Bacteria
	OTU_931	0.00266635	0.00232447	0.000867446	0.0110797	0	0	0.00393572	0	0.0018839	0.0199024	0.000917061	0	0	0.00460262	0	0	0.00166981	0	0	0	0.00153931	0	0.00120913	0	0	0.000741103	0	0.00362248	0.000899135	0	0	0	0	0	0.00128324	0	0.00117222	0.0069882	0	0.00102445	0	0.00230194	0.000915675	0.000984766	0.00258761	0.0011071	0.0055497	k__Bacteria
	OTU_2148	0	0	0.00260234	0.00246214	0	0	0	0	0.0018839	0	0.00183412	0	0.00123851	0.00345197	0	0	0	0	0.000693698	0	0	0	0	0	0	0	0	0.000724496	0	0	0	0	0	0	0	0	0	0	0	0	0	0	0	0.000984766	0	0.0011071	0.00138742	k__Bacteria
	OTU_45	0.00133317	0	0	0	0.953902	0.694239	0.0249262	0	0	0.00104749	0	0.00147746	0.00866959	0.249692	0.00399186	0	0	0	0	0	0.00769657	0	0	0	0.00453721	0.0200098	2.5022	0.0507147	0.206801	0.000916498	0	0	0.0545108	0.321747	1.2858	0.162308	0.342289	0.0244587	0.0410678	0.0747851	0.353961	0.157299	0.369933	1.17876	1.21704	0.105175	0.105444	k__Bacteria
	OTU_325	0	0.0261503	0.00260234	0.00246214	0.0060855	0	0.00262381	0.00561136	0.00282584	0.00209499	0.00275118	0.0022162	0	0.00230131	0.00399186	0	0.000834906	0.00141323	0.00277479	0.00499201	0.00769657	0.0016436	0.00241826	0	0.030853	0.00148221	0.109693	0.000724496	0.0125879	0.000916498	0.00299545	0	0.00181703	0	0	0.0122036	0.00351667	0.0011647	0.0315906	0.00512227	0.00323992	0.00153462	0.0357113	0.000984766	0.0103504	0.0011071	0.00208114	k__Bacteria
	OTU_974	0.00666587	0.0220825	0.0138791	0.00369322	0.00152138	0.00236538	0.00393572	0.00280568	0.00753558	0.00209499	0.00366824	0.0022162	0.00123851	0.00345197	0.00665309	0.0083654	0.00166981	0	0.00624328	0	0.00923588	0.004109	0.00483653	0.003603	0.0190563	0.0103754	0.0708252	0.00144899	0.00539481	0.000916498	0.00299545	0.00143154	0.00635959	0.00173449	0	0.0061018	0.00351667	0.0011647	0.0157953	0.00922008	0.00323992	0.000767312	0.0201449	0.00196953	0.0155257	0.0044284	0.000693712	k__Bacteria
	OTU_1049	0	0	0	0	0	0	0	0	0	0	0	0	0	0	0	0	0.000834906	0	0	0	0	0	0	0	0	0	0.00604605	0.000724496	0.000899135	0	0	0	0	0	0.00128324	0	0	0	0	0	0	0	0.00915675	0	0	0	0	k__Bacteria
	OTU_25	0.634591	1.07739	0.227271	0.489967	0.126274	0.00946152	0.0642834	5.78812	3.45883	0.697631	1.04086	0.161044	0.217978	0.192159	0.083829	0.0167308	0.286373	0.237422	0.395408	0.309505	0.631119	0.266263	0.0362739	0.247406	0.03902	0.0755925	0.0561419	0.102878	0.0143862	0.0623219	0.0149772	0.0443776	0.125375	0.191661	0.0410635	0.131799	0.0515778	0.150246	0.157953	0.0583939	0.037259	0.160368	0.0631816	0.107339	0.0715906	0.327702	0.251818	k__Bacteria
	OTU_630	0	0	0	0	0.00152138	0	0.00393572	0.00981988	0.00753558	0.00209499	0.00825355	0	0	0	0	0	0	0.00989259	0.00971177	0	0	0	0.00604566	0.003603	0.00998185	0.00148221	0	0.000724496	0	0	0.00399393	0	0	0.000867243	0	0.00244072	0.00468889	0.0023294	0.00105302	0.00102445	0.00161996	0.000767312	0.000915675	0.000984766	0.00172507	0.0055355	0.0138742	k__Bacteria
	OTU_799	0.00533269	0.000581118	0	0	0.00456413	0	0.00393572	0.00420852	0.00941948	0.00104749	0.000917061	0.0022162	0.00123851	0	0.00133062	0	0.00166981	0.00141323	0.00624328	0.00499201	0	0.004109	0.00120913	0	0.00272232	0.000741103	0.00172744	0.00217349	0.000899135	0	0	0.00286307	0.000908513	0.00173449	0.00128324	0	0.00117222	0	0.00105302	0	0.000809979	0.000767312	0	0	0	0.0033213	0.000693712	k__Bacteria
	OTU_1193	0	0.000581118	0	0	0	0.00118269	0.00131191	0	0	0	0	0.00147746	0	0.00230131	0	0	0.00166981	0	0.00624328	0	0.00461794	0.000821801	0.00120913	0.003603	0.00272232	0.00222331	0.00172744	0.00507147	0	0.000916498	0.000998482	0	0	0	0.00384971	0.00122036	0	0	0.0052651	0.00102445	0	0	0	0	0.00258761	0.0011071	0.00208114	k__Bacteria
	OTU_806	0	0	0	0	0	0	0.00131191	0.00140284	0.00565169	0	0.00275118	0.00369366	0	0	0	0	0	0	0	0	0	0.00986161	0.00241826	0.002402	0.00544465	0.00148221	0	0.00289798	0	0.001833	0	0.00143154	0.00272554	0.00520346	0.00128324	0	0.00117222	0	0	0	0.000809979	0	0	0	0	0	0.000693712	k__Bacteria
	OTU_1206	0	0	0	0	0	0	0	0	0	0	0	0	0	0.00115066	0.010645	0	0.000834906	0	0	0	0	0	0	0.001201	0.00544465	0	0	0	0	0	0	0	0	0.000867243	0	0	0.00117222	0	0	0.00204891	0.00242994	0	0	0	0.000862537	0.00774971	0.00346856	k__Bacteria
	OTU_1348	0	0	0	0	0	0	0.00262381	0	0	0	0.000917061	0.00147746	0	0	0.00133062	0	0	0.00141323	0.00277479	0	0	0.000821801	0	0.003603	0.000907441	0	0	0	0	0	0	0	0.000908513	0	0	0	0	0	0	0	0	0	0	0	0	0	0	k__Bacteria
	OTU_1554	0	0	0	0	0	0	0.00131191	0	0.000941948	0	0.00183412	0.000738732	0	0	0.00266124	0	0	0.00141323	0.00208109	0	0.00153931	0	0.00362739	0	0	0	0	0	0	0	0	0	0	0	0	0	0	0	0	0	0	0	0	0	0	0	0	k__Bacteria
	OTU_1158	0	0	0	0	0	0	0	0	0	0	0.00183412	0	0	0	0	0	0	0	0.0013874	0	0	0.000821801	0.00362739	0	0	0	0	0	0	0	0	0.00143154	0	0	0	0.00122036	0	0	0	0	0	0	0	0	0	0	0	k__Bacteria
	OTU_194	0.119986	0.0493951	0.00607212	0.0726333	0.0319489	0.0674133	0.0196786	0.0252511	0.0791236	0.0366623	0.0935402	0.063531	0.048302	0.00345197	0.0212899	0	0.0225425	0.0141323	0.0672887	0.0948482	0.0415615	0.0838237	0.00120913	0.007206	0.03902	0.0177865	0.00604605	0	0.013487	0.00916498	0.0139788	0.0143154	0.0290724	0.02515	0.00513294	0.017085	0	0.0151411	0.0200074	0.0163913	0.00242994	0.0383656	0.0100724	0.000984766	0.00517522	0.0121781	0.000693712	k__Bacteria
	OTU_1654	0.00266635	0	0	0	0	0	0	0.00140284	0	0.00104749	0	0.0022162	0	0	0.00133062	0	0.000834906	0	0.000693698	0	0	0	0	0	0	0	0	0	0	0	0	0	0	0	0	0	0	0	0	0	0	0	0	0	0	0	0	k__Bacteria
	OTU_2360	0	0	0	0	0	0	0	0	0	0	0	0	0	0	0	0	0	0	0	0	0	0	0	0	0	0	0	0	0	0	0	0	0	0	0	0	0	0	0	0	0	0	0	0.000984766	0	0	0.000693712	k__Bacteria
	OTU_385	0	0.0215014	0.0095419	0	0.024342	0	0.0367334	0	0	0.00418997	0.0357654	0.0295493	0.0173392	0.00690393	0.0239511	0	0.0367359	0	0	0.00998403	0.0200111	0.0016436	0	0	0.00635209	0.0170454	0.00259117	0.00217349	0.00989049	0	0	0	0	0.0182121	0.00256647	0.00122036	0	0.0034941	0.00210604	0.00204891	0.00971975	0.00230194	0.0695913	0.0118172	0.0069003	0.00996391	0.0055497	k__Bacteria
	OTU_635	0	0.0552062	0.0095419	0.0135418	0.00456413	0	0	0	0	0	0	0.00369366	0	0	0	0	0	0	0.000693698	0	0.00461794	0.004109	0	0.001201	0.00181488	0	0.000863722	0.00652046	0.00179827	0.00366599	0.00299545	0.00143154	0.00454256	0.0268845	0.00641618	0.00244072	0.00117222	0.0034941	0.00210604	0.00512227	0.00485987	0.00306925	0.00274703	0.000984766	0.00345015	0	0.00416227	k__Bacteria
	OTU_692	0	0.0447461	0	0	0	0	0	0	0	0	0	0	0	0	0	0	0	0	0	0	0	0	0	0	0	0	0	0	0	0	0	0	0	0	0	0	0	0	0	0	0	0	0	0	0	0	0	k__Bacteria
	OTU_1806	0	0	0	0	0	0	0	0	0.000941948	0	0	0.00147746	0.00123851	0	0	0	0	0	0.000693698	0	0	0	0	0.001201	0	0.000741103	0.000863722	0	0.000899135	0.00916498	0.00798786	0	0	0.000867243	0	0	0	0	0	0	0	0.000767312	0	0	0	0	0	k__Bacteria
	OTU_2361	0	0	0	0	0	0	0	0	0	0	0	0	0	0	0	0	0	0	0	0	0	0	0	0	0	0	0	0	0	0	0.0139788	0	0	0	0	0	0	0	0	0	0	0	0	0	0	0	0	k__Bacteria
	OTU_573	0.0133317	0.000581118	0	0	0.00304275	0.00473076	0.00262381	0	0	0	0.0119218	0	0.00123851	0	0.00399186	0	0.000834906	0.00423968	0.0194235	0	0.00769657	0.0147924	0.00120913	0	0	0.00148221	0.00172744	0.00144899	0.0170836	0	0	0.00429461	0.000908513	0.00520346	0	0.00244072	0.00234445	0	0.0126362	0.00614672	0.00323992	0	0.00549405	0.0029543	0	0	0	k__Bacteria
	OTU_1594	0.00266635	0.00464895	0.00346978	0.00246214	0.0060855	0.00236538	0.00131191	0.00561136	0.000941948	0.00104749	0.00641943	0.00369366	0.00371554	0	0.00133062	0	0.00250472	0	0.00485588	0	0.00461794	0.004109	0.00120913	0.004804	0.00181488	0.00592882	0.000863722	0.00144899	0.000899135	0.000916498	0	0	0.000908513	0.00260173	0.00256647	0.00244072	0.00117222	0.0011647	0	0	0	0.00460387	0	0.00196953	0.000862537	0	0.000693712	k__Bacteria
	OTU_1149	0	0	0	0.0135418	0.00912825	0	0	0	0	0.00104749	0.00825355	0.00369366	0.00123851	0	0	0	0	0	0	0.00499201	0.00461794	0.0032872	0.00362739	0	0	0	0	0.00144899	0.00629395	0	0	0	0	0	0	0	0	0	0	0	0	0	0	0.00590859	0.000862537	0.0011071	0	k__Bacteria
	OTU_844	0	0.00290559	0.00260234	0.00369322	0.00304275	0	0.00131191	0	0.0018839	0.00209499	0	0.00517113	0.00247703	0.00115066	0.00266124	0	0.000834906	0.00141323	0.00208109	0	0	0.000821801	0.00120913	0	0	0.00370552	0.000863722	0	0	0.000916498	0	0.00143154	0.00181703	0.000867243	0	0.00122036	0.00234445	0.0023294	0	0.00204891	0	0.00153462	0.00183135	0.00196953	0.00172507	0.0011071	0	k__Bacteria
	OTU_461	0.00399952	0.00406783	0.00867446	0.0147729	0.0136924	0	0.00393572	0.00561136	0.0018839	0.00628496	0.00641943	0.00369366	0.00619256	0.00575328	0.0133062	0.0083654	0.00250472	0.00847937	0.00693698	0	0.00307863	0.00739621	0.0133004	0.004804	0.00816697	0.00815213	0.00345489	0.0101429	0.00539481	0.00458249	0.000998482	0.00572615	0	0.0060707	0.00256647	0	0.00937778	0.0058235	0.00105302	0.00204891	0.00485987	0.00767312	0	0.0029543	0.00431269	0.0121781	0.00624341	k__Bacteria
	OTU_1311	0	0	0	0	0	0	0	0	0	0	0	0	0	0	0	0	0	0	0	0	0	0	0	0	0	0	0	0	0	0	0	0	0	0	0	0	0	0	0	0	0	0	0.036627	0	0	0	0	k__Bacteria
	OTU_2062	0	0.000581118	0	0	0	0	0	0	0	0	0	0	0	0	0	0	0	0	0.000693698	0	0	0	0	0	0	0	0	0	0	0	0	0	0	0	0	0	0	0	0	0	0	0	0	0	0	0	0	k__Bacteria
	OTU_1644	0	0	0	0	0	0	0	0	0	0	0	0	0	0	0	0	0	0	0	0	0	0	0	0.001201	0	0	0	0	0	0	0	0	0	0	0	0	0	0	0	0	0	0	0	0	0	0	0	k__Bacteria
	OTU_1074	0.00799904	0.0063923	0.00433723	0.00738643	0	0.00591345	0.00262381	0.0112227	0.0018839	0.00418997	0.00641943	0.00443239	0.00123851	0.00230131	0.00798371	0	0.00250472	0.00423968	0.00554958	0.00499201	0.00307863	0.0016436	0.00483653	0	0.000907441	0.00592882	0.0103647	0.000724496	0.00719308	0.00366599	0.00698938	0.00143154	0	0	0	0.00244072	0.00117222	0.0034941	0.00421208	0.00512227	0.000809979	0.00153462	0.00274703	0	0.00172507	0.0143923	0.00485599	k__Bacteria
	OTU_731	0	0	0	0	0.0182565	0	0	0	0	0	0.0247606	0.000738732	0	0.0379716	0.0212899	0	0	0	0	0	0.00307863	0	0.00120913	0	0.0290381	0.427616	0.91209	0.110848	0.169037	0.0788188	0.0599089	0.0171784	0.124466	0.0199466	0.138589	0.0402719	0.0515778	0.0151411	0.0305376	0.100396	0.226794	0.223288	0.39374	0.0512078	0.0569275	0.0321059	0.0291359	k__Bacteria
	OTU_63	0	0.000581118	0	0	0.036513	0	0	0	0	0.00837995	0.0651113	0	0.00123851	0.0253144	0.0239511	0	0	0	0	0	0.00615726	0	0	0	0.0208711	0.351283	0.615834	0.0782456	0.099804	0.0522404	0.0489256	0.0615561	0.303443	0.0242828	0.112925	0.0549162	0.117222	0.0430939	0.0600221	0.0983476	0.322372	0.146557	0.270124	0.154608	0.151807	0.011071	0.0166491	k__Bacteria
	OTU_900	0	0	0.00780701	0.00246214	0	0.00118269	0.00131191	0	0	0	0	0.00147746	0	0	0	0	0	0	0.000693698	0	0	0	0	0.002402	0	0.00296441	0.00604605	0.000724496	0.00809222	0.00458249	0.000998482	0	0	0.00520346	0.00641618	0	0	0.0011647	0.00105302	0.00204891	0.000809979	0.00153462	0	0	0.000862537	0.0022142	0.00208114	k__Bacteria
	OTU_800	0	0	0	0	0	0	0	0	0	0	0	0	0	0	0	0	0	0	0	0	0	0	0	0.001201	0	0	0	0	0	0	0	0	0	0	0	0	0	0	0	0	0	0	0	0	0	0	0	k__Bacteria
	OTU_2330	0	0	0	0	0	0	0	0.00280568	0	0	0	0	0	0	0	0	0	0	0	0	0	0	0	0	0	0	0.000863722	0	0	0	0	0	0	0	0	0	0	0	0.00105302	0	0	0	0	0	0	0	0	k__Bacteria
	OTU_7	0.437281	2.41222	0.805857	1.45759	1.87281	0.376095	0.327976	0.565344	0.827972	1.77445	0.801511	1.51588	0.689852	1.38539	0.530917	0.552116	1.21813	0.816846	0.846311	1.22804	0.40484	0.215312	0.238199	1.13615	3.45826	1.93947	0.575239	2.19812	0.543078	1.789	0.664989	0.711474	1.82611	1.89926	1.92742	0.726114	1.6247	1.68765	0.661296	1.53463	1.30731	1.71571	1.96046	1.82379	0.895314	2.10349	2.04576	k__Bacteria
	OTU_595	0	0	0	0	0	0	0	0	0.00659363	0	0	0	0	0	0	0	0	0	0	0	0	0	0	0.006005	0.0245009	0.000741103	0	0.000724496	0	0.000916498	0	0	0	0.00346897	0	0	0	0	0	0.00512227	0.00971975	0.0168809	0	0.000984766	0	0.0044284	0.0367667	k__Eukaryota
	OTU_490	0.00133317	0.00232447	0.00693957	0.00984858	0.00912825	0.0177404	0.00262381	0	0.00282584	0.00523747	0.00550237	0.00147746	0.00371554	0.00115066	0	0	0.00166981	0	0.000693698	0	0.00307863	0.0016436	0.00241826	0.001201	0.00362976	0.0185276	0.0129558	0.00289798	0.013487	0.000916498	0.00299545	0	0.00181703	0.0182121	0.00641618	0.0109832	0.00937778	0.0058235	0.0200074	0.00614672	0.00161996	0.00460387	0.0183135	0.00196953	0.00258761	0.0022142	0.000693712	k__Bacteria
	OTU_2386	0.00133317	0.00116224	0	0	0.00152138	0	0	0	0	0.00104749	0.000917061	0	0	0	0.00133062	0	0	0	0	0	0	0	0	0	0.00181488	0	0	0	0	0	0	0	0.00181703	0	0	0	0.00117222	0.0023294	0	0	0	0	0	0	0.000862537	0	0.00138742	k__Bacteria
	OTU_233	0.0373289	0.0319615	0.0147466	0.051705	0.060855	0.0106442	0.00787143	0.303013	0.00376779	0.0387573	0.0632772	0.0288106	0.0185777	0.0862991	0.149029	0	0.00250472	0.0862069	0.226145	0.0349441	0.00769657	0.00821801	0.0991488	0.002402	0.00362976	0	0.00518233	0.356452	0.0269741	0.0421589	0.00698938	0.0128838	0.0363405	0.161307	0.0166821	0.030509	0.0480611	0.0419292	0.0052651	0.0286847	0.00971975	0.00383656	0	0.00393906	0.011213	0.0420698	0.142211	k__Bacteria
	OTU_133	0	0.000581118	0	0.0160039	0.00456413	0	0	0	0.0339101	0.00314248	0.000917061	0	0	0.00345197	0	0	0.000834906	0.00141323	0	0	0.00923588	0	0	0.034829	0.0825771	0.00592882	0.00172744	0	0	0.000916498	0	0	0.00545108	0.00260173	0	0.00244072	0	0.0046588	0	0	0.0178195	0.00153462	0.0238076	0.00393906	0.00776284	0.0022142	0.000693712	k__Bacteria
	OTU_236	0.103988	0.175498	0.124912	0.176043	0.115625	0.0378461	0.0852739	0.180966	0.089485	0.119414	0.101794	0.115242	0.0631642	0.101258	0.127739	0.0334616	0.0993538	0.0904466	0.101974	0.104832	0.0708084	0.0682095	0.133004	0.202969	0.149728	0.0844857	0.0250479	0.0702761	0.0971066	0.0577394	0.0499241	0.0558299	0.0817661	0.140493	0.0782774	0.0781031	0.0902612	0.100164	0.0284315	0.0471249	0.0720881	0.11433	0.0183135	0.046284	0.110405	0.125102	0.131112	k__Bacteria
	OTU_470	0.0106654	0.0307993	0.0130117	0.00738643	0.0106496	0.00118269	0.00524762	0.0210426	0.0376779	0.00523747	0.00550237	0.0184683	0.0099081	0.00805459	0.00532248	0	0.00751415	0.00847937	0.0478651	0.00499201	0.0107752	0.00821801	0.00604566	0.022819	0.0235935	0.0118576	0	0.00579597	0.000899135	0.001833	0.00499241	0.0114523	0.00817661	0.00346897	0.00384971	0.00244072	0.00703334	0.0139764	0.00105302	0.00102445	0.00404989	0.0115097	0.00183135	0.00689336	0.0181133	0.00664261	0.00416227	k__Bacteria
	OTU_600	0.0106654	0.0418405	0.00867446	0.0369322	0.0167351	0.00236538	0.00787143	0.0154312	0.00470974	0.0188549	0.00641943	0.0022162	0	0.00805459	0.0199593	0	0.00667925	0.0113058	0.0221983	0.014976	0	0.004109	0.00483653	0.02402	0.0408348	0.0125988	0.000863722	0.00724496	0.00179827	0.00366599	0.000998482	0	0.00363405	0.0121414	0.00128324	0.00122036	0.00586112	0.0034941	0	0.00204891	0.00404989	0.00690581	0.000915675	0.00393906	0.00517522	0.0011071	0.0180365	k__Bacteria
	OTU_2259	0.00399952	0.0133657	0.00693957	0.00738643	0.00456413	0.00118269	0.00787143	0.0154312	0.0131873	0.0115224	0.014673	0.00738732	0.00247703	0.00575328	0.00532248	0	0	0.0113058	0.0256668	0.00499201	0.00153931	0.0024654	0.00241826	0.00960799	0.00816697	0.00444662	0.000863722	0.00289798	0.000899135	0.00274949	0.00399393	0.00286307	0.00454256	0.00520346	0.00513294	0	0.00117222	0.0034941	0.00421208	0.00204891	0.0137696	0.00844044	0.000915675	0.00196953	0.00603776	0.0022142	0.00416227	k__Bacteria
	OTU_1567	0.0133317	0	0.00346978	0.0283147	0	0.00118269	0.00918334	0.0112227	0.00376779	0.00209499	0	0	0	0.00460262	0.00798371	0.0083654	0.000834906	0.00847937	0.0110992	0	0.00153931	0.00986161	0.00120913	0.002402	0	0.00222331	0	0.00289798	0.013487	0.000916498	0	0	0.00272554	0.00260173	0.00128324	0.00488144	0.00586112	0.0011647	0	0	0	0.00537119	0	0.00196953	0.00172507	0.0044284	0.00138742	k__Bacteria
	OTU_53	0	0	0	0	0	0	0	0	0	0	0	0	0	0	0	0	0	0	0	0	0	0	0	0.001201	0	0	0	0	0	0	0	0	0	0	0	0	0	0	0	0	0	0	0	0	0	0	0	k__Bacteria
	OTU_1160	0	0.000581118	0	0.0701711	0.0304275	0	0	0	0.00565169	0.084847	0.0550237	0	0.00123851	0	0	0	0.0133585	0.00282646	0.000693698	0	0.00153931	0	0.00241826	0.02402	0.0245009	0.120059	0.0500959	0.0383983	0.0926109	0.0650713	0.0439332	0	0.0454256	0.0121414	0.00128324	0.00732216	0.0164111	0.0174705	0.109514	0.0891275	0.00161996	0.00306925	0.0924832	0.00590859	0.000862537	0.0033213	0	k__Bacteria
	OTU_206	0	0.00581118	0.00520467	0.00492429	0.0060855	0.00354807	0.00524762	0.00140284	0	0.00418997	0.0110047	0.00517113	0.00123851	0.0138079	0.00133062	0.0083654	0.00250472	0.00423968	0.0131803	0.00499201	0.00153931	0	0.11124	0.014412	0.00362976	0.0170454	0.000863722	0.159389	0.00899135	0.0394094	0.000998482	0.00143154	0.0072681	0.02515	0.00384971	0.00122036	0.0304778	0.0221293	0.0052651	0.00512227	0.00242994	0.00537119	0.000915675	0.00196953	0.00862537	0.00885681	0.00346856	k__Bacteria
	OTU_265	0	0	0	0	0	0	0	0	0	0	0	0	0	0	0	0	0	0.00141323	0	0	0	0	0	0	0	0.00222331	0.47332	0.00652046	0.00539481	0.00366599	0.00399393	0	0	0	0	0	0	0	0.00315906	0.00204891	0	0.00920775	0.00183135	0.000984766	0	0	0	k__Bacteria
	OTU_478	0.00933221	0.019758	0.0277583	0.0209282	0.0136924	0.00118269	0.0236143	0.0112227	0.0018839	0.00523747	0.0330142	0.0169908	0.00247703	0.00115066	0.00798371	0	0.00250472	0.00565291	0.0312164	0.00998403	0.00923588	0.053417	0.0133004	0.003603	0.00181488	0.00815213	0	0.0144899	0.00359654	0.00458249	0	0.00429461	0.00545108	0.00433621	0.00384971	0.00488144	0.00586112	0.0011647	0	0.00307336	0.00242994	0.00153462	0	0	0.000862537	0.0132852	0.00693712	k__Bacteria
	OTU_1402	0.00799904	0.00232447	0.00173489	0.00123107	0.00456413	0	0.00393572	0	0	0.00209499	0.00183412	0.00443239	0.00123851	0.00805459	0.00532248	0.0083654	0	0.00282646	0.0131803	0	0.00769657	0	0.0725479	0.006005	0.00453721	0.0103754	0.00172744	0.111572	0.00899135	0.0238289	0	0.00143154	0.000908513	0.00780518	0.00128324	0.00122036	0.0175833	0.0163058	0	0.00102445	0.00485987	0.00230194	0.00549405	0.0029543	0.0120755	0.0055355	0.00277485	k__Bacteria
	OTU_983	0	0	0	0	0	0	0	0	0.0018839	0	0	0	0	0	0	0	0	0	0	0	0	0	0	0.001201	0.000907441	0.00222331	0.351535	0.00289798	0.00359654	0.00641549	0.000998482	0	0	0.00260173	0.00128324	0	0	0	0	0.00307336	0	0.00383656	0.000915675	0.0029543	0	0	0	k__Bacteria
	OTU_2400	0	0.00290559	0.00693957	0.0209282	0	0.00473076	0	0.00140284	0.000941948	0.0282823	0.029346	0	0.00123851	0	0.00133062	0	0.00250472	0.00423968	0	0	0	0.000821801	0	0.002402	0	0.00963434	0.0077735	0.00289798	0.00989049	0.0274949	0.00399393	0.00143154	0.0118107	0.000867243	0.00128324	0.013424	0.0398556	0.0093176	0.00947718	0.0102445	0.00485987	0.0184155	0.00274703	0	0.00517522	0.00774971	0.00346856	k__Bacteria
	OTU_2196	0	0.00464895	0.000867446	0.00492429	0.0106496	0.00354807	0.014431	0	0	0.00523747	0.0238436	0	0	0.00805459	0.0306042	0	0	0.00282646	0.00624328	0.00499201	0.00153931	0.004109	0	0.001201	0.000907441	0.00370552	0	0.0507147	0.000899135	0.000916498	0.00599089	0.0229046	0.0190788	0.00260173	0.00256647	0	0	0.0093176	0	0	0.00323992	0.00767312	0	0.00196953	0	0.00885681	0.00138742	k__Bacteria
	OTU_1674	0.00399952	0.00697342	0.00346978	0.00123107	0.00304275	0	0.0118071	0.0266539	0.0018839	0.00209499	0.00917061	0	0.0161007	0	0.00399186	0	0	0.00282646	0.0104055	0	0.00769657	0.0024654	0.0616657	0.002402	0.00272232	0.00444662	0.000863722	0.0115919	0	0.00274949	0	0.00143154	0	0.00260173	0	0.00122036	0.00586112	0.0023294	0	0	0	0.00153462	0	0	0.000862537	0.044284	0.00693712	k__Bacteria
	OTU_1039	0.00133317	0.00871677	0.015614	0.00123107	0.00304275	0	0.00262381	0.00280568	0.00282584	0.00523747	0.00183412	0.0022162	0.00247703	0.00575328	0.00532248	0	0	0.0113058	0.0263605	0.00499201	0.00153931	0.00657441	0	0.002402	0.0462795	0.00666993	0	0.00144899	0.000899135	0.001833	0	0.00286307	0.00181703	0.00520346	0.00384971	0.00122036	0.0117222	0.0034941	0.00210604	0.00204891	0.000809979	0	0	0.0029543	0.000862537	0.0022142	0.0152617	k__Bacteria
	OTU_381	0.00399952	0.00871677	0.00173489	0.00123107	0.00456413	0.00118269	0.00787143	0.00140284	0.000941948	0.00628496	0.0229265	0.000738732	0.00123851	0.00690393	0.0292736	0	0	0.00565291	0.00416219	0.00499201	0.00461794	0.0024654	0	0	0	0.00444662	0	0.0289798	0	0	0.00199696	0.0128838	0.0190788	0.00346897	0.00384971	0	0	0.0046588	0	0	0.00404989	0.00383656	0	0	0	0.00774971	0.000693712	k__Bacteria
	OTU_373	0	0.00174335	0.00520467	0.0160039	0	0.00473076	0	0	0	0.00942744	0.0256777	0	0	0.00230131	0	0	0.000834906	0.00141323	0	0	0	0.000821801	0	0.002402	0	0.00592882	0.00690978	0.00434698	0.0125879	0.0174135	0.00199696	0.00143154	0.0127192	0	0.00128324	0.00976288	0.0211	0.0011647	0.00421208	0.00717118	0.00404989	0.0145789	0	0.00196953	0.0069003	0.0055355	0.00208114	k__Bacteria
	OTU_87	0.00666587	0.000581118	0.139659	0.0874061	0.0821543	0.015375	0.324041	0	0.00659363	0.00104749	0.423682	0.000738732	0.00743108	0.00345197	0.00798371	0	0	0.00423968	0.129721	0.0499201	0.00153931	0.0262976	0	0.00960799	0.0735027	0.793721	0.000863722	0.00289798	0.164542	0.181467	0.130801	0.168921	0.0972109	0.148298	0.00898265	0.0781031	0.32705	0	0	0	0.153896	0.00920775	0	0.00787813	0.310513	0.0011071	0.00901826	k__Bacteria
	OTU_15	0.00133317	0	0.215127	0.220362	0.252548	0	0	0	0	0.425282	1.3921	0.204629	0.349261	0.0736419	0.327332	0	0.0968491	0	0.00346849	0.309505	0.671141	0.788107	0	4.95532	7.98911	0.341649	2.70172	1.02299	2.13365	0.221792	0.146777	0.0286307	0.00908513	3.10993	3.16831	1.32897	2.35617	0.188681	0.0336966	0.258162	0.677952	0.369077	1.27828	0.108324	0.193208	0.0431769	0.0721461	k__Bacteria
	OTU_1032	0	0	0.00607212	0.00492429	0.012171	0	0	0	0	0.00314248	0.0403507	0.00443239	0.0111466	0.00115066	0.00532248	0	0.00333962	0	0	0.00499201	0.0200111	0.0361592	0	0.172944	0.329401	0.0177865	0.201247	0.0289798	0.130375	0.00458249	0.00199696	0.00143154	0	0.118812	0.118058	0.0597977	0.0879167	0.0081529	0	0.0153668	0.0332091	0.0199501	0.070507	0.00393906	0.00948791	0.0011071	0	k__Bacteria
	OTU_1593	0.177312	0.0755454	0.00433723	0.0246214	0.0152138	0	0.00131191	0.380169	0.00941948	0.167599	0.01559	0.0155134	0.00495405	0.00115066	0.00931433	0.0083654	0	0.261447	0.00277479	0	0.00307863	0	0.00241826	0	0	0.000741103	0.00172744	0.125338	0.00719308	0.0302444	0.00199696	0.00429461	0	0.248031	0.00641618	0.043933	0.114878	0.011647	0.00105302	0.0153668	0.0647983	0.0168809	0.0073254	0	0.00345015	0.0044284	0.00277485	k__Bacteria
	OTU_743	0.0119986	0.00290559	0.000867446	0.00615536	0.00456413	0	0.00131191	0.520453	0.472858	0.0638971	0.0229265	0.0472789	0	0	0.0319349	0.0501924	0.0659576	0.0211984	0.0110992	0.0299521	0.0446401	0.0180796	0	0.267823	0.0707804	0.00741103	0	0	0	0	0	0.0314938	0.000908513	0.0381587	0.00384971	0	0	0.0104823	0	0	0.000809979	0.00920775	0	0	0	0.00664261	0.00138742	k__Bacteria
	OTU_1351	0.0186644	0.00813566	0.00433723	0.0480118	0.024342	0	0	0.0294596	0.0216648	0.0125699	0.0201753	0.0295493	0.00371554	0.00115066	0.0159674	0	0	0.00989259	0.00208109	0.0199681	0.00307863	0	0.00120913	0	0.00635209	0.00444662	0.00172744	0.275308	0.00629395	0.0449084	0.00499241	0.0100208	0	0.542027	0.0153988	0.0964085	0.249683	0.0209646	0	0.0420026	0.170906	0.0237867	0.0173978	0.0029543	0.0069003	0.00774971	0.0110994	k__Bacteria
	OTU_167	0	0	0	0	0	0.0319326	0	0	0	0	0	0	0	0.0126572	0.00133062	0.0083654	0	0.0890334	0	0	0	0.000821801	0.00846392	0.001201	0	0	0	0.000724496	0.0107896	0.179634	0.00798786	0.00143154	0.231671	0.02515	0.04363	0.0451533	0.0855723	0	0	0.0583939	0.0332091	0.000767312	0.00915675	0.00590859	0.000862537	0.00885681	0	k__Bacteria
	OTU_268	0	0	0	0.00123107	0.282976	0.00118269	0	0.0378767	0.0386199	0.00209499	0.0385166	0	0.00619256	0.00115066	0.0306042	0.0334616	0.0467547	0	0	0	0	0.0665659	0	0.016814	0.235027	0	0	0	0	0	0	0	0.000908513	0.00346897	0.00769941	0	0	0	0	0	0	0	0	0	0	0.0022142	0.0173428	k__Bacteria
	OTU_1173	0.00666587	0.00348671	0.00173489	0.0160039	0	0.00118269	0	0.00841704	0.262803	0.0418997	0	0	0.00247703	0	0	0.0167308	0.0208726	0.00141323	0	0	0	0	0	0.054045	0.362976	0.000741103	0	0	0	0.000916498	0	0	0	0.000867243	0	0	0	0	0	0	0	0.00153462	0	0	0	0.0011071	0.00763083	k__Bacteria
	OTU_221	0.153315	0.0830999	0.0407699	0.0615536	0.104975	0	0.00655953	0.078559	0.0103614	0.00209499	0.00550237	0.00295493	0.00123851	0.00575328	0.00532248	0	0.0116887	0	0	0.0199681	0.00307863	0.0024654	0.00483653	0.001201	0.0435572	0.00148221	0	0	0	0	0	0.00286307	0	0.0190793	0	0	0	0.0011647	0	0.00102445	0.00647983	0	0	0.00196953	0	0.0786042	0.00346856	k__Bacteria
	OTU_2311	0.00266635	0.000581118	0	0.00123107	0	0.0201057	0	0	0.00470974	0.00942744	0.000917061	0.00147746	0.00123851	0.0126572	0.010645	0.0334616	0.00667925	0.0791408	0	0.00499201	0.00153931	0.000821801	0.00362739	0	0.00181488	0.000741103	0	0.000724496	0.00809222	0.120061	0.00199696	0	0.132643	0.0173449	0.0320809	0.0378312	0.0773667	0.0046588	0	0.0358559	0.0242994	0.000767312	0.00274703	0.0029543	0.000862537	0.011071	0.0110994	k__Bacteria
	OTU_982	0	0.000581118	0	0	0	0.00827883	0	0	0	0	0.000917061	0	0	0.0103559	0.00532248	0.0250962	0.00166981	0.0565291	0	0	0.00153931	0.0016436	0.00846392	0.002402	0	0.000741103	0	0.000724496	0.00629395	0.142057	0.00199696	0	0.1281	0.0130086	0.0410635	0.0427126	0.0808834	0	0	0.0491738	0.0210595	0.000767312	0.0073254	0.0029543	0.000862537	0.00774971	0.00138742	k__Bacteria
	OTU_813	0.0279966	0.0203391	0.00260234	0.0184661	0.0182565	0	0.00131191	0.043488	0.00847753	0.0146649	0.00458531	0.00295493	0	0	0.00266124	0	0	0.0197852	0.0013874	0.00499201	0.00153931	0	0	0	0.00544465	0.00296441	0	0.0760721	0.000899135	0.00733198	0.00199696	0.00715768	0.000908513	0.147431	0.00513294	0.0244072	0.0644723	0.0011647	0	0.00409781	0.0364491	0.00153462	0.000915675	0.000984766	0.00431269	0.00664261	0.0055497	k__Bacteria
	OTU_299	0.0106654	0.00174335	0	0.0160039	0.00152138	0.00118269	0	0.0070142	0.163899	0.0272348	0	0	0.00123851	0	0	0.0083654	0.0133585	0.00141323	0	0	0	0	0	0.054045	0.259528	0	0	0	0	0.001833	0	0	0	0.000867243	0	0.00122036	0	0	0	0	0	0.000767312	0	0	0	0.0011071	0.00277485	k__Bacteria
	OTU_865	0.0546601	0.0668286	0.0199512	0.0295457	0.0684619	0	0.00262381	0.0322653	0.00753558	0.076467	0.00733649	0.00664859	0.0099081	0.00230131	0.00532248	0	0.0116887	0.00423968	0.00416219	0.00499201	0	0.0016436	0.00604566	0.019216	0.0145191	0.00518772	0	0.00434698	0.00269741	0.001833	0	0.00572615	0	0.0138759	0	0.00732216	0	0.0011647	0	0.00102445	0.00242994	0.0138116	0	0.0029543	0	0.0321059	0.0208114	k__Bacteria
	OTU_456	0	0.00697342	0	0.0147729	0.00760688	0	0	0.00561136	0.0442715	0.00104749	0.0110047	0.0339817	0.00619256	0.00115066	0.110441	0	0.0601132	0.00989259	0.000693698	0.0349441	0.00615726	0	0.00846392	0.001201	0	0.00666993	0	0	0.00359654	0.020163	0	0	0.0072681	0.00346897	0.00641618	0.00366108	0.00703334	0.0337763	0	0.00204891	0.00323992	0	0	0.00196953	0	0.0011071	0.0561907	k__Bacteria
	OTU_1937	0	0.00406783	0	0.00123107	0.120189	0	0	0.00420852	0.0169551	0	0.0229265	0.00147746	0.00495405	0.00575328	0.00532248	0.0083654	0.0150283	0	0	0	0	0.0254758	0	0.006005	0.0998185	0	0	0	0	0	0	0	0	0	0.00384971	0	0	0	0	0	0	0	0	0	0	0	0.00901826	k__Bacteria
	OTU_993	0	0.00232447	0	0	0	0	0	0.0140284	0	0.164456	0.00183412	0	0	0	0	0	0.000834906	0.0240249	0.103361	0	0	0	0	0	0.00362976	0	0	0	0	0	0	0	0	0.00260173	0.00128324	0	0	0	0	0	0	0	0	0	0	0	0	k__Bacteria
	OTU_287	0	0.288235	0	0	0	0	0	0	0	0	0.000917061	0	0	0	0	0	0	0	0	0	0	0	0	0	0	0	0	0	0	0	0	0	0	0	0	0	0	0	0	0	0	0.00153462	0	0	0	0	0	k__Bacteria
	OTU_842	0.00399952	0.0191769	0	0	0	0	0	0.140284	0	0.0125699	0	0.0310268	0.0111466	0	0	0.0083654	0	0.0240249	0	0	0	0	0	0	0	0	0	0	0	0	0	0	0	0	0	0	0	0	0	0	0	0	0	0	0	0	0.0180365	k__Bacteria
	OTU_163	0.00399952	0.000581118	0	0.00492429	0	0	0	0.00561136	0.0018839	0	0.000917061	0.0022162	0	0	0	0	0	0.00141323	0.0013874	0	0.00153931	0	0	0	0	0	0	0.0369493	0.00179827	0.00274949	0	0.00715768	0	0.0641759	0	0.0219665	0.0304778	0.0058235	0	0.00512227	0.0178195	0.000767312	0.00274703	0	0	0.0022142	0	k__Bacteria
	OTU_2323	0	0	0	0	0	0	0.00262381	0	0	0.200071	0	0	0	0	0	0	0	0.00282646	0.00208109	0	0	0	0	0.001201	0	0	0	0	0	0	0	0	0	0	0	0	0	0	0	0	0	0	0	0	0	0	0	k__Bacteria
	OTU_1277	0.00133317	0.0116224	0.00173489	0.00615536	0.0060855	0	0	0.0266539	0.000941948	0.0398047	0.0110047	0.0177296	0.00247703	0.00115066	0.00266124	0.0083654	0.00250472	0.00565291	0.00208109	0	0.00615726	0	0.00241826	0.002402	0.00453721	0.0125988	0	0	0	0	0	0.00143154	0	0.00173449	0	0	0	0	0	0	0	0.000767312	0	0.00196953	0	0.00774971	0.00693712	k__Bacteria
	OTU_2150	0.0266635	0.00232447	0.000867446	0.0160039	0.0106496	0	0	0.00981988	0.000941948	0.0481847	0.000917061	0	0	0	0.010645	0	0.00166981	0	0	0	0.00153931	0	0	0.01201	0.00272232	0.00222331	0	0	0	0	0	0.00572615	0	0	0.00128324	0	0	0.0011647	0	0	0.00242994	0.000767312	0	0	0	0.0022142	0.0228925	k__Bacteria
	OTU_1332	0.0119986	0.00116224	0	0.00492429	0.00456413	0	0	0.086976	0.017897	0.0230449	0.000917061	0	0	0	0.00266124	0	0.000834906	0.00282646	0	0	0	0	0	0.003603	0.00362976	0	0	0	0	0	0	0.00143154	0	0	0	0	0	0	0	0	0.000809979	0	0	0	0	0	0.0110994	k__Bacteria
	OTU_506	0	0.0807754	0	0	0.00152138	0	0	0.0126256	0.0018839	0.0712295	0.000917061	0	0	0	0	0	0	0	0	0	0	0	0	0.002402	0	0	0	0	0	0	0	0	0	0	0	0	0	0	0	0	0	0	0	0	0	0	0	k__Bacteria
	OTU_371	0	0.000581118	0	0	0	0	0	0.00420852	0	0.0408522	0.000917061	0	0	0	0	0	0	0.00423968	0.022892	0	0	0	0	0	0.00181488	0	0	0	0	0	0	0	0	0	0	0	0	0	0	0	0	0	0	0	0	0	0	k__Bacteria
	OTU_524	0.00133317	0.00813566	0	0.00246214	0.00152138	0	0	0.00561136	0	0.0188549	0.00641943	0.00443239	0	0.00115066	0	0	0.00250472	0.00141323	0.000693698	0	0.00153931	0	0.00241826	0.001201	0.00181488	0.00444662	0	0	0	0	0	0	0	0	0	0	0	0	0	0	0	0	0	0.00196953	0	0.0033213	0.00416227	k__Bacteria
	OTU_2238	0.00133317	0.00174335	0	0	0	0	0	0.00561136	0	0.00104749	0.00275118	0	0	0	0	0	0	0.00565291	0	0	0	0.000821801	0	0	0	0	0	0.00507147	0	0.000916498	0	0	0	0.0147431	0.00128324	0.00244072	0.00351667	0	0	0	0.00404989	0	0	0	0.000862537	0	0	k__Bacteria
	OTU_1988	0	0	0	0	0.0152138	0	0	0	0.000941948	0.00314248	0	0	0.00123851	0	0	0	0	0	0.00208109	0	0.00307863	0	0	0	0.000907441	0	0	0	0	0	0	0	0	0	0	0	0	0	0	0	0	0.00230194	0	0	0	0	0	k__Bacteria
	OTU_2072	0	0	0	0	0	0	0	0.00561136	0.00753558	0	0	0.000738732	0	0	0	0	0.00333962	0	0	0	0	0	0	0.003603	0.00272232	0	0	0	0	0	0	0	0	0	0	0	0	0.0011647	0	0	0	0.000767312	0	0	0	0	0	k__Bacteria
	OTU_1405	0	0	0	0	0.00760688	0	0	0	0	0.00209499	0	0.000738732	0	0	0	0	0	0.00282646	0	0	0.00153931	0	0	0	0.000907441	0	0	0	0	0	0	0	0	0	0	0	0	0	0	0	0	0.000767312	0	0	0	0	0	k__Bacteria
	OTU_536	0	0	0	0	0.00152138	0	0	0	0.000941948	0.00104749	0	0	0	0	0	0	0	0	0	0	0	0	0	0.001201	0	0	0	0	0	0	0	0	0	0	0	0	0	0	0	0	0	0	0	0	0	0.0011071	0.000693712	k__Bacteria
	OTU_796	0.00133317	0	0	0.00123107	0	0	0	0	0	0.0188549	0.000917061	0	0.0755493	0	0.00532248	0	0.00667925	0.018372	0	0	0	0.0032872	0	0	0	0	0	0	0	0.000916498	0	0	0	0.0555035	0.00256647	0	0	0	0	0	0	0	0	0	0	0	0	k__Bacteria
	OTU_172	0	0.191769	0.0728654	0.0184661	0.573558	0	0.00918334	0.136075	0.00470974	0.00314248	0	0.103423	0.0148622	0.373963	0.0359267	0	0.0567736	0.293951	0.0950366	0.354433	0.0123145	0	0	0	0.00544465	0.638831	0	0	0	0	0	0.115954	0	0.0294862	0	0	0.00351667	0.0058235	0	0	0.337761	0	0	0.0768117	0	0.0044284	0.036073	k__Bacteria
	OTU_1217	0	0	0	0	0	0	0	0	0	0	0	0	0.00619256	0	0	0	0.0292217	0	0	0	0	0	0	0	0	0	0	0	0	0	0	0	0	0	0	0	0	0	0	0.00102445	0	0.00230194	0	0.00393906	0	0	0	k__Bacteria
	OTU_2529	0	0	0	0	0	0	0	0	0	0	0	0	0.00247703	0	0	0	0.0100189	0	0	0	0	0	0	0	0	0	0	0	0	0	0	0	0	0	0	0	0	0	0	0	0	0	0	0.00196953	0	0	0	k__Bacteria
	OTU_186	0	0	0	0	0	0	0	0	0	0	0	0	0	0	0	0	0	0	0	0	0	0	0	0	0	0	0.10451	0.0108674	0.101602	0.00824848	0.00998482	0	0.0236213	0.00173449	0.0102659	0.0122036	0.00234445	0	0.0273785	0.0143424	0.0113397	0.00306925	0.104387	0.0482535	0.0612402	0	0	k__Bacteria
	OTU_2523	0	0.00174335	0	0.00369322	0	0	0.00131191	0	0	0.0104749	0.00275118	0	0	0.00230131	0.00133062	0	0	0.00282646	0.000693698	0	0	0	0	0	0	0	0.0768713	0.0101429	0.0710317	0.00733198	0.00499241	0	0.0190788	0	0.0128324	0.00732216	0.00234445	0	0.0305376	0.0133179	0.00890977	0.00230194	0.0842421	0.0305277	0.0483021	0.0011071	0.00138742	k__Bacteria
	OTU_1945	0	0	0	0	0	0	0	0	0	0	0	0	0	0	0.00133062	0	0	0	0	0	0	0	0	0	0	0	0.0924182	0.0108674	0.0611412	0.00641549	0.00499241	0	0.0190788	0.00260173	0.0166821	0.00976288	0.00117222	0.0011647	0.0252725	0.0102445	0.00485987	0.00153462	0.0851578	0.0384059	0.0543399	0	0	k__Bacteria
	OTU_1346	0	0	0	0	0	0.00236538	0	0	0	0.00209499	0.000917061	0.0103423	0.0123851	0	0.00532248	0	0.00166981	0	0	0.00499201	0	0.000821801	0	0.001201	0.00181488	0	0.00259117	0.000724496	0.0116888	0	0.000998482	0	0	0	0.00128324	0	0.00234445	0.0011647	0.00631812	0.00512227	0.00161996	0.00383656	0.0320486	0	0	0	0	k__Bacteria
	OTU_634	0	0	0	0	0	0.00118269	0	0	0	0.00209499	0	0.00295493	0	0	0	0	0.00250472	0.00141323	0	0	0	0	0	0	0.000907441	0	0.00172744	0	0.00809222	0	0.00199696	0	0.000908513	0	0.00128324	0	0	0.0011647	0.00315906	0	0.00161996	0.000767312	0.00549405	0	0	0	0	k__Bacteria
	OTU_1300	0	0	0	0	0	0	0	0	0	0	0	0	0	0	0	0	0	0	0	0	0	0	0	0	0	0	0.00431861	0	0.00179827	0	0	0	0.000908513	0	0	0	0	0	0.00105302	0.00204891	0.000809979	0	0.00274703	0.0029543	0.000862537	0	0	k__Bacteria
	OTU_448	0.00399952	0.00348671	0.0190838	0.0258525	0.0106496	0	0.0223024	0.00140284	0	0.00418997	0.014673	0.0022162	0.00495405	0.0391223	0.0266124	0.0250962	0.00250472	0.00282646	0	0.00499201	0.00461794	0	0.00241826	0.007206	0.00635209	0.00963434	0	0.0144899	0.00629395	0	0	0.00286307	0.00181703	0.00346897	0.00128324	0.00122036	0.0609556	0.0407645	0.00105302	0.00307336	0.0202495	0.012277	0	0.00689336	0.000862537	0.011071	0.0194239	k__Bacteria
	OTU_429	0	0.0162713	0.00173489	0	0	0	0.0157429	0.00280568	0	0.00104749	0.0687796	0	0	0.0149585	0.00133062	0.0083654	0.00166981	0.155455	0.316326	0	0.00461794	0	0.00120913	0	0.00181488	0	0	0	0	0	0	0	0	0	0	0	0	0	0	0	0	0	0	0.000984766	0	0.0852468	0.154698	k__Bacteria
	OTU_803	0	0.000581118	0.00260234	0.00369322	0.00760688	0	0	0.117839	0.017897	0	0.00183412	0	0	0	0	0.0250962	0	0.00423968	0.0700635	0	0.00153931	0.0032872	0	0.010809	0.0163339	0.000741103	0	0	0	0	0	0	0	0.00260173	0.00128324	0.00122036	0	0	0	0	0.00323992	0	0	0	0.011213	0.0011071	0.0228925	k__Bacteria
	OTU_582	0.0239971	0.000581118	0.00693957	0.00123107	0.00456413	0	0.00787143	0.00841704	0.00565169	0	0.000917061	0	0	0.00345197	0.00266124	0	0.00333962	0	0.00832437	0	0.00307863	0.000821801	0.0266009	0.003603	0.0145191	0.00370552	0	0.00796946	0	0	0	0.00286307	0.000908513	0.00173449	0	0.0061018	0	0.0023294	0	0	0	0.000767312	0	0	0.00172507	0.0033213	0.00416227	k__Bacteria
	OTU_441	0.00133317	0.0063923	0.000867446	0.0357011	0.060855	0.00473076	0	0.00140284	0	0.0104749	0.00275118	0.0169908	0	0.00460262	0	0	0.0125236	0.0325042	0.0235857	0.00998403	0.00923588	0.0024654	0	0.007206	0.0136116	0.0133399	0	0.0130409	0.000899135	0	0	0	0	0.00693794	0	0	0.0187556	0	0	0	0.0145796	0.0153462	0	0.00689336	0	0.011071	0.00277485	k__Bacteria
	OTU_452	0.00266635	0.0122035	0.0138791	0.00738643	0.0106496	0	0.00918334	0.0154312	0.00376779	0.0167599	0.0110047	0.00517113	0.00247703	0.00805459	0.00798371	0	0.00166981	0.00282646	0.00624328	0	0.00307863	0.0016436	0.00241826	0.00960799	0.0108893	0.0125988	0.00172744	0.0101429	0.00629395	0.00733198	0.00399393	0.00429461	0.00363405	0.00953967	0.0102659	0.00366108	0.00351667	0.0058235	0.00210604	0.00512227	0.0178195	0.00690581	0.00274703	0.00689336	0.0069003	0.0022142	0.0110994	k__Bacteria
	OTU_473	0	0	0	0.00369322	0.00912825	0.00354807	0	0	0	0.00942744	0.000917061	0	0	0.00115066	0	0	0	0	0	0	0	0	0	0.027623	0.0217786	0.014081	0.021593	0.00144899	0.0440576	0	0	0	0.00908513	0	0	0	0	0	0.0105302	0	0	0.000767312	0.0457838	0	0.00345015	0.0011071	0	k__Bacteria
	OTU_1338	0	0.00464895	0	0	0	0	0	0	0	0	0	0	0	0	0	0	0	0	0	0	0	0	0	0	0	0.00518772	0	0	0	0	0	0	0	0	0	0	0	0	0	0	0	0	0	0	0	0	0	k__Bacteria
	OTU_6	0.969217	0.858312	0.542154	1.53884	1.2171	1.1614	0.216464	1.41126	0.957019	0.755243	1.17109	0.209061	0.923931	0.63286	0.357936	0.117116	0.187854	0.799887	0.872672	1.75719	0.532603	1.05108	0.249081	1.90839	1.17151	2.17514	4.69778	2.07713	0.919815	0.979736	1.68344	0.844607	1.3764	1.1621	1.3705	1.98187	0.437239	0.95156	1.50266	2.56421	1.97473	1.7418	0.389162	1.30678	2.40303	4.20145	2.89625	k__Bacteria
	OTU_13	0.829234	1.51904	0.933372	0.951619	0.334703	1.16613	0.408003	0.371752	0.43518	0.915509	1.35908	2.27677	0.457011	0.284212	1.00462	0.209135	1.93698	2.8307	0.725608	1.09325	1.41925	0.637717	0.5429	0.246205	0.910163	0.249752	1.5141	0.250676	1.05648	0.141141	0.469287	0.124544	0.422458	0.681653	2.05061	0.0634587	2.09711	1.38599	2.06497	0.549107	0.274583	0.183388	1.95314	0.0915832	0.102642	0.317738	0.306621	k__Bacteria
	OTU_20	0.898559	0.932695	0.841422	0.936846	1.33881	1.02421	0.494588	0.596207	0.194983	0.612784	0.902388	0.136666	0.646504	0.490179	0.256809	0.0669232	0.333127	0.589316	0.568832	1.01338	0.798904	1.14066	0.395386	0.307456	0.147005	1.31323	0.509596	0.615822	0.156449	0.420673	0.471284	0.627013	0.476969	0.43102	0.239965	0.273361	0.0644723	0.412304	0.364345	0.866688	0.716831	0.306158	0.100724	0.606616	0.600326	0.659832	0.286503	k__Bacteria
	OTU_21	0.291965	0.456759	0.15961	0.534285	2.03104	0.00473076	0.422434	0.389989	0.245848	0.230449	0.264114	0.0125585	0.118897	0.0264651	0.073184	0.0083654	0.0434151	0.0353307	0.073532	0.144768	0.116988	0.218599	0.0665022	0.992025	2.85209	0.898217	0.062188	0.144899	0.00359654	0.000916498	0.00299545	0.840312	0.637776	0.00867243	0.00384971	0	0.151217	0.011647	0.00631812	0.244844	0.0315892	0.00383656	0	1.70857	0.634828	1.34623	0.310783	k__Bacteria
	OTU_60	0.655921	0.56659	0.179561	0.645082	1.96105	0.00118269	0.923582	0.82487	0.422935	0.289108	0.289791	0.0155134	0.0842189	0.0483275	0.0931433	0.0250962	0.113547	0.049463	0.104055	0.284545	0.301706	0.562112	0.114867	0.374712	1.17151	0.327568	0.0267754	0.0615822	0.000899135	0.00274949	0.000998482	0.392241	0.247115	0.00867243	0.00384971	0	0.0504056	0.0034941	0.0052651	0.102445	0.0194395	0.00306925	0	0.779934	0.272562	0.59562	0.169959	k__Bacteria
	OTU_1897	0.091989	0.0371916	0.0208187	0.0640158	0.158223	0	0.0892096	0.117839	0.0518071	0.0230449	0.0284289	0.0022162	0.0198162	0.00690393	0.017298	0	0.0333962	0.00989259	0.0152614	0.0249601	0.0369435	0.0756057	0.0133004	0.002402	0.00181488	0	0	0.00144899	0	0	0	0	0	0	0	0	0.00234445	0	0	0.00409781	0.000809979	0	0	0.000984766	0	0	0.00208114	k__Bacteria
	OTU_757	0.00933221	0.00929789	0.00693957	0.0123107	0.0684619	0	0	0.0070142	0.0018839	0.00733245	0.00825355	0.00147746	0.00619256	0	0.00665309	0	0.00250472	0.00423968	0.00346849	0.00499201	0.00461794	0.00821801	0.00241826	0.056447	0.214156	0.0452073	0.00431861	0.00434698	0.000899135	0	0	0.0429461	0.039066	0.000867243	0	0	0.0257889	0.0023294	0	0.011269	0	0	0	0.0689336	0.0276012	0.0597835	0.00971197	k__Bacteria
	OTU_751	0.00133317	0.00174335	0	0.00369322	0.00760688	0	0	0.00280568	0	0	0.000917061	0	0.00371554	0	0	0	0	0	0.00208109	0	0	0	0	0	0.0108893	0.0103754	0	0.00362248	0	0	0	0	0	0	0	0	0	0	0	0	0	0.00306925	0	0.00196953	0.00172507	0.0033213	0.00346856	k__Bacteria
	OTU_2480	0	0.00697342	0.000867446	0.00246214	0.00152138	0.00709614	0.0104952	0	0.00659363	0.00104749	0.00641943	0.00295493	0.00123851	0.00230131	0.00133062	0	0.017533	0	0	0	0.113909	0.00657441	0.00120913	0.050442	0.0707804	0.511361	1.13493	0	0.00359654	0.000916498	0.00399393	0.0229046	0.407922	0.00520346	0.0474797	0.013424	0.0539223	0.0489174	0.00105302	0.196695	0.335331	0.0161136	0.114459	0.075827	0.0439894	0.0321059	0.0548033	k__Bacteria
	OTU_2439	0.198643	0.135401	0.187368	0.0701711	0.0197779	0.00827883	0.0170548	0.00981988	0.39656	0.0240923	0.0706137	0.130017	0.130044	0.0793952	0.0212899	0.0083654	0.0150283	0.00282646	0.0638202	0.0798722	0.186257	0.400217	0.0108822	0.19216	0.0834846	0.0822624	0.0362763	0.0521637	0.013487	0.00366599	0.00898634	0.01861	0.00181703	0.0927949	0.00769941	0.0061018	0.0211	0.0547409	0.00210604	0.033807	0.0186295	0.0268559	0.000915675	0.00492383	0.0232885	0.0044284	0.00485599	k__Bacteria
	OTU_2060	0.00266635	0.00174335	0.00173489	0	0.00152138	0.00354807	0.0170548	0	0.0018839	0.00523747	0.00183412	0.0022162	0	0	0.00133062	0	0.0108538	0	0	0	0.100055	0.000821801	0	0.052844	0.0653358	0.425393	1.03128	0.000724496	0.000899135	0	0	0.0157469	0.346143	0.0060707	0.0205318	0.0158647	0.0492334	0.0337763	0	0.154693	0.317512	0.0214847	0.0805794	0.0748422	0.0267387	0.0287846	0.0499473	k__Bacteria
	OTU_1060	0.00133317	0	0.00433723	0.17235	0.00304275	0	0.183667	0	0.0113034	0	0	0.305835	0.0792648	0.103559	0.206246	0	0.208726	0	0	0.00499201	0.103134	0.525131	0.00362739	0.001201	0	0.108201	0	0	0.000899135	0	0.000998482	0.0501038	0.00363405	0.0971312	0.0192485	0	0	0.011647	0	0.00102445	0.0259193	0.000767312	0	0.117187	0.221672	0.0697474	0.106832	k__Bacteria
	OTU_986	0.150649	0.101115	0.12578	0.0553983	0.00760688	0.00591345	0.0157429	0.00981988	0.36265	0.0188549	0.0522725	0.0849542	0.0854574	0.0506288	0.0212899	0	0.0141934	0.00282646	0.0520273	0.0249601	0.175482	0.313106	0.0120913	0.19216	0.0517241	0.0592882	0.0112284	0.0420208	0.00719308	0.00733198	0.000998482	0.00572615	0.00181703	0.0719811	0	0.00366108	0.0199278	0.0372704	0.00210604	0.0307336	0.00728981	0.0161136	0	0.00393906	0.0120755	0.00664261	0.00277485	k__Bacteria
	OTU_2343	0.038662	0.00232447	0.00520467	0.00246214	0	0	0.00393572	0	0.0847753	0	0.00550237	0.146269	0.121374	0.00115066	0.00133062	0	0.00166981	0.00423968	0.096424	0.0499201	0.0277077	0.0542388	0	0	0	0.0185276	0.00259117	0	0	0	0	0	0	0	0	0	0	0	0	0.00204891	0.000809979	0.00153462	0	0	0	0	0.000693712	k__Bacteria
	OTU_125	0.0119986	0.0063923	0.056384	0.0270836	0.00760688	0	0.00262381	0.00280568	0.00847753	0	0.00458531	0.0613148	0.0433479	0.036821	0.0479023	0	0.035066	0.00141323	0.137352	0.00998403	0.00615726	0.0271194	0	0.038432	0	0.0118576	0	0.00507147	0.00719308	0	0	0	0	0.00433621	0.00128324	0.0061018	0	0.0046588	0	0.00204891	0	0.012277	0.00274703	0.000984766	0	0	0.0104057	k__Bacteria
	OTU_1232	0.00133317	0.00290559	0	0.00123107	0	0.00236538	0.00262381	0	0.0122453	0.00104749	0.00183412	0.00147746	0.00123851	0	0.00133062	0	0.000834906	0	0.000693698	0	0.00153931	0.0049308	0	0.021618	0.00453721	0.0600293	0.176199	0.00217349	0.00809222	0.001833	0.00399393	0.0314938	0.0245298	0.0208138	0.0166821	0.00976288	0.00468889	0.0046588	0	0.104494	0.0113397	0.0337617	0.0036627	0.000984766	0.0215634	0	0	k__Bacteria
	OTU_76	0.0293298	0.0209203	0.0251559	0.00492429	0	0	0.00131191	0.00280568	0.0461554	0.00209499	0.0110047	0.0236394	0.0099081	0.00460262	0.00399186	0	0.00333962	0.00282646	0.0110992	0.00998403	0.0184718	0.0501298	0	0.027623	0.00907441	0.00815213	0.00345489	0.00941845	0.000899135	0.000916498	0	0.00429461	0.00181703	0.00780518	0	0	0.00234445	0.0081529	0	0.00717118	0.00161996	0.00460387	0	0.00196953	0.000862537	0.0033213	0	k__Bacteria
	OTU_1165	0	0	0	0	0	0	0.00131191	0	0	0	0	0	0	0	0	0	0.00333962	0	0	0	0.0123145	0	0	0.00840699	0.00998185	0.0659582	0.101055	0	0	0	0	0	0.0245298	0	0.00256647	0	0.00468889	0.0069882	0	0.0235624	0.0340191	0.00153462	0.0073254	0.00886289	0.00345015	0.0022142	0.00138742	k__Bacteria
	OTU_553	0.00666587	0.0110412	0.00693957	0.00615536	0.00912825	0.00118269	0.00393572	0.0112227	0.0216648	0.00314248	0.00275118	0.011081	0.00371554	0.00575328	0.00798371	0.0083654	0.00667925	0.00565291	0.0145677	0.00998403	0.0123145	0.00821801	0.00967305	0.00960799	0.00453721	0.0111165	0.000863722	0.00652046	0.000899135	0.001833	0	0.00143154	0.00817661	0.00173449	0.00128324	0.00122036	0.00703334	0.0104823	0.00210604	0.00307336	0.00647983	0.00383656	0	0.0029543	0.00258761	0.00664261	0.00138742	k__Bacteria
	OTU_737	0	0	0.000867446	0	0	0	0	0	0	0	0	0	0	0	0	0	0.00166981	0	0.000693698	0	0.0138538	0.0016436	0	0.002402	0.00816697	0.0237153	0.0544145	0	0	0	0	0.00143154	0.0154447	0.000867243	0.00128324	0.00244072	0	0.0023294	0	0.0143424	0.0161996	0	0.000915675	0.00196953	0.00431269	0	0.000693712	k__Bacteria
	OTU_51	0.00133317	0.00174335	0	0	0.00152138	0	0	0	0.00282584	0.00104749	0.000917061	0.000738732	0	0	0	0	0.00333962	0	0	0	0.0107752	0.000821801	0	0.004804	0.00635209	0.021492	0.0336852	0	0	0	0	0.00143154	0.0163532	0.00173449	0.00256647	0.00122036	0.00234445	0.0034941	0	0.011269	0.0153896	0.00306925	0.00274703	0.00393906	0.000862537	0.0011071	0.000693712	k__Bacteria
	OTU_2338	0.00133317	0	0	0	0.00152138	0	0	0	0.00282584	0	0	0	0	0	0	0	0	0	0	0	0	0	0	0	0	0.00592882	0.00950094	0	0	0.000916498	0.000998482	0	0.00181703	0.00346897	0.00128324	0.00122036	0	0	0	0.0163913	0.000809979	0.00306925	0	0	0	0	0	k__Bacteria
	OTU_35	0.527937	0.244651	0.223801	0.70048	0.240377	0.428134	0.305674	0.00981988	0.186506	0.0879894	0.0265948	0.0361979	0.0582101	0.100107	0.0718534	0	0.0150283	0.0197852	0.28511	0.254593	0.189336	0.549785	0.0157187	0.122502	0.46461	0.202321	0.830901	0.0362248	0.0152853	0.0458249	0.0499241	0.0844607	0.300718	1.7501	0.13089	0	0.00351667	0.110647	0.145317	0.194646	0.0283493	0.0337617	0.444103	0.00787813	0.00603776	0.0044284	0.00624341	k__Archaea
	OTU_615	0.00133317	0	0.000867446	0.00492429	0	0.00118269	0.00393572	0	0	0	0	0	0	0	0	0	0	0	0.00208109	0.00499201	0.00153931	0.0016436	0	0	0.00181488	0	0.00604605	0	0	0	0	0	0.00181703	0.00780518	0	0	0	0	0.00105302	0.00102445	0	0	0.00183135	0	0	0	0	k__Archaea
	OTU_187	0	0	0	0	0	0	0	0	0	0	0	0	0	0	0	0	0	0	0	0	0	0	0	0.001201	0	0	0	0	0	0	0	0	0	0	0	0	0	0	0	0	0	0	0	0	0	0	0	k__Archaea
	OTU_57	0.16398	0.408526	0.242885	0.31023	0.133881	0.0745095	0.129879	0.0308625	0.137524	0.129889	0.111881	0.185422	0.113943	0.0655874	0.103788	0	0.0843255	0.151215	0.398876	0.14976	0.20165	0.252293	0.0955214	0.123703	0.137024	0.166748	0.0760075	0.087664	0.0476542	0.0549899	0.0219666	0.0114523	0.039066	0.132688	0.0256647	0.0219665	0.0539223	0.0279528	0.0147423	0.0573694	0.078568	0.0322271	0.0439524	0.0541621	0.0405393	0.0686403	0.109607	k__Archaea
	OTU_1818	0	0	0	0	0	0	0	0	0	0.00104749	0	0	0	0	0	0	0	0	0	0	0	0	0	0	0	0	0	0	0	0	0	0	0	0	0	0	0	0	0	0	0	0	0	0	0	0	0.000693712	k__Bacteria
	OTU_111	0.00933221	0.0923978	0.0607212	0.0874061	0.097368	0.00591345	0.0209905	0.0168341	0.0207229	0.287013	0.0834526	0.0554049	0.0396324	0.0770939	0.017298	0.0167308	0.026717	0.00141323	0	0.0249601	0.0230897	0.020545	0.0604566	0.018015	0.0961887	0.0837446	0.0190019	0.081868	0.046755	0.0714868	0.0169742	0.0128838	0.0218043	0.0355569	0.0500462	0.0207461	0.0691612	0.0267881	0.0189544	0.0286847	0.0623684	0.0529446	0.0302173	0.0147715	0.0215634	0.0464982	0.276791	k__Bacteria
	OTU_180	0.0253303	0.0284748	0.0346978	0.0369322	0.0425985	0.0118269	0.0301738	0.0336681	0.0480393	0.0953219	0.0385166	0.0627923	0.0297243	0.0287664	0.0119756	0.0083654	0.0200377	0	0.0568832	0.0299521	0.0184718	0.0189014	0.0266009	0.040834	0.0462795	0.021492	0.0077735	0.0463677	0.0152853	0.0412424	0.0279575	0.00715768	0.0327065	0.0199466	0.0115491	0.00854252	0.0175833	0.023294	0.0105302	0.0276603	0.0242994	0.0352964	0.0073254	0.0187105	0.0146631	0.0398556	0.0499473	k__Bacteria
	OTU_209	0.0413284	0.0430028	0.0884795	0.331158	0.0912825	0.0201057	0.0314857	0.148701	0.287294	0.0199024	0.01559	0.0672247	0.00619256	0.0126572	0.0146368	0	0.0576085	0.0720746	0.00277479	0.00499201	0	0.000821801	0.00604566	0.032427	0.12069	0.0177865	0.000863722	0.00144899	0	0.00274949	0.00798786	0	0.00363405	0.00433621	0.0461965	0.00366108	0.0128945	0.011647	0	0.00512227	0.0194395	0.0475734	0.000915675	0.00590859	0.0069003	0.0132852	0.0215051	k__Bacteria
	OTU_210	0.00399952	0.0720587	0.00520467	0.0135418	0.00304275	0	0.00918334	0.0070142	0.0207229	0.0911319	0.0348483	0.00517113	0.00247703	0.0115066	0.017298	0	0.00417453	0.00989259	0.0728383	0.00499201	0	0.028763	0.117286	0.00840699	0.00816697	0.00148221	0.00431861	0.0586842	0	0.00824848	0.00698938	0	0.0154447	0.0156104	0.0153988	0.00244072	0.0562667	0.171211	0.00210604	0.0194646	0.0558885	0.00153462	0.0109881	0.0275734	0.0388142	0.109603	0.000693712	k__Bacteria
	OTU_326	0.0133317	0.019758	0.0138791	0.0123107	0.00456413	0	0.00262381	0.0294596	0.00470974	0.0345673	0.0174242	0.0103423	0.00371554	0.00230131	0.0133062	0	0	0.00989259	0.015955	0.00998403	0.00615726	0.0016436	0.0447379	0.016814	0.0145191	0.00222331	0	0.00941845	0.000899135	0.001833	0.00199696	0.00858922	0.0172617	0.00520346	0.0243815	0.00854252	0.00351667	0.0163058	0	0.00307336	0.000809979	0.0138116	0	0.00590859	0.0181133	0.011071	0.00138742	k__Bacteria
	OTU_643	0	0	0.00173489	0.00123107	0.00304275	0	0.014431	0	0	0.0607546	0.00275118	0.00147746	0.00371554	0	0.00665309	0	0.00584434	0.00282646	0	0	0.00923588	0.000821801	0	0	0.000907441	0.000741103	0	0	0	0	0	0.0672822	0.0227128	0	0.00128324	0	0	0.0174705	0	0.00102445	0	0.0452714	0.000915675	0.00196953	0.00258761	0	0.000693712	k__Bacteria
	OTU_689	0.00399952	0.0063923	0.00433723	0.0221593	0.0060855	0	0.00524762	0.0182369	0.00847753	0.0104749	0.0119218	0.00738732	0.00123851	0.0115066	0.010645	0	0.00918396	0.00565291	0.0305227	0	0.00615726	0.0024654	0.00725479	0.001201	0	0.000741103	0	0.00652046	0	0.00458249	0	0	0.00181703	0.00693794	0.00384971	0	0.01055	0.0186352	0	0	0.00161996	0	0	0	0	0	0.000693712	k__Bacteria
	OTU_561	0	0.000581118	0.00173489	0.00123107	0	0	0	0	0	0	0.000917061	0.000738732	0	0	0	0	0	0.00141323	0.0013874	0	0	0	0	0.003603	0.000907441	0	0.000863722	0	0.00359654	0.00274949	0	0	0	0.00260173	0.00128324	0	0.03165	0.0069882	0	0	0.000809979	0.00844044	0	0	0.000862537	0.0022142	0	k__Bacteria
	OTU_1525	0.00133317	0	0	0.00369322	0.0319489	0.068596	0.00524762	0	0.00659363	0.00837995	0.00366824	0	0	0.063286	0.0133062	0	0	0	0.00277479	0.00998403	0.0323256	0.0049308	0.00120913	0	0.0217786	0.0785569	0.0552782	0.00941845	0.0179827	0.00458249	0.028956	0.00429461	0.00545108	0.060707	0.0320809	0.0634587	0.0246167	0.0163058	0.0431738	0.0399537	0.00809979	0.0629196	0.0476151	0.0305277	0.0189758	0.0254633	0.000693712	k__Bacteria
	OTU_31	0.531936	1.06287	1.00884	0.861751	0.748517	0.237721	0.439488	0.419449	0.876011	0.642113	0.448443	0.379708	0.276188	0.309526	0.336647	0.041827	0.496769	0.337761	0.368354	0.309505	0.347885	0.585944	0.318002	0.484003	0.447368	0.615116	0.355853	0.129685	0.267043	0.299695	0.38841	0.164627	0.321614	0.561973	0.441433	0.375871	0.363389	0.280693	0.437003	0.692531	0.37826	0.524074	0.325065	0.202862	0.323452	0.23692	0.376686	k__Bacteria
	OTU_74	0.135984	0.186539	0.117105	0.167426	0.289061	0.169125	0.245326	0.122047	0.171434	0.506987	0.276035	0.259295	0.189492	0.0897511	0.0545554	0.0250962	0.240453	0.115885	0.138046	0.144768	0.130842	0.193945	0.151141	0.283436	0.295826	0.370552	0.139923	0.0543372	0.123181	0.133809	0.103842	0.0357884	0.0472427	0.17605	0.298994	0.0646791	0.0644723	0.0640585	0.19165	0.179279	0.144986	0.277767	0.282028	0.125065	0.0905664	0.0996391	0.178978	k__Bacteria
	OTU_581	0	0.00697342	0.00780701	0.00492429	0.00912825	0.00236538	0.00262381	0.00140284	0	0.00523747	0.00733649	0.00590986	0.00866959	0.00345197	0	0	0.00166981	0	0	0	0	0.000821801	0.00241826	0	0	0.0103754	0.00604605	0.000724496	0	0.00366599	0.00199696	0	0	0.000867243	0.00128324	0.00122036	0.00234445	0	0.00105302	0.00204891	0.00242994	0	0.00640973	0	0.00172507	0.0011071	0.00277485	k__Bacteria
	OTU_2250	0.00399952	0.00116224	0.00260234	0.00246214	0.00152138	0.00354807	0.00131191	0.00140284	0.00470974	0.00314248	0	0	0.00247703	0.00115066	0.00133062	0	0.00417453	0	0.000693698	0	0.00307863	0.0032872	0	0.007206	0.00453721	0.00444662	0.00172744	0.000724496	0.00359654	0.00366599	0.00199696	0	0.00181703	0.00260173	0.00128324	0	0	0	0	0.00204891	0.00161996	0.00690581	0.000915675	0.000984766	0.00431269	0.0011071	0.00208114	k__Bacteria
	OTU_1709	0.00133317	0.00232447	0.00607212	0.00492429	0	0	0	0	0.0018839	0.00314248	0.00183412	0.00147746	0	0	0	0	0	0	0	0	0.00461794	0.00903981	0.00483653	0	0	0.00296441	0.00172744	0	0	0	0	0	0	0	0	0	0.00117222	0	0.00210604	0	0	0	0	0	0	0	0.000693712	k__Bacteria
	OTU_2085	0	0	0	0	0	0	0	0	0	0	0	0	0	0	0	0	0	0	0	0	0	0	0	0.001201	0.000907441	0	0.00172744	0	0	0	0	0	0	0	0.00128324	0	0	0	0	0	0	0	0.000915675	0	0	0	0	k__Bacteria
	OTU_28	0.310629	0.430028	0.262836	0.185892	0.576601	0.107625	0.125943	0.0841704	0.282584	0.229401	0.160486	0.170647	0.118897	0.144983	0.111772	0	0.097684	0.0763143	0.134577	0.109824	0.207807	0.154499	0.0399013	0.225788	0.319419	0.22826	0.257389	0.111572	0.120484	0.0430754	0.086868	0.0415146	0.0935768	0.213342	0.102659	0.109832	0.13715	0.0663879	0.150582	0.239722	0.129597	0.186457	0.401982	0.322018	0.131106	0.172708	0.081858	k__Bacteria
	OTU_1782	0.190644	0.28591	0.170019	0.131725	0.389472	0.0697787	0.0944572	0.0645306	0.18368	0.164456	0.0917061	0.117458	0.0656412	0.0839978	0.0971352	0.0083654	0.0684623	0.0325042	0.101974	0.0449281	0.116988	0.102725	0.0338557	0.154929	0.212341	0.163043	0.16929	0.0746231	0.0755273	0.0348269	0.0888649	0.0329253	0.0835832	0.126617	0.0641618	0.0939678	0.0855723	0.0547409	0.11162	0.153668	0.113397	0.112028	0.242654	0.255054	0.0664154	0.116246	0.0631278	k__Bacteria
	OTU_2	1.83845	3.16593	0.754678	1.91062	4.70409	0.393836	2.46769	6.1262	3.41456	15.0661	13.0278	5.02634	3.31921	3.08951	0.657326	7.31973	5.29247	7.37846	11.3003	1.40775	0.51721	0.410079	3.6419	16.0718	11.9819	12.9256	1.8285	3.62248	2.50049	2.19776	1.24411	2.03565	1.09294	0.744961	1.48085	1.7744	2.18502	0.768702	0.360133	1.70059	4.23862	5.38577	0.460585	2.25117	3.67268	3.41319	5.08769	k__Bacteria
	OTU_9	1.95577	4.21485	2.55376	0.530592	2.79172	0.926046	1.2896	1.44633	1.11244	2.55903	2.9135	3.55995	2.28629	0.770939	0.604101	1.26318	1.23483	1.5065	2.99053	1.02835	0.629579	1.57786	0.743616	5.19312	5.32849	8.07876	3.55681	1.84457	2.23795	1.86966	1.02145	0.974877	0.768602	2.1525	1.63998	1.61332	2.32803	2.02658	1.25309	2.91047	3.60522	2.62344	0.674853	1.62683	3.68648	1.77136	2.62154	k__Bacteria
	OTU_2081	0.203976	0.428865	0.375604	0.0529361	0.28754	0.132461	0.1102	0.13327	0.11115	0.145602	0.230182	0.223097	0.172153	0.103559	0.0851596	0.117116	0.116887	0.127191	0.277479	0.154752	0.166246	0.212846	0.0834301	1.0797	1.14791	1.88537	1.01833	0.333268	0.525994	0.359267	0.410376	0.216162	0.109022	0.359906	0.635202	0.357566	0.331739	0.298163	0.292739	0.671017	0.540256	0.555534	0.378174	0.360424	0.725394	0.580121	1.0038	k__Bacteria
	OTU_2428	0.105321	0.163294	0.0130117	0.0381632	0.174958	0.015375	0.0524762	0.134673	0.0762978	0.299583	0.25586	0.30288	0.205593	0.0529301	0.00798371	0.10875	0.0701321	0.151215	0.214353	0.0648962	0.0215504	0.0230104	0.0447379	0.269024	0.211434	0.411312	0.0354126	0.0854905	0.0620403	0.0632384	0.00698938	0.0443776	0.0163532	0.0529018	0.0782774	0.0512551	0.0902612	0.0128117	0.00947718	0.0491738	0.121497	0.0936121	0.00549405	0.046284	0.112992	0.0918894	0.0672901	k__Bacteria
	OTU_2118	0.030663	0.0825188	0.0607212	0.0110797	0.0517268	0.0579518	0.0236143	0.0224454	0.0169551	0.0136174	0.0229265	0.0236394	0.0161007	0.0322183	0.0399186	0.0501924	0.0367359	0.0282646	0.0485588	0.0249601	0.0153931	0.0747839	0.0169278	0.0960799	0.114338	0.116353	0.146833	0.0608577	0.080023	0.0678208	0.0439332	0.0501038	0.0236213	0.0424949	0.0333641	0.0549162	0.0562667	0.0989995	0.052651	0.135228	0.130407	0.0590831	0.0274703	0.0728727	0.109542	0.0398556	0.0534158	k__Bacteria
	OTU_1441	0	0	0	0	0.00152138	0	0	0.00280568	0	0	0.000917061	0.00147746	0.00123851	0	0	0	0	0.00706614	0.0208109	0	0	0	0	0	0	0.00444662	0	0	0	0	0	0	0	0	0	0	0	0.0034941	0	0.00819563	0.00566985	0.00537119	0	0.000984766	0	0.0033213	0.00346856	k__Bacteria
	OTU_1	15.9807	10.2672	18.6978	13.3978	14.272	26.9748	26.0715	13.3172	11.0679	6.89984	10.5031	16.0896	25.4155	23.356	26.5844	34.3567	21.1832	18.5288	12.626	26.9469	22.6479	16.9759	31.9537	6.30044	5.28584	4.60003	15.7716	22.1877	24.7172	30.0236	33.0438	33.0685	28.1221	13.8932	20.9642	25.6251	19.0721	23.9043	25.3988	23.2264	21.4879	25.1164	24.4092	27.087	22.1827	19.0687	21.5654	k__Bacteria
	OTU_106	4.1915	2.81552	5.12313	3.79786	3.92515	7.42138	7.2732	3.77083	2.70527	1.82264	2.98503	6.42328	6.83164	6.64619	7.37163	9.28559	5.92282	4.77812	3.35125	6.37979	6.12647	4.5725	8.18703	1.40757	1.25136	1.20652	4.43694	10.5305	6.30833	7.91213	8.83257	9.08453	7.51431	3.80546	6.88584	11.1016	7.81169	11.4676	13.3681	7.74897	8.63843	6.91195	6.33831	7.60141	6.68639	4.75168	5.05439	k__Bacteria
	OTU_1871	2.01176	1.19652	1.58656	1.58439	1.79827	2.12529	2.20007	1.2345	3.50593	0.665158	0.773082	2.07362	3.74031	1.81804	2.20617	2.69366	1.64226	1.23657	0.907357	3.20487	2.81694	2.0241	7.04198	0.385521	0.375681	0.311263	1.27917	4.22236	5.04325	3.85387	4.36437	3.41565	2.61197	3.2591	3.59691	5.08524	4.06996	4.11372	4.69963	5.70723	4.1236	6.91272	2.5062	2.43336	4.95959	5.49897	7.38595	k__Bacteria
	OTU_5	0.16398	1.44931	4.53674	0.663548	1.65221	2.17497	1.51263	0.0813647	0.758268	1.07787	1.29122	1.06008	1.52709	0.321033	1.44904	0.284424	1.12712	0.00565291	0.000693698	3.65415	2.36593	4.84369	1.37236	0.983618	1.049	0.855233	1.78445	0.333993	0.534985	1.0833	1.30801	1.23112	2.20859	4.62154	4.22698	2.62011	2.42181	1.26021	1.18043	2.19131	0.514337	1.74103	1.20503	1.30284	1.62588	0.504838	0.357262	k__Bacteria
	OTU_395	0.157314	0.0476517	0.121442	0.0406254	0.167351	0.260192	0.111512	0.173952	0.130931	0.0775145	0.130223	0.306574	0.229125	0.150736	0.111772	0.652501	0.158632	0.122951	0.135965	0.134784	0.226279	0.140528	0.184997	0.219783	0.173321	0.154149	0.259117	0.839691	0.315596	0.305194	0.226655	0.31637	0.396112	0.43102	0.472231	0.953102	0.771323	1.02494	1.14884	0.83493	0.719261	0.466526	0.409307	0.215664	0.840111	0.239134	0.208807	k__Bacteria
	OTU_704	0.0466611	0.0679908	0.481432	0.0714022	0.264719	0.79122	0.195474	0.0112227	0.0593427	0.0314248	0.0651113	0.102684	0.345545	0.0874498	0.525594	0.292789	0.299731	0	0	0.763778	0.663444	0.950823	0.284146	0.105688	0.102541	0.0592882	0.370537	0.102154	0.152853	0.343687	0.294552	0.566889	0.823113	0.483054	0.83282	0.748081	0.521639	0.368045	0.133733	0.60033	0.160376	0.357568	0.302173	0.445114	0.375204	0.0941036	0.0346856	k__Bacteria
	OTU_1519	0.0373289	0.0389349	0.273245	0.0455497	0.149095	0.522749	0.205969	0.00841704	0.0480393	0.0240923	0.0504384	0.0760894	0.255134	0.100107	0.496321	0.301154	0.22125	0.00282646	0.0013874	0.549121	0.598793	0.904803	0.291401	0.104487	0.0880218	0.0415018	0.21593	0.0738986	0.124081	0.302444	0.24363	0.511059	0.625057	0.418878	0.595421	0.521094	0.440756	0.354069	0.142158	0.473298	0.119067	0.311529	0.246317	0.404739	0.345015	0.0952107	0.0395416	k__Bacteria
	OTU_1621	0.0839899	0.00348671	0.0208187	0.017235	0.0471626	0.0319326	0.0131191	0.0266539	0.00659363	0.0115224	0.0348483	0.307313	0.0718337	0.132325	0.0585472	0.150577	0.0567736	0.0339175	0.0457841	0.014976	0.0431008	0.0221886	0.0193461	0.00840699	0.00635209	0.0163043	0.0613243	0.656393	0.0701325	0.0293279	0.0229651	0.0314938	0.035432	0.0633087	0.237399	0.632147	0.437239	0.761714	1.06987	0.25304	0.3896	0.0997506	0.0576876	0.0315125	0.16302	0.011071	0.0235862	k__Bacteria
	OTU_139	0.39062	0	0.00520467	0.00738643	0.217557	0.0106442	0.0196786	0.00420852	0.0273165	0.0136174	0.0807014	0.0805218	0.143667	0.317581	0.118425	0.125481	0.174495	0.113058	0.1651	0.014976	0.0769657	0.04109	0.0302283	0.018015	0.00907441	0.0333496	0.031094	0.149246	0.193314	0.01833	0.0129803	0.00572615	0.0072681	0.00953967	0.0230982	0.00732216	0.0117222	0.0535762	0.0294845	0.00717118	0	0.00153462	0.00915675	0	0.00776284	0.0011071	0.00138742	k__Bacteria
	OTU_880	0.00133317	0	0.00260234	0.00123107	0	0	0	0	0	0.00314248	0.00366824	0.00369366	0.00619256	0.00460262	0.00133062	0	0.00166981	0	0.000693698	0	0.00769657	0.0032872	0.00241826	0	0	0	0	0.00217349	0.00359654	0.00274949	0.00199696	0	0.000908513	0.00260173	0.00128324	0.00488144	0.00351667	0.0023294	0	0.00204891	0.00242994	0.00153462	0.00274703	0.000984766	0.00345015	0.0033213	0.00138742	k__Bacteria
	OTU_1716	0	0.000581118	0.000867446	0.00246214	0	0.00118269	0.00262381	0.00140284	0	0.00104749	0.000917061	0.000738732	0.00123851	0	0.00665309	0	0	0.00282646	0.0013874	0	0.00307863	0	0.00483653	0	0	0	0	0.00362248	0.000899135	0.000916498	0.00299545	0.00286307	0.00181703	0	0	0.00244072	0.00234445	0.0023294	0.00105302	0.00204891	0.00323992	0.00306925	0.0036627	0.00393906	0.00172507	0.0033213	0.00208114	k__Bacteria
	OTU_49	0.13865	0.00697342	0.048577	0.0529361	0.0699833	0.46598	0.316169	0.25672	0.820436	0.360338	0.030263	0	0.00247703	0.0828472	0.250156	0.0250962	0.0200377	0	0	0.199681	0.143156	0.020545	0	0.807071	0.332123	0.115612	0.0362763	0.135481	0.213994	0.390428	0.189712	0.171784	0.389752	0.465709	0.233549	0.233089	0.167628	0.210811	0.0852946	0.466126	0.432529	0.42816	0.0503621	0.16938	0.356228	0.176029	0.144986	k__Bacteria
	OTU_14	0	0	0.00260234	1.34802	0.754602	0.238903	0.44736	0.809438	0.166725	3.20428	1.06471	2.06328	2.4151	0.0609847	0.00133062	0.0083654	0	6.50367	6.79824	0.96845	0.00153931	0.004109	0.00120913	0	0	0.603999	0.168426	0.00217349	0.0116888	0.0430754	0.0329499	0	0	0.0503001	0.197618	0.0280683	0	0.255069	0.41489	0.964011	0.697392	1.01439	0.40656	0.0423449	0.106955	0.755043	3.29791	k__Bacteria
	OTU_1047	0	0	0.000867446	0.0529361	0.0380344	0.0378461	0.0157429	0.0687391	0.00753558	0.0398047	0.0265948	0.0989902	0.25018	0.00690393	0.00266124	0	0	0.419729	0.328813	0.14976	0	0.000821801	0	0	0	0.0185276	0.015547	0	0	0.00733198	0.00199696	0	0	0.00433621	0.0179653	0.00366108	0	0.0221293	0.0136893	0.105519	0.0947675	0.104354	0.0357113	0.00689336	0.0103504	0.0453911	0.0978134	k__Bacteria
	OTU_2341	0	0	0	0.0320079	0.0152138	0.0165577	0.00524762	0.0196398	0.00659363	0.0502797	0.0220095	0.00147746	0	0.00345197	0	0	0	0.00282646	0	0.0599042	0	0	0	0	0	0.00741103	0	0	0.000899135	0	0	0	0	0.000867243	0.00641618	0.00244072	0	0.0069882	0.0052651	0.0501982	0.0259193	0.0237867	0.0036627	0	0.00172507	0.0188207	0.0117931	k__Bacteria
	OTU_196	0.0106654	0.210946	0.138791	0.0492429	0.0228206	0	0	0.0182369	0.0320262	0.155029	0.121969	0.101945	0.00866959	0.00345197	0	0.0083654	0.00834906	0	0	0	0.00307863	0.000821801	0.00120913	0.001201	0.00453721	0.00666993	0.0112284	0.00434698	0.00269741	0.000916498	0	0.00286307	0.00999364	0.00433621	0.00128324	0.00244072	0	0.0011647	0	0.00102445	0.00242994	0.000767312	0.000915675	0	0.000862537	0	0	k__Bacteria
	OTU_1181	0	0	0	0	0	0	0	0	0	0	0	0	0	0	0	0.0083654	0	0	0	0	0	0	0	0	0	0	0	0	0	0	0	0	0	0	0	0	0	0	0	0	0	0	0	0	0	0	0	k__Bacteria
	OTU_220	0.00933221	0.0139468	0.0268908	0.0492429	0.0152138	0.0331153	0.0157429	0.0168341	0.0169551	0.0398047	0.01559	0.000738732	0.00866959	0.0391223	0.0226205	0	0.00500943	0.0720746	0.0305227	0	0.00615726	0.004109	0.0241826	0.069658	0.0662432	0.0207509	0.0112284	0.0376738	0.00269741	0.0100815	0.0549165	0.00572615	0.0172617	0.0346897	0.00384971	0.00854252	0.0621278	0.0186352	0.00842416	0.00614672	0.0315892	0.0283906	0.00274703	0.0147715	0.0301888	0.0243562	0.0291359	k__Bacteria
	OTU_10	1.24252	1.26509	0.969804	0.88391	1.00411	0.711979	0.258445	2.21087	5.15716	1.06321	2.10007	3.36197	0.672512	1.45443	0.569505	0.175673	1.26154	1.05285	0.80677	0.134784	0.882027	0.575261	0.573128	1.39076	0.348457	3.249	0.33426	0.772313	0.463954	0.409675	0.201693	0.124544	0.264377	0.614875	0.310543	0.223326	0.22155	0.457727	0.284315	0.2807	0.344241	0.181086	0.205111	0.155593	0.188033	0.53473	0.208114	k__Bacteria
	OTU_19	1.35584	1.33018	0.734726	1.1609	0.386429	0.300403	0.194162	0.426463	0.50771	0.45147	0.315469	1.06082	0.66632	1.53612	1.05252	0.0585578	0.686293	1.05285	1.22785	0.329473	0.240133	1.24667	0.687996	0.556063	0.383848	1.55483	0.240978	0.132583	0.131274	0.38218	0.216671	0.554005	0.579631	0.0529018	0.107792	0.252615	0.230928	0.648738	0.403306	0.17723	0.311842	0.210244	0.197786	0.108324	0.200109	0.138388	0.0679838	k__Bacteria
	OTU_169	0.0239971	0.0877489	0.0407699	0.0714022	0.0334703	0.0118269	0.0341095	0.0364738	0.0819495	0.0146649	0.0165071	0.022162	0.0371554	0.0310677	0.0412492	0	0.00834906	0	0	0.0399361	0.0307863	0.00903981	0.0108822	0.051643	0.0562613	0.0370552	0.0285028	0.0355003	0.0512507	0.0348269	0.0409378	0.00858922	0.0172617	0.0598397	0.0153988	0.0256276	0.0234445	0.0395998	0.0210604	0.0307336	0.0332091	0.0422022	0.00824108	0.0157563	0.0129381	0.0476053	0.0534158	k__Bacteria
	OTU_749	0.00533269	0.00174335	0.00346978	0.00123107	0	0	0.00131191	0.00420852	0.00659363	0.00104749	0.00275118	0.0125585	0.00123851	0.00115066	0.00399186	0	0.0108538	0	0.00901807	0.00499201	0.00307863	0.0032872	0.00362739	0.004804	0.00725953	0.00666993	0	0	0.00269741	0.000916498	0	0.00143154	0.00272554	0.00953967	0.00513294	0.00244072	0.00117222	0.0034941	0	0.00102445	0.00323992	0.00153462	0.00183135	0.000984766	0.00172507	0	0.000693712	k__Bacteria
	OTU_120	0.151982	0.0209203	0.0182164	0.0750954	0.334703	0.00354807	0.0760905	0.0883789	0.0744139	0.37186	0.0486042	0.022162	0.0408709	0.00805459	0.0226205	0	0.0300566	0.00282646	0.0291353	0.014976	0.0569546	0.0961507	0.00362739	0.002402	0.00453721	0.0229742	0.0129558	0.0326023	0.0458559	0.000916498	0.00898634	0	0.000908513	0.0112742	0	0	0	0.0023294	0.00315906	0.00922008	0.00404989	0.00767312	0.00549405	0.000984766	0	0.022142	0.00693712	k__Bacteria
	OTU_174	0.0159981	0.00116224	0.000867446	0.0664779	0.0197779	0	0.0196786	0.0140284	0.00659363	0.00104749	0.121052	0.0214232	0.0161007	0.00920524	0.105119	0.0334616	0.0166981	0.0692482	0.135965	0	0.00307863	0.00821801	0	0.003603	0.171506	0	0	0.246329	0.0125879	0.0284114	0.0119818	0.0157469	0.0136277	0.00693794	0.0179653	0.00854252	0.0926056	0.0535762	0.00631812	0.00204891	0.0534586	0.0207174	0	0.0886289	0.0388142	0.350951	0.104057	k__Bacteria
	OTU_198	0.0493274	0.000581118	0	0	0.0167351	0	0.0209905	0	0	0	0.00366824	0	0.0099081	0.293417	0.0479023	0	0.00751415	0.0254381	0.0305227	0	0	0	0	0	0	0.000741103	0	0	0	0	0	0	0	0.108405	0.287445	0	0	0.142093	0	0	0.126357	0	0	0	0.0120755	0	0	k__Bacteria
	OTU_251	0	0	0	0.00369322	0.085197	0	0.00131191	0	0	0.0471372	0.00458531	0.0295493	0.0099081	0.698448	0.0159674	0	0.00250472	0.031091	0.0013874	0	0	0.000821801	0	0.001201	0.00181488	0.014081	0	0	0.000899135	0.000916498	0	0.00572615	0	0.00173449	0.00384971	0	0	0.0559056	0	0	0	0	0	0	0	0	0.0124868	k__Bacteria
	OTU_1120	0	0	0	0	0.024342	0	0	0	0	0.331008	0	0.00443239	0	0.195611	0.00399186	0	0	0.0113058	0	0	0	0.000821801	0	0	0	0.00222331	0	0	0	0	0	0.00143154	0	0	0	0	0	0.0034941	0	0	0	0	0	0	0	0	0.00346856	k__Bacteria
	OTU_450	0	0	0	0.0652468	0.00304275	0	0	0	0	0	0	0.0199458	0	0.0287664	0.0306042	0	0.00417453	0	0	0	0	0.0501298	0	0	0	0.050395	0	0.000724496	0	0	0	0	0	0.107538	0.00769941	0	0	0.0500821	0	0	0	0	0	0.000984766	0.0069003	0	0.000693712	k__Bacteria
	OTU_710	0	0	0	0	0.00304275	0	0	0.00140284	0	0.0680871	0	0	0	0	0.125078	0.0083654	0	0	0	0.00998403	0.00769657	0	0.02781	0	0	0	0	0	0.000899135	0	0	0	0	0	0	0	0	0	0	0	0.00242994	0	0	0.000984766	0	0	0	k__Bacteria
	OTU_667	0	0.0238259	0	0	0.00304275	0	0	0.00140284	0	0.00104749	0.000917061	0	0	0.0103559	0.00266124	0	0.0141934	0.00141323	0	0.0199681	0.0184718	0	0	0.004804	0	0	0	0	0.000899135	0.000916498	0	0.00715768	0	0.0529018	0.00128324	0	0	0.0011647	0	0	0	0	0	0.000984766	0	0	0.000693712	k__Bacteria
	OTU_995	0	0	0	0	0.00456413	0	0	0	0	0.0523747	0.00458531	0	0	0	0	0	0.00166981	0.0113058	0.00208109	0	0.00153931	0	0	0	0	0.00296441	0	0.00144899	0	0	0	0	0	0.0060707	0.00128324	0	0	0	0	0	0	0	0	0.0029543	0	0.0011071	0.00416227	k__Bacteria
	OTU_1110	0.00666587	0	0	0	0.00304275	0	0.00393572	0.00420852	0.0018839	0	0	0.0118197	0	0	0	0	0	0	0.000693698	0	0	0	0	0	0.00181488	0	0	0	0	0	0	0.00286307	0.000908513	0	0	0.00244072	0	0	0	0.00102445	0	0.0061385	0	0	0	0	0	k__Bacteria
	OTU_1186	0	0	0	0	0	0	0	0	0	0	0	0	0	0	0	0	0	0	0.00277479	0	0	0	0	0	0	0.0437251	0	0	0	0	0	0	0	0.000867243	0	0	0	0	0	0	0	0	0	0	0	0	0	k__Bacteria
	OTU_2066	0	0	0	0	0	0	0	0	0	0.00104749	0	0	0	0	0	0	0	0	0.0104055	0	0	0	0	0	0	0.00518772	0	0	0	0	0	0	0	0	0	0	0	0	0	0	0	0	0	0	0	0	0	k__Bacteria
	OTU_576	0.00533269	0.000581118	0.0095419	0.017235	0	0.00236538	0	0.0112227	0	0.00104749	0.0366824	0.000738732	0.00619256	0.00345197	0.00399186	0	0.000834906	0.00565291	0.00485588	0	0	0	0.00120913	0	0	0.00222331	0.0120921	0	0.00449568	0.000916498	0	0	0	0.000867243	0.00256647	0.00122036	0.00117222	0	0.00105302	0	0	0.00153462	0.0146508	0.000984766	0.00258761	0	0	k__Bacteria
	OTU_214	0.00399952	0.101696	0.11884	0.123107	0.0958466	0.0165577	0.0551	0.0140284	0.0989045	0.0146649	0.0210924	0.063531	0.0309628	0.0253144	0.0718534	0.041827	0.0108538	0.0169587	0.625022	0.0299521	0.0477187	0.0517734	0.00725479	0.006005	0.0108893	0.0177865	0.0440498	0.0391228	0.0125879	0.0155805	0	0.0100208	0.00999364	0.0112742	0.0128324	0.00854252	0.0351667	0.0034941	0.0157953	0.00512227	0.0251093	0.036831	0.0448681	0.00393906	0.033639	0.0929965	0.0443976	k__Bacteria
	OTU_158	0.00133317	0.00290559	0	0	0	0	0.00262381	0.00140284	0	0	0	0.000738732	0.00371554	1.43372	0.045241	0	0	0	0	0	0	0	0.00241826	0.00840699	0.0544465	0.00666993	0.00259117	0.000724496	0	0.00274949	0.00299545	0.0458092	0.0363405	0.0199466	0	0.0122036	0.0375111	0.0652232	0.00947718	0	0	0	0	0.00590859	0.00431269	0	0.00971197	k__Bacteria
	OTU_269	0	0	0	0.00984858	0.0456413	0.00709614	0.0104952	0	0.000941948	0	0	0.00738732	0.0123851	0.329087	0.0239511	0	0.0108538	0	0	0.00499201	0.00153931	0.0016436	0.00241826	0	0	0.103754	0.021593	0.100705	0.00179827	0.00733198	0	0.00286307	0	0.0268845	0.00384971	0	0	0.0244587	0.00210604	0	0.00728981	0	0	0.0029543	0.00603776	0	0.00277485	k__Bacteria
	OTU_276	0	0	0	0.0221593	0.0410771	0	0	0.00561136	0.00753558	0.00418997	0.205422	0.00517113	0.0247703	0	0	0	0	0	0	0	0	0.0016436	0	0	0	0.000741103	0.0259117	0.0144899	0.00449568	0	0	0.0157469	0.0308894	0.0147431	0.00513294	0.0183054	0.0246167	0.0197999	0.0347496	0.0758096	0.00404989	0.0414349	0.0228919	0	0.00345015	0	0	k__Bacteria
	OTU_308	0	0.0953034	0.0303606	0	0	0	0.00131191	0.0967959	0	0.00418997	0.0669455	0	0	0.00115066	0	0	0.000834906	0	0	0.00998403	0.0261683	0.108478	0.0411105	0.1201	0.00362976	0	0	0.000724496	0.000899135	0	0.000998482	0	0	0	0	0	0	0	0	0	0	0.000767312	0	0.0029543	0	0.011071	0.0256674	k__Bacteria
	OTU_433	0.00799904	0.00929789	0.00346978	0.0221593	0.0136924	0.00118269	0.0118071	0.00280568	0.0197809	0	0.00366824	0.030288	0.00371554	0.0207118	0.017298	0.0083654	0.0125236	0.00847937	0.013874	0.00998403	0.00923588	0.0254758	0.045947	0.076864	0.00272232	0.00889324	0	0.00289798	0.00269741	0.00366599	0.00299545	0	0	0.00346897	0.00256647	0	0.0961223	0.0023294	0	0	0.00728981	0	0	0.00393906	0	0.0287846	0.0228925	k__Bacteria
	OTU_344	0	0	0	0	0	0	0	0	0	0	0	0	0	0	0.314026	0	0.0158632	0.0565291	0	0	0	0.0016436	0	0	0	0	0	0	0	0	0	0	0	0	0	0	0	0	0	0	0.000809979	0.0314598	0	0.0187105	0.00258761	0.0531408	0.0332982	k__Bacteria
	OTU_439	0.00399952	0.00581118	0.0112768	0.0233904	0.0136924	0.00236538	0.014431	0.00420852	0.00470974	0.0157124	0.014673	0.000738732	0.00123851	0.00230131	0.00399186	0	0.00166981	0.00847937	0.0166487	0	0.00769657	0.0106834	0.00967305	0.020417	0.0245009	0.0192687	0.00172744	0.0268063	0.00179827	0.0155805	0.00599089	0.00286307	0.00635959	0.00520346	0.00769941	0.00366108	0.0187556	0.011647	0.0052651	0.00409781	0.00242994	0.00537119	0.00457838	0.0029543	0.00948791	0.0154994	0.0367667	k__Bacteria
	OTU_466	0.0479942	0.00290559	0.00607212	0.0295457	0.0106496	0.00118269	0.014431	0.0070142	0.00565169	0.00837995	0.00458531	0.00443239	0.00123851	0.0195611	0.0119756	0	0.00417453	0	0.0131803	0.00499201	0.00153931	0.00739621	0.00967305	0.00840699	0.00635209	0.00963434	0.00172744	0.00796946	0.00269741	0.001833	0.00299545	0.01861	0.00272554	0.00693794	0.0128324	0.00366108	0.0492334	0.0221293	0.00105302	0.00204891	0.00728981	0.00690581	0	0.00590859	0.0155257	0.00774971	0.0110994	k__Bacteria
	OTU_775	0.00133317	0.00290559	0.00607212	0.00861751	0.0106496	0	0.00131191	0.00561136	0.0018839	0.0178074	0.00733649	0.00147746	0	0.00575328	0.0146368	0	0.00166981	0.00423968	0.00416219	0	0.00615726	0.0024654	0	0	0	0.0207509	0	0.00941845	0	0.001833	0	0	0.00454256	0.00260173	0.00769941	0.00488144	0.0375111	0.0058235	0	0.00204891	0.0113397	0.00153462	0.000915675	0	0.00517522	0.0033213	0.00138742	k__Bacteria
	OTU_694	0.00133317	0.00523006	0.00607212	0	0.0060855	0	0.00131191	0.00561136	0.0018839	0.0178074	0.0119218	0.0022162	0	0.00460262	0	0	0.00166981	0.00282646	0.00624328	0	0.0107752	0.0147924	0.0205552	0.010809	0.00362976	0.00370552	0	0.0159389	0.00179827	0	0	0.00143154	0.000908513	0.00260173	0.00384971	0	0.00234445	0.0034941	0	0.00307336	0.00566985	0	0	0.00492383	0.00517522	0.0121781	0.00693712	k__Bacteria
	OTU_504	0.00533269	0.00813566	0.00520467	0.00492429	0.0060855	0.0130096	0.00524762	0.00140284	0.00941948	0.00418997	0.00458531	0	0	0	0	0	0	0.00847937	0.000693698	0.00499201	0	0.0016436	0.00725479	0.010809	0.00272232	0.00444662	0.00345489	0.00217349	0.00359654	0.000916498	0.00399393	0	0.00363405	0.000867243	0	0.0146443	0.00468889	0	0.0105302	0.00409781	0	0.00306925	0.0036627	0.0029543	0.00776284	0.0033213	0.00208114	k__Bacteria
	OTU_2488	0.00399952	0.00290559	0.00520467	0.00861751	0.00304275	0.00118269	0	0.00280568	0.00282584	0.00104749	0.00825355	0	0	0.0161092	0.00931433	0	0.00166981	0.00706614	0.013874	0.00499201	0.00461794	0.000821801	0.00362739	0	0.000907441	0.000741103	0	0.0101429	0.000899135	0.000916498	0.00199696	0.00143154	0	0	0.00256647	0	0.00468889	0	0	0.00102445	0.00485987	0	0	0	0.00345015	0.0044284	0.0242799	k__Bacteria
	OTU_438	0.00266635	0	0	0.00861751	0.0060855	0.0236538	0.00262381	0	0	0	0.00183412	0	0	0.00115066	0.00665309	0	0	0	0	0	0.00153931	0.00575261	0	0	0	0.00518772	0.0164107	0.00217349	0.00179827	0.00366599	0.0109833	0.00143154	0.0072681	0.000867243	0.00128324	0.00488144	0.00234445	0.0011647	0.00737114	0.00102445	0.000809979	0.00153462	0.000915675	0.00787813	0.00862537	0.0011071	0	k__Bacteria
	OTU_1150	0	0	0.00173489	0.00369322	0.0106496	0	0.0104952	0	0.000941948	0.00523747	0	0.00517113	0.00743108	0.00805459	0.00399186	0	0.00250472	0.00141323	0.00277479	0.00499201	0.00153931	0.0016436	0	0.003603	0.00181488	0.00296441	0.00259117	0.00724496	0.00269741	0.00641549	0.00199696	0	0.00363405	0.00260173	0	0.00122036	0.00351667	0.0011647	0.00105302	0	0.00161996	0.00230194	0.000915675	0.000984766	0.00431269	0.0011071	0.0131805	k__Bacteria
	OTU_872	0.00266635	0.0453272	0.00693957	0.00369322	0.00304275	0	0.0104952	0	0	0	0.00458531	0.00812606	0	0.00460262	0.00266124	0	0.00500943	0.00282646	0.00693698	0.00998403	0.00153931	0.0032872	0	0	0	0.000741103	0	0	0	0	0	0	0.00181703	0.000867243	0	0	0	0	0	0	0	0.000767312	0	0.00196953	0.000862537	0.0033213	0.00208114	k__Bacteria
	OTU_1098	0.00533269	0.00406783	0.00433723	0	0.00760688	0.015375	0.00131191	0.00140284	0.00565169	0.00314248	0.0100877	0.00443239	0.00495405	0	0.00133062	0	0.00166981	0	0.00208109	0	0	0.0024654	0.00362739	0.002402	0.000907441	0	0.00604605	0.00144899	0.00269741	0.001833	0.000998482	0.00429461	0.000908513	0	0.00128324	0.00122036	0.00117222	0.0011647	0.00315906	0.00102445	0.00161996	0.00230194	0.0036627	0.00196953	0.00345015	0.0011071	0	k__Bacteria
	OTU_660	0	0.00813566	0.0104093	0	0.00456413	0	0	0.00561136	0	0	0	0.00664859	0.00866959	0.00690393	0	0.0083654	0.00417453	0	0	0	0.00153931	0.004109	0.00362739	0	0	0.00666993	0	0	0	0	0	0.00429461	0	0.00953967	0.00256647	0	0.00586112	0	0	0.00102445	0.000809979	0	0	0.000984766	0	0.0022142	0	k__Bacteria
	OTU_973	0	0.000581118	0.000867446	0.00246214	0	0	0	0	0	0	0.000917061	0	0	0	0	0	0	0	0	0	0.00153931	0.0049308	0	0	0	0.00222331	0	0.00579597	0.00179827	0.00824848	0.00299545	0.00858922	0.00272554	0.000867243	0.00384971	0	0	0.0174705	0	0.00409781	0.0105297	0	0	0.0029543	0.00862537	0.00885681	0.00138742	k__Bacteria
	OTU_739	0.00399952	0.0249881	0.000867446	0.00492429	0.00152138	0.00118269	0.0118071	0.00420852	0.000941948	0	0.00275118	0	0	0.00690393	0.00266124	0	0	0.00706614	0.00208109	0	0	0	0	0	0.000907441	0.00666993	0	0	0	0	0	0	0	0	0	0	0	0.0058235	0	0	0	0	0	0	0	0.0033213	0.00485599	k__Bacteria
	OTU_677	0.00533269	0	0	0	0	0.00354807	0.00787143	0	0	0.00209499	0	0	0	0	0.00133062	0	0	0	0	0	0	0.0024654	0.00362739	0	0.00181488	0	0.0077735	0.00144899	0.00269741	0	0.00499241	0.00143154	0	0.00520346	0	0.00122036	0.00351667	0.0046588	0.00315906	0.0122934	0.00161996	0.00460387	0.00274703	0.00590859	0.00517522	0	0	k__Bacteria
	OTU_721	0	0	0	0.0147729	0	0	0	0	0	0.0157124	0	0	0	0	0.00266124	0	0	0	0	0	0	0	0	0	0	0	0	0	0	0	0	0	0	0.0268845	0	0	0	0	0	0	0.00809979	0	0	0	0	0	0	k__Bacteria
	OTU_1601	0.00133317	0.00174335	0.00173489	0	0.00152138	0	0.00131191	0.00561136	0.00470974	0.00418997	0.00183412	0.00295493	0	0.00230131	0.00266124	0	0.00584434	0	0.0013874	0.00499201	0	0.004109	0	0	0	0.000741103	0.000863722	0.000724496	0	0.000916498	0.000998482	0	0.000908513	0	0.00256647	0.00244072	0.00117222	0.0011647	0	0.00102445	0.00242994	0	0.000915675	0.000984766	0	0	0.000693712	k__Bacteria
	OTU_2452	0.00133317	0.00232447	0.00346978	0	0.00456413	0	0	0	0	0.0115224	0	0.00664859	0	0.00230131	0.00133062	0	0	0	0.0013874	0	0.00153931	0	0.00241826	0.002402	0	0.00148221	0.00345489	0	0	0.000916498	0	0	0	0	0	0.00122036	0	0	0.00421208	0.00102445	0	0.000767312	0.00274703	0	0	0.0033213	0.000693712	k__Bacteria
	OTU_1317	0	0.00871677	0.0095419	0.00123107	0.0106496	0	0.00262381	0	0	0.00209499	0	0	0	0	0.00133062	0	0	0	0.000693698	0	0	0	0.00120913	0.001201	0.000907441	0	0	0.00507147	0	0	0	0.00286307	0.00181703	0	0	0.00122036	0	0.0011647	0	0	0.00161996	0.000767312	0	0.000984766	0.000862537	0.0033213	0	k__Bacteria
	OTU_812	0	0	0.00173489	0.00369322	0	0.0118269	0	0	0.0018839	0	0	0.000738732	0	0	0.00133062	0	0.000834906	0.00141323	0.00208109	0	0	0.000821801	0	0.002402	0.00181488	0.00148221	0.000863722	0.000724496	0	0.000916498	0.00299545	0	0	0	0.00513294	0	0.00117222	0	0.00421208	0.00102445	0	0	0	0.000984766	0	0	0.00138742	k__Bacteria
	OTU_1986	0.00133317	0.000581118	0.00260234	0	0	0.00827883	0.00262381	0.00140284	0.000941948	0.00104749	0	0	0	0.00460262	0.00133062	0	0	0	0.000693698	0	0.00153931	0.0016436	0.00120913	0	0.000907441	0	0	0.000724496	0	0	0	0	0.000908513	0.00433621	0	0	0	0.0023294	0	0	0	0.000767312	0	0	0	0.0011071	0.00485599	k__Bacteria
	OTU_1426	0	0	0	0	0	0.00236538	0	0	0	0	0	0	0	0	0	0	0	0	0	0	0	0	0	0	0	0	0.00172744	0	0	0	0.00698938	0	0	0	0	0.00244072	0	0	0.0105302	0	0	0	0.0183135	0	0	0	0	k__Bacteria
	OTU_1670	0	0.00464895	0.00260234	0	0	0	0	0.00420852	0	0.00104749	0	0	0	0.00115066	0	0	0	0.00282646	0.00624328	0	0	0	0.00241826	0	0	0	0	0	0	0	0.000998482	0	0.000908513	0	0	0	0.00117222	0	0	0	0	0	0	0	0.000862537	0.0033213	0.00832455	k__Bacteria
	OTU_1707	0.00133317	0.000581118	0.00520467	0.00369322	0	0	0	0	0.0018839	0	0.00183412	0.00147746	0.00247703	0	0.00133062	0	0.000834906	0	0	0	0	0.0024654	0.00120913	0	0.00181488	0.000741103	0	0.000724496	0	0	0	0	0.000908513	0	0	0	0	0.0011647	0	0.00204891	0	0	0.000915675	0	0	0	0	k__Bacteria
	OTU_1463	0	0	0	0	0	0.00118269	0.00262381	0.00140284	0	0	0.00275118	0.000738732	0	0	0	0	0	0	0.00346849	0	0.00307863	0.0032872	0	0	0	0.000741103	0.00259117	0	0.000899135	0.000916498	0.000998482	0	0	0	0	0.00244072	0	0	0.00210604	0	0	0	0	0	0.000862537	0	0	k__Bacteria
	OTU_1680	0	0.00116224	0	0.00123107	0	0	0	0.00280568	0	0	0	0	0	0	0.00133062	0	0	0	0	0.00499201	0	0.000821801	0	0	0.000907441	0.00370552	0.00345489	0	0	0	0.000998482	0	0.00181703	0.000867243	0	0	0.00117222	0	0.00105302	0.00102445	0	0	0	0.000984766	0	0	0	k__Bacteria
	OTU_1413	0	0	0	0	0	0	0	0.00420852	0.0018839	0	0	0	0	0	0	0	0.00166981	0	0	0	0	0.000821801	0	0	0	0	0	0	0	0	0	0	0	0	0	0	0	0	0	0	0	0	0	0	0	0.0022142	0.00416227	k__Bacteria
	OTU_61	0	0.0354482	0.328762	2.16546	0.28754	0.00118269	0.00262381	0.0238483	0	0.448327	1.67547	0	0.00371554	0	0	0.0167308	0	0.00141323	0.00277479	0.938498	0	0.987804	0.00725479	0.030025	0.00453721	0.0385374	0	0	0.0107896	0	0.000998482	0.00143154	0	0.000867243	0.00513294	0	0	0.0046588	0.00210604	0.0174157	0.247854	0.00306925	0.000915675	0.000984766	0.129381	0.0044284	0.00763083	k__Bacteria
	OTU_67	0.0439947	0.138306	0.0555165	0.502277	0.0212993	0.00236538	0.0537881	0.436283	0.238313	0.142459	0.0100877	0.0480176	0.00495405	0.00920524	0.131731	0.0250962	0.00333962	0.221877	0.504318	0	0.00153931	0	0.05562	0.0792659	0.0671506	0	0.0483684	0.371666	0.287723	0.469247	0.0898634	0.00858922	0.133551	0.178652	0.100092	0.258716	1.49341	0.058235	0.00210604	0.00512227	0.00161996	0.00153462	0.073254	0.0157563	0.0319139	0.0055355	0.00901826	k__Bacteria
	OTU_118	0.131984	0.302763	0.0615886	0.123107	0.270805	0	0.11676	0.00981988	0	0.0502797	0.20267	0.334646	0.11642	0.127723	0.677285	0.0083654	0.171991	0.187959	0.287885	0.0449281	0.158549	0.016436	0.187415	0	0.00816697	0.00666993	0.00172744	0.310809	0.00899135	0.00641549	0	0.146017	0.0672299	0.0398932	0.315676	0.0842049	0.406761	0.211975	0.00105302	0.0942497	0.259193	0.0253213	0.0595189	0.0659793	0.0543399	0.0210349	0.0332982	k__Bacteria
	OTU_164	0	0.0139468	0.247222	0.0553983	0.25407	0	0.00131191	0.00280568	0.0292004	0.0167599	0.0357654	0.00369366	0.0445865	0.275007	0.3433	0	0.0367359	0.00282646	0.0013874	0.0449281	0.0123145	0.0336938	0.0447379	0.052844	0.0916515	0.00741103	0	0.0637556	0.0314697	0	0	0.0415146	0.0118107	0.00433621	0.0346474	0	0.0926056	0.0885172	0	0.0204891	0.000809979	0.0483407	0	0	0.0310513	0.251312	0.0110994	k__Bacteria
	OTU_544	0.0159981	0.0691531	0.0303606	0.419796	0.0791115	0	0.0708429	0.0196398	0.000941948	0.0178074	0.0660284	0.0531887	0.0322013	0.234734	0.224875	0	0.0434151	0.0395704	0.0492525	0.0948482	0.0892802	0.0032872	0.0302283	0.006005	0.0217786	0.00222331	0.000863722	0.0637556	0.00629395	0.001833	0	0.040083	0.0109022	0.0121414	0.0590288	0.0109832	0.0949501	0.0430939	0	0.022538	0.0550786	0.00537119	0.0109881	0.016741	0.00517522	0.0143923	0.0124868	k__Bacteria
	OTU_349	0	0	0.000867446	0.00123107	0.00304275	0	0	0	0	0	0	0	0	0	0	0	0.00166981	0.0254381	0.0534147	0	0.0277077	0	0.0399013	0.002402	0.000907441	0.109683	0.0146833	0.09346	0.00179827	0.0302444	0.00299545	0.00286307	0.00363405	0.0130086	0.0423468	0.0573569	0.0586112	0.0163058	0.00105302	0.00614672	0.00971975	0.0391329	0	0	0	0.0011071	0.00971197	k__Bacteria
	OTU_1417	0.00133317	0.0412594	0.0260234	0.0553983	0.0182565	0.00354807	0.00787143	0.0126256	0.00565169	0.0188549	0.00825355	0.0140359	0.00123851	0.00115066	0.00665309	0	0.00250472	0.00282646	0.0215046	0	0.00307863	0.0016436	0.0120913	0.002402	0.000907441	0.0103754	0.00172744	0.0152144	0.00989049	0.0119145	0.000998482	0.00858922	0.00908513	0.0060707	0.021815	0.0122036	0.0457167	0.0197999	0.00105302	0.00512227	0.00566985	0.00460387	0.00457838	0.000984766	0.0120755	0.00996391	0.00763083	k__Bacteria
	OTU_2068	0	0.00116224	0.0104093	0.0369322	0.0395558	0.00118269	0.00131191	0.00140284	0	0.00314248	0	0.0627923	0.00495405	0.00805459	0.00532248	0	0.00417453	0.137083	0	0.00499201	0.00153931	0	0.00362739	0.002402	0.00453721	0.00592882	0	0.00217349	0.00179827	0	0	0	0	0.0494328	0.00128324	0	0.00820556	0.0058235	0	0	0.00404989	0.00230194	0	0	0.00345015	0.00996391	0.0423164	k__Bacteria
	OTU_787	0.0346625	0.0790321	0.0399025	0.0750954	0.0456413	0.0177404	0.0498524	0.0617249	0.0348521	0.076467	0.075199	0.0354592	0.0222932	0.226679	0.0425798	0.041827	0.00918396	0.080554	0.176893	0.0798722	0.0200111	0.020545	0.0846392	0.019216	0.0353902	0.0541005	0.0181382	0.0456432	0.0242766	0.0494909	0.00898634	0.0114523	0.0118107	0.060707	0.0500462	0.0402719	0.391522	0.0757055	0.0210604	0.0348314	0.038069	0.171878	0.0183135	0.0157563	0.0293263	0.245776	0.258061	k__Bacteria
	OTU_1771	0.0186644	0.044165	0.0260234	0.051705	0.0456413	0.0106442	0.0236143	0.0392795	0.0197809	0.0858945	0.0660284	0.0118197	0.00247703	0.0230131	0.0385879	0	0.0116887	0.0155455	0.0215046	0.0199681	0.0153931	0.0197232	0.0302283	0.013211	0.0235935	0.0170454	0.0129558	0.0586842	0.0170836	0.0311609	0.0219666	0.0815976	0.0508767	0.0962639	0.0102659	0.0268479	0.0269611	0.0291175	0.00842416	0.0122934	0.0267293	0.0207174	0.0073254	0.016741	0.05779	0.0276775	0.0215051	k__Bacteria
	OTU_959	0.0413284	0.0703153	0.0320955	0.0320079	0.0228206	0.00473076	0.0118071	0.0364738	0.0621686	0.0471372	0.030263	0.0472789	0.00619256	0.00920524	0.0119756	0	0.0133585	0.0353307	0.0152614	0.00499201	0.00153931	0.0032872	0.0253918	0.121301	0.0825771	0.0326085	0.00604605	0.0275308	0.00899135	0.012831	0.00898634	0.0100208	0.0190788	0.0346897	0.0192485	0.0109832	0.0117222	0.0256234	0.00421208	0.0122934	0.0194395	0.0429695	0.00457838	0.00196953	0.022426	0.0276775	0.0187302	k__Bacteria
	OTU_501	0.00933221	0.0464895	0.0112768	0.050474	0.0228206	0.00354807	0.00918334	0.0336681	0.0122453	0.119414	0.0192583	0.0132972	0.00495405	0.0172598	0.00665309	0	0.00751415	0.0113058	0.0145677	0.014976	0.0230897	0.00575261	0.0133004	0.010809	0.0145191	0.00963434	0.00690978	0.0355003	0.00719308	0.0229124	0.0139788	0.040083	0.0254384	0.053769	0.0166821	0.00976288	0.0140667	0.0197999	0.00421208	0.0143424	0.0113397	0.0107424	0.00824108	0.0196953	0.0396767	0.0321059	0.0138742	k__Bacteria
	OTU_50	0.947886	0.761846	0.154405	0.155115	0.314925	0.0697787	0.211217	0.617249	1.05875	0.252446	0.22468	0.214232	0.214263	0.172598	0.294067	0.0250962	0.126071	0.049463	0.126253	0.509185	0.520288	0.311462	0.0834301	0.126105	0.0544465	0.441697	0.136468	0.183297	0.272438	0	0	0.107365	0.130826	0.0685122	0.314393	0.0597977	0.206311	0.152576	0.0968778	0.160839	0.0939576	0.166507	0.167569	0.187105	0.233748	0.0819255	0.0166491	k__Bacteria
	OTU_285	0.0359957	0.0447461	0.0381676	0.0541672	0.0273848	0.0260192	0.0236143	0.0715448	0.0584008	0.0209499	0.0128389	0.0236394	0.0198162	0.00805459	0.00399186	0	0.0116887	0.0635953	0.0402345	0.0299521	0.0215504	0.00903981	0.0193461	0.064854	0.0217786	0.0192687	0.00863722	0.0224594	0.0215792	0.0632384	0.0209681	0.0128838	0.0299809	0.0563708	0.0153988	0.0183054	0.0175833	0.0291175	0.00210604	0.0327825	0.0291592	0.0283906	0.000915675	0.0137867	0.0267387	0.0542479	0.0270548	k__Bacteria
	OTU_292	0.00399952	0.00232447	0.000867446	0.00246214	0.00152138	0.00354807	0.02755	0.00981988	0.0018839	0.00628496	0	0.00147746	0.00123851	0.00575328	0.00931433	0	0.0317264	0	0	0	0.00153931	0.0016436	0.0906849	0.004804	0.00635209	0.0274208	0.0354126	0	0	0	0	0.0243361	0.0345235	0.134423	0.0179653	0.00122036	0.00468889	0.0011647	0.0126362	0.0409781	0.00566985	0.00306925	0.0183135	0.00196953	0.0103504	0.0121781	0.000693712	k__Bacteria
	OTU_722	0.00933221	0.0127846	0.00693957	0.0258525	0.0060855	0.00118269	0.00524762	0.0252511	0.0103614	0.0293298	0.0110047	0.00738732	0	0.00115066	0.00532248	0	0.00333962	0.0409836	0.0346849	0.0199681	0.00615726	0.012327	0.0133004	0.01201	0.0127042	0.00444662	0	0.00724496	0	0	0	0	0.00454256	0.00953967	0.00513294	0	0.00351667	0.0046588	0	0.00307336	0.00566985	0.00153462	0	0.00393906	0.00603776	0.0243562	0.00971197	k__Bacteria
	OTU_518	0.0159981	0.0267314	0.0095419	0.0135418	0.0197779	0.00473076	0.02755	0.0322653	0.000941948	0.00523747	0.00183412	0.0125585	0.00743108	0.00575328	0.00133062	0	0.000834906	0.0254381	0.0561895	0.0299521	0.0169325	0.00657441	0.00967305	0	0	0.00592882	0	0	0	0	0	0	0.00454256	0.0164776	0.00384971	0	0	0.0011647	0	0.00307336	0	0	0	0.00393906	0.00431269	0.0143923	0.00277485	k__Bacteria
	OTU_392	0.00933221	0.0238259	0.0130117	0.00123107	0.00456413	0	0.00131191	0.00841704	0	0.0178074	0.0110047	0.00295493	0	0.00920524	0.0146368	0	0.0150283	0	0.0013874	0	0.0153931	0.0345156	0.0253918	0.020417	0.0381125	0.0207509	0	0.000724496	0.000899135	0.000916498	0	0.00429461	0.0072681	0.0121414	0	0	0	0.0069882	0.00315906	0.00922008	0.00404989	0	0	0.000984766	0	0.0022142	0.00346856	k__Bacteria
	OTU_1157	0	0.0063923	0.00346978	0	0	0	0	0	0.0018839	0	0.00183412	0.00517113	0	0.00115066	0	0	0.000834906	0	0	0	0	0.000821801	0.00120913	0.004804	0.00544465	0.00592882	0	0	0.000899135	0	0	0	0	0.00433621	0	0	0	0	0	0.00204891	0	0	0	0.000984766	0	0	0.00138742	k__Bacteria
	OTU_1007	0	0	0	0	0	0	0	0.00140284	0	0	0	0	0	0	0	0	0	0	0	0	0	0	0	0	0	0.0118576	0.0267754	0	0	0	0	0	0	0	0	0	0	0	0.00315906	0	0	0.000767312	0.0228919	0	0.00172507	0	0	k__Bacteria
	OTU_11	0.949219	0.399809	0.124045	0.486274	0.607029	0	0.122007	0.0799618	0.510536	0.177026	0.206339	1.049	0.823611	0.199063	0.589464	0.041827	3.68694	0.0706614	0.0450904	1.05831	2.35515	7.00339	0.0266009	0.281034	0.61706	0.0763336	0.0172744	0.134756	0.277833	0.00366599	0.000998482	0.146017	0.0781321	0.254102	0.391387	0.597977	0.763117	0.398327	0.00421208	1.05724	0.424429	0.25398	0.151086	0.0354516	0.0922915	0.111817	0.0277485	k__Bacteria
	OTU_59	1.51582	2.3297	1.98645	0.363166	0.194736	0	0.691374	2.2221	1.32438	0.212641	0.459448	1.85348	1.0515	0.293417	1.05252	0.0334616	1.08872	0.0409836	0.0943429	1.6224	1.17758	1.06259	0.00362739	0.074462	0.0471869	2.59608	0.000863722	0.0268063	0.484634	0.00274949	0	0.337843	0.0908513	0.779651	0.0243815	0.0195258	0.0269611	0.199164	0.00105302	0.0430271	0.0283493	0.0199501	0.0119038	0.137867	0.0957417	0.371986	0.47658	k__Bacteria
	OTU_1719	0.859897	0.434095	0.217729	0.13788	0.1993	0	0.14431	0.0687391	0.264687	0.124652	0.125637	0.558482	0.442149	0.096655	0.259471	0.0250962	1.27323	0.00847937	0.0693698	0.963458	1.07906	2.67907	0.0108822	0.15613	0.375681	0.0659582	0.0138196	0.0318778	0.400115	0.001833	0	0.196121	0.130826	0.202935	0.102659	0.165969	0.2532	0.347081	0.0115832	0.797025	0.115017	0.118166	0.111712	0.029543	0.0414018	0.0354272	0.0187302	k__Bacteria
	OTU_54	0.125318	0.0156902	0.180429	0.00615536	0.704397	0	0.00131191	0	0.0329682	0.0869419	0.0513554	0.458014	0.517698	0.10586	0.500313	0.0083654	1.33334	0.00423968	0	0.519169	0.568007	0.045199	0.00120913	0.945186	0.707804	0.0251975	0	0.00144899	0.0224784	0.0100815	0	0.0715768	0.188971	0.0199466	0.150139	0	0.00117222	0.172376	0	0.0778585	0.281873	0.158066	0.00549405	0.0876441	0.0129381	0.0398556	0.0416227	k__Bacteria
	OTU_1712	0.135984	0.0842622	0.0242885	0.0664779	0.0897611	0	0.02755	0.00981988	0.0621686	0.0251398	0.030263	0.19207	0.144906	0.0195611	0.083829	0.0083654	0.544359	0.00282646	0.00624328	0.0798722	0.33557	0.930278	0.00241826	0.019216	0.0644283	0.0148221	0.000863722	0.0123164	0.0368645	0.00274949	0.00199696	0.0214731	0.0109022	0.0468311	0.0474797	0.0585773	0.101983	0.0524115	0	0.14035	0.0485987	0.0237867	0.0201449	0.00492383	0.0198384	0.0121781	0.00624341	k__Bacteria
	OTU_1004	0.0146649	0.034286	0.0164815	0.0541672	0.103454	0.00118269	0.00131191	0.0266539	0.00470974	0.00628496	0.000917061	0.0206845	0.0123851	0.00575328	0.00532248	0.0083654	0	0.00706614	0.0117929	0.169728	0.187796	0.310641	0.00604566	0.01201	0.00181488	0.00889324	0.00690978	0.00724496	0.000899135	0.00366599	0.000998482	0.00429461	0.00181703	0.00520346	0.00513294	0	0.00586112	0.0069882	0	0.00204891	0.000809979	0.000767312	0	0	0.00172507	0.00664261	0.00208114	k__Bacteria
	OTU_1087	0.0199976	0.00581118	0.00867446	0.017235	0.0152138	0	0.00262381	0	0.018839	0.00104749	0.00641943	0.0310268	0.0247703	0.00345197	0.0212899	0	0.097684	0.00141323	0.000693698	0.0349441	0.0923588	0.216134	0.00241826	0.00960799	0.0208711	0.00222331	0	0.00434698	0.0143862	0	0	0.00572615	0.00181703	0.0104069	0.00898265	0.0122036	0.0199278	0.011647	0	0.0184402	0.00566985	0.0061385	0.00640973	0.00196953	0.000862537	0.0022142	0	k__Bacteria
	OTU_1651	0.0319962	0.000581118	0.0138791	0.0160039	0.012171	0.00236538	0.0236143	0.0126256	0.0103614	0.00209499	0.00275118	0.0288106	0.00247703	0.0115066	0.0266124	0	0.0242123	0	0.000693698	0.0499201	0.0400222	0.0468426	0.0108822	0.003603	0.00816697	0.0237153	0.0172744	0.0108674	0.0161844	0	0	0.0100208	0.00545108	0.0529018	0.0102659	0.0122036	0.0222722	0.011647	0	0.011269	0.00647983	0.00767312	0.00640973	0.00492383	0.011213	0.00996391	0.00346856	k__Bacteria
	OTU_397	0.0279966	0.00174335	0.0390351	0.00123107	0.0304275	0	0.00393572	0.00280568	0.00470974	0.00314248	0.0119218	0.0199458	0.0123851	0.00805459	0.00266124	0	0.00500943	0.00282646	0.00208109	0.00499201	0.0138538	0.0813583	0	0.013211	0.00907441	0.0852269	0.000863722	0.00144899	0.00449568	0	0	0	0.00272554	0	0.00384971	0	0	0.0151411	0.00210604	0.00204891	0.00971975	0	0.0036627	0.00492383	0.0069003	0.0055355	0.00346856	k__Bacteria
	OTU_966	0.00799904	0.00813566	0.00867446	0.0209282	0.00760688	0	0.00393572	0.00561136	0.00847753	0.00418997	0.00825355	0.00295493	0.00619256	0.0103559	0.00931433	0	0.000834906	0.00141323	0.00971177	0.00499201	0.00307863	0.00657441	0.00362739	0.018015	0.00272232	0.00666993	0	0.00289798	0	0	0	0.00429461	0	0.00520346	0	0.00244072	0.00351667	0.0034941	0.00105302	0.00409781	0.00323992	0.00153462	0.00183135	0	0.00172507	0.0033213	0.00208114	k__Bacteria
	OTU_770	0.00133317	0.0104601	0.00346978	0.0160039	0.00304275	0	0	0.0168341	0.000941948	0.0188549	0.00183412	0.00295493	0.00371554	0.00690393	0.00532248	0.0083654	0.00584434	0.00706614	0.0152614	0	0.00153931	0.000821801	0.00241826	0.003603	0.00453721	0.00296441	0	0.000724496	0	0	0	0.00286307	0.000908513	0.000867243	0.00384971	0	0.00351667	0.0046588	0	0.00102445	0.00323992	0.00153462	0	0.000984766	0.000862537	0.011071	0.00416227	k__Bacteria
	OTU_1368	0	0	0	0	0	0	0	0	0.000941948	0	0	0	0	0	0	0	0	0	0	0	0	0.0016436	0	0	0	0	0	0	0	0	0	0	0	0	0	0	0	0	0	0	0	0	0	0	0	0	0	k__Bacteria
	OTU_836	0.00533269	0.00232447	0	0.00123107	0.0060855	0	0	0.00280568	0	0.00523747	0.000917061	0.0022162	0.00123851	0	0.00133062	0	0.00333962	0.00423968	0.00693698	0.00499201	0.00615726	0.004109	0.00604566	0	0	0	0	0.000724496	0	0	0	0	0.000908513	0.00346897	0	0	0	0	0	0	0.000809979	0	0	0.0029543	0.00258761	0	0.00416227	k__Bacteria
	OTU_130	0	0	0	0.0874061	0.0258634	0	0	0	0	0	0	0	0	0	0.195601	0	0	0	0	0	0.00153931	0	0.00120913	0.403536	0.0217786	0.242341	0.10451	0.0478167	0.121383	0.103564	0.0888649	0.0214731	0.0863087	0.00173449	0.00128324	0	0	0.0838584	0.0705523	0.0809318	0.137696	0.0943794	0.0760011	0.123096	0.0966042	0.0774971	0	k__Bacteria
	OTU_372	0	0	0	0.0110797	0	0.180952	0.0118071	0	0.0207229	0.0230449	0	0	0	0	0.00133062	0	0.0141934	0	0	0	0	0	0	0.001201	0.00816697	0.0207509	0.0846448	0.00724496	0.00809222	0.00458249	0.0169742	0.00286307	0.0181703	0.00693794	0.0538959	0.0720013	0.125428	0.0069882	0.0105302	0.0163913	0.0161996	0	0.0210605	0.000984766	0.00517522	0.0033213	0.000693712	k__Bacteria
	OTU_412	0	0	0	0	0	0	0	0	0.0263745	0.0460897	0.132057	0	0	0	0	0	0	0	0.000693698	0	0	0	0	0.001201	0.000907441	0.00444662	0.015547	0.00217349	0.00269741	0.001833	0.000998482	0	0	0.0598397	0.0449133	0.00122036	0.00234445	0	0.00210604	0	0	0	0.0036627	0	0.000862537	0	0	k__Bacteria
	OTU_2282	0	0	0	0	0.00152138	0	0	0	0	0	0	0	0	0	0.00266124	0	0	0	0	0	0	0	0	0.010809	0	0.00296441	0.00172744	0.00217349	0.00269741	0.000916498	0	0.00143154	0.00363405	0	0	0	0	0.0058235	0	0.00512227	0.00161996	0.000767312	0	0.000984766	0.000862537	0.0011071	0	k__Bacteria
	OTU_283	0.00133317	0.00929789	0.00867446	0	0.0136924	0.0106442	0.00524762	0.00561136	0.00659363	0.00628496	0.00550237	0.0022162	0.00247703	0.00115066	0.0133062	0	0.00584434	0.0155455	0.0152614	0.00998403	0.00153931	0.00657441	0.00362739	0.01201	0.00272232	0.0200098	0.00172744	0.00217349	0.00449568	0.000916498	0.00499241	0	0.00635959	0.0060707	0.0153988	0.00488144	0.00351667	0.0058235	0.00105302	0.00922008	0.00728981	0.00997506	0.00274703	0.00393906	0.00776284	0.0022142	0.00416227	k__Bacteria
	OTU_1345	0.00133317	0.0139468	0.0130117	0	0.0197779	0.00473076	0.00393572	0.00841704	0.00941948	0.00523747	0.00825355	0.00147746	0.00123851	0.00230131	0.00266124	0	0.00166981	0.00847937	0.00971177	0.00499201	0.00615726	0.0024654	0.00604566	0.007206	0.00362976	0.0163043	0.00518233	0	0.00359654	0.00274949	0.00599089	0.00286307	0.0072681	0.00693794	0.00769941	0.00244072	0	0.0058235	0.00210604	0.00717118	0.00404989	0.00844044	0.000915675	0.00492383	0.00431269	0	0.00416227	k__Bacteria
	OTU_783	0.00266635	0.00232447	0.00520467	0.00615536	0.00912825	0	0.00131191	0.00981988	0.00659363	0.00628496	0.00183412	0.00147746	0.00247703	0.00805459	0.00266124	0	0.00166981	0.00282646	0.00763068	0	0.00307863	0.0032872	0.00604566	0.00840699	0.00998185	0.00889324	0.00172744	0.00144899	0	0	0	0	0.00181703	0.000867243	0.00256647	0	0.0164111	0	0	0	0.000809979	0.00230194	0	0.000984766	0	0.0022142	0.00624341	k__Bacteria
	OTU_1159	0.00266635	0.00116224	0.000867446	0.00123107	0	0	0.00131191	0.00140284	0	0.00104749	0.000917061	0	0	0.00115066	0.00133062	0	0.000834906	0	0.0013874	0	0	0.000821801	0	0.001201	0	0.00148221	0.000863722	0.00217349	0.00629395	0.001833	0.00199696	0.00143154	0.000908513	0.000867243	0	0	0.00117222	0	0.00105302	0.00204891	0.000809979	0.00153462	0	0	0.000862537	0.0033213	0.0055497	k__Bacteria
	OTU_252	0.0119986	0.00987901	0.0763352	0.0184661	0.0456413	0	0.0183667	0.0112227	0.0122453	0.0157124	0.0238436	0.0265944	0.0359169	0.00920524	0.0159674	0	0.00834906	0.0113058	0.0201172	0.0299521	0.00461794	0.0295848	0.00967305	0.018015	0.0117967	0.0385374	0.0423224	0.0195614	0.0152853	0.00549899	0.00698938	0.00572615	0.0118107	0.0121414	0.026948	0.0146443	0.0363389	0.0069882	0.00210604	0.0307336	0.0218694	0.0115097	0.0137351	0.00492383	0.0181133	0.0154994	0.0055497	k__Bacteria
	OTU_275	0.0173313	0.0674097	0.0138791	0.0541672	0.0867184	0	0.00393572	0.0154312	0.035794	0.00942744	0.0100877	0.0147746	0.0136236	0.00690393	0.00399186	0	0.026717	0.0296778	0.0423156	0.0399361	0.00615726	0.00575261	0	0.043236	0.0453721	0.0340907	0	0	0.00269741	0	0	0.01861	0.0508767	0.0130086	0.00256647	0	0	0	0	0.0133179	0.00647983	0	0	0.0029543	0.011213	0.0243562	0.0194239	k__Bacteria
	OTU_277	0.0546601	0.0592741	0	0.00615536	0.0547695	0	0	0	0	0.0167599	0.0119218	0.0871704	0.0619256	0	0.0771759	0	0	0.0395704	0.125559	0	0	0	0	0	0	0	0	0	0	0	0	0	0	0.0104069	0.0205318	0	0	0	0	0.00102445	0.000809979	0	0	0	0	0	0.0159554	k__Bacteria
	OTU_682	0.0106654	0.0337049	0	0.00369322	0.0136924	0	0.00131191	0.00561136	0.000941948	0.00209499	0	0.0229007	0.00743108	0.00115066	0	0	0.0158632	0.00282646	0.00416219	0.0249601	0.0200111	0.00903981	0	0.006005	0.000907441	0.00518772	0	0.000724496	0	0	0	0	0	0.00346897	0.00256647	0	0	0	0	0	0.000809979	0	0	0.000984766	0.00172507	0	0	k__Bacteria
	OTU_593	0.00133317	0.00929789	0.0112768	0.00615536	0.00456413	0	0.00131191	0	0	0.0240923	0.00917061	0.0140359	0.00247703	0	0.00399186	0.0083654	0.00500943	0.00141323	0.0013874	0	0.00307863	0.0016436	0.00120913	0.004804	0.00181488	0.00370552	0	0.000724496	0.00809222	0.00458249	0	0.00286307	0.00181703	0.0060707	0.00513294	0.00244072	0.00234445	0.0081529	0.00105302	0.00922008	0.00728981	0.0138116	0.000915675	0.00492383	0.000862537	0.0011071	0.000693712	k__Bacteria
	OTU_822	0.00533269	0.00523006	0.000867446	0.00738643	0	0	0	0.00841704	0.00565169	0.00733245	0	0.00664859	0.00619256	0	0	0	0	0.00847937	0	0	0	0	0	0.004804	0.000907441	0.0163043	0.00259117	0	0.00539481	0	0	0	0.000908513	0.0130086	0.00256647	0	0	0.0046588	0	0	0	0	0	0	0.00258761	0.0022142	0.00346856	k__Bacteria
	OTU_686	0.00133317	0.0122035	0.000867446	0	0.00760688	0	0	0.00561136	0.00282584	0.00942744	0.00366824	0	0	0.00115066	0.00133062	0	0.0100189	0.00282646	0.00416219	0	0	0	0	0.003603	0.00453721	0.00148221	0	0	0	0	0	0.00429461	0.00454256	0.00953967	0.00256647	0.00122036	0.00351667	0.0081529	0	0.00409781	0.00485987	0	0	0	0	0	0.00277485	k__Bacteria
	OTU_729	0.00133317	0.00174335	0.00260234	0.00492429	0.00760688	0	0.00262381	0.00140284	0.000941948	0.0104749	0.00366824	0.00295493	0	0	0.00133062	0	0.000834906	0.00565291	0.00346849	0	0	0.004109	0	0.002402	0.00181488	0.00370552	0.000863722	0.00289798	0.00449568	0.000916498	0.00299545	0	0.00181703	0.00346897	0.0102659	0.00122036	0.00234445	0.0011647	0	0.00307336	0.00647983	0.00306925	0	0.000984766	0.00172507	0.0033213	0.00208114	k__Bacteria
	OTU_855	0.00533269	0.000581118	0	0.00246214	0	0	0.00131191	0.0168341	0.018839	0.00418997	0	0	0	0.00115066	0	0	0	0.00989259	0.0194235	0	0.00307863	0.0115052	0.00241826	0	0	0.000741103	0.000863722	0.000724496	0	0	0	0.00143154	0	0	0	0	0	0	0	0.00204891	0	0.000767312	0	0.000984766	0	0.0011071	0.000693712	k__Bacteria
	OTU_985	0.00533269	0.00116224	0	0	0.0106496	0	0	0.00841704	0.00941948	0	0	0.00443239	0.00247703	0	0.00266124	0	0.00166981	0.00141323	0.00208109	0	0.00153931	0.0032872	0.00362739	0.006005	0	0.00148221	0	0.000724496	0	0	0	0	0.000908513	0.0060707	0	0	0	0	0	0	0.000809979	0	0	0	0	0	0.00208114	k__Bacteria
	OTU_839	0	0.00348671	0.00260234	0	0.00304275	0	0	0.0126256	0.0160131	0.00104749	0	0.0022162	0	0.00115066	0.00399186	0	0.00166981	0	0.00554958	0	0	0.0049308	0.00362739	0.002402	0.00181488	0	0	0.000724496	0	0	0	0	0	0.00173449	0	0	0	0	0	0	0.00161996	0	0	0	0	0	0	k__Bacteria
	OTU_1117	0	0.019758	0.00173489	0	0.00152138	0	0	0	0	0	0	0	0	0	0.00266124	0	0	0	0	0.00499201	0	0	0	0.003603	0.00453721	0	0	0	0.000899135	0	0	0.00286307	0.00363405	0	0	0	0	0.0023294	0	0.00102445	0	0	0	0.00196953	0.000862537	0.0011071	0	k__Bacteria
	OTU_1171	0	0.00290559	0	0	0	0.00354807	0.00393572	0.00280568	0.0018839	0.00314248	0.00275118	0.000738732	0	0	0.00133062	0	0	0	0	0	0.00153931	0.000821801	0.00241826	0.001201	0	0.00148221	0	0	0.00179827	0	0.000998482	0	0	0.00433621	0.00641618	0	0.00234445	0	0	0.00204891	0	0	0	0.000984766	0	0	0.000693712	k__Bacteria
	OTU_1598	0	0	0	0	0.00152138	0	0.00787143	0	0	0	0.00458531	0	0	0.00575328	0.00399186	0.0083654	0.00500943	0	0.00346849	0	0	0.000821801	0	0	0	0	0	0	0	0	0	0	0	0	0	0	0	0	0	0	0	0	0	0	0	0	0	k__Bacteria
	OTU_1195	0	0.00348671	0.00173489	0.00246214	0	0	0	0	0.0018839	0.00523747	0	0.0022162	0	0	0	0	0	0	0	0	0	0.0016436	0	0.001201	0	0.00222331	0	0.000724496	0	0	0	0	0	0.00520346	0.00128324	0	0	0.0023294	0	0	0	0	0	0	0	0	0.00138742	k__Bacteria
	OTU_2093	0	0	0	0	0	0	0	0	0	0	0	0	0	0	0	0	0	0	0	0	0	0	0	0.013211	0.0136116	0	0	0	0	0	0	0.00143154	0	0	0	0	0	0	0	0	0	0	0	0	0	0	0	k__Bacteria
	OTU_1125	0	0	0	0	0	0	0	0	0	0	0	0.0236394	0.00123851	0	0	0	0	0	0	0	0	0	0	0	0	0	0	0	0	0	0	0	0	0	0	0	0	0	0	0	0	0	0	0	0	0	0	k__Bacteria
	OTU_2117	0	0.00174335	0.00346978	0	0.00456413	0	0	0	0	0.00418997	0	0	0	0	0	0	0.000834906	0.00141323	0.000693698	0	0	0	0	0	0	0	0	0	0	0	0	0	0	0	0	0	0	0	0	0	0	0	0	0	0	0	0	k__Bacteria
	OTU_2089	0	0.00232447	0.000867446	0.00123107	0	0	0	0	0	0.00523747	0	0	0	0	0	0	0.000834906	0	0	0	0	0	0	0	0	0	0	0	0.00179827	0	0	0	0	0.000867243	0	0	0	0	0	0	0.00161996	0	0	0	0	0	0	k__Bacteria
	OTU_334	0.00133317	0.00174335	0.00346978	0.00123107	0.0152138	0	0.00131191	0.00561136	0.0386199	0.00418997	0.00275118	0	0.00123851	0.00230131	0.0133062	0.0083654	0.0676274	0.00141323	0	0	0.00153931	0.355018	0.0205552	0	0	0.00148221	0	0.00362248	0.00629395	0.000916498	0	0	0.000908513	0	0	0	0	0.0023294	0	0	0	0	0	0.000984766	0.0120755	0.0022142	0.000693712	k__Bacteria
	OTU_580	0.0253303	0.0232447	0.00693957	0.00984858	0.00456413	0	0.0406691	0.0280568	0.0018839	0	0	0.0022162	0	0	0	0	0	0	0	0.00499201	0.00615726	0.004109	0.0120913	0.01201	0.00453721	0.00148221	0.00345489	0	0	0	0	0.00143154	0.000908513	0.000867243	0.0141156	0	0	0.0011647	0	0.00204891	0	0	0	0	0	0	0	k__Bacteria
	OTU_526	0	0.000581118	0	0	0.00152138	0	0	0.00420852	0.00282584	0.0188549	0.0972085	0	0	0.00460262	0	0	0.00166981	0	0.00277479	0	0	0.000821801	0.00120913	0	0	0.00148221	0	0.00869395	0	0	0	0	0	0	0	0.00122036	0.00937778	0.0081529	0	0.00204891	0.000809979	0.000767312	0.000915675	0.000984766	0	0	0	k__Bacteria
	OTU_1727	0	0	0	0	0	0	0	0	0.0131873	0	0	0	0	0	0.010645	0	0.026717	0	0	0	0	0.0969725	0.00725479	0	0	0	0	0.00362248	0.00179827	0	0	0	0	0	0	0	0	0	0	0	0	0	0	0	0.00345015	0	0	k__Bacteria
	OTU_645	0.00666587	0	0.0208187	0.00615536	0.0152138	0	0.00131191	0.00280568	0.0122453	0.00733245	0.0110047	0.00147746	0.00743108	0	0	0	0.0108538	0.00141323	0	0	0.00615726	0.0172578	0.00483653	0	0	0.00222331	0.00172744	0.000724496	0.00269741	0.000916498	0.000998482	0.00286307	0.000908513	0.00260173	0.00128324	0	0	0.0011647	0	0.00102445	0	0.00153462	0.000915675	0.000984766	0	0.0011071	0.000693712	k__Bacteria
	OTU_950	0.0146649	0.0168524	0.000867446	0.00861751	0.00152138	0	0.00131191	0.0070142	0.0103614	0.00314248	0.00183412	0.00443239	0	0	0	0	0	0.00706614	0.00277479	0.00499201	0	0.004109	0.00483653	0.001201	0	0.00222331	0.000863722	0.00144899	0	0	0	0	0	0.00433621	0.00128324	0	0.00468889	0	0	0	0.00404989	0	0	0	0.000862537	0.0033213	0.00346856	k__Bacteria
	OTU_747	0	0.00348671	0	0	0.0060855	0	0.00655953	0	0.00847753	0	0.000917061	0	0	0.00805459	0.00266124	0	0	0	0.0180361	0	0	0.0049308	0	0	0	0.00444662	0	0	0.00269741	0	0	0.00286307	0.00272554	0	0.00256647	0.00244072	0.00703334	0.0046588	0	0	0.00242994	0.00153462	0	0.00689336	0	0.00996391	0.00208114	k__Bacteria
	OTU_668	0	0	0.00173489	0	0	0	0	0	0	0.00628496	0.000917061	0	0	0	0	0	0	0	0	0	0	0	0	0	0	0.000741103	0	0	0	0	0	0	0	0	0.0615953	0	0	0	0	0.00922008	0.0202495	0	0.000915675	0	0	0	0	k__Bacteria
	OTU_1473	0	0	0.00346978	0.00123107	0	0	0.00131191	0	0.000941948	0.00104749	0	0.0022162	0	0	0	0	0	0	0.0013874	0	0	0.000821801	0	0	0.000907441	0.00148221	0.000863722	0.00217349	0	0	0	0	0.000908513	0	0	0	0.00117222	0	0	0	0	0.000767312	0	0	0	0	0	k__Bacteria
	OTU_1543	0	0	0	0	0	0	0	0	0	0.00104749	0	0	0	0	0	0	0	0	0.0166487	0	0	0	0	0	0	0	0	0	0	0	0	0	0	0	0	0	0	0	0	0	0	0	0	0	0	0.0011071	0	k__Bacteria
	OTU_2276	0	0	0	0	0	0	0	0	0.000941948	0	0.00183412	0	0	0	0	0	0	0	0	0	0	0	0	0	0	0	0	0.00434698	0.00269741	0	0	0	0	0	0	0	0	0.0011647	0	0	0.000809979	0	0.000915675	0	0	0	0	k__Bacteria
	OTU_107	0.0399952	0.129008	0.11884	0.0381632	0.0182565	0	0.02755	0.0238483	0.0216648	0.0167599	0.127471	0.00738732	0.408709	0.0287664	0.00931433	0.0250962	0.387396	0.00989259	0.015955	0.0199681	0.024629	0.0698531	0.00362739	0.158532	0.069873	1.50666	0.00345489	0.00434698	0.111493	0.00366599	0.000998482	0.00858922	0.00545108	0.0173449	0.21815	0	0.00117222	0.0768702	0.00210604	0.00512227	0.0218694	0.0306925	0.0686757	0.12802	0.0215634	0.00885681	0.0131805	k__Bacteria
	OTU_152	0.681252	0.0801943	0.000867446	0.779269	0.036513	0	0.00393572	0.499411	0.000941948	0.0157124	0.000917061	0.00812606	0.00123851	0.00115066	0.00133062	0.0585578	0	0.508762	1.04055	0.00499201	0.00153931	0.0049308	0.0108822	0.001201	0.00453721	0.0526183	0	0	0	0	0	0	0.000908513	0.00173449	0.026948	0	0	0.0011647	0	0.00307336	0.0129597	0	0	0	0.0319139	0.0033213	0.0055497	k__Bacteria
	OTU_1449	0.245304	0.409688	0.00433723	0.109565	0.0517268	0	0.0170548	0.117839	0.292946	0.00628496	0.0119218	0.0738732	0.0136236	0.0241638	0.0612085	0.0167308	0.109373	0.178067	0.604904	0.00998403	0.0461794	0.024654	0	0.134512	0.0299456	0.000741103	0	0	0	0.000916498	0	0	0	0.0485656	0	0	0	0.0058235	0	0	0.000809979	0.061385	0	0.000984766	0	0.0044284	0.0672901	k__Bacteria
	OTU_240	0.177312	0.0976279	0.143129	0.0430875	0.0182565	0.00709614	0.0196786	0.0631278	0.126221	0.0324723	0.014673	0.0480176	0.00619256	0.128873	0.0159674	0.0167308	0.0651226	0.0409836	0.178974	0.0648962	0.143156	0.106834	0.0157187	0.0948789	0.0435572	0.0474306	0.0319577	0.0268063	0.0152853	0.0293279	0.0499241	0.0271992	0.0327065	0.104936	0.0615953	0.0109832	0.0621278	0.0640585	0.0621282	0.0481493	0.0566985	0.0337617	0.0357113	0.0137867	0.0396767	0.0697474	0.141517	k__Bacteria
	OTU_300	0.129318	0.0453272	0.0893469	0.124338	0.0547695	0	0.0760905	0.0953931	0.189331	0.0890369	0.00917061	0.0472789	0.0111466	0.0276157	0.0425798	0	0.0542689	0.0890334	0.176199	0.0199681	0.0738871	0.0106834	0.00725479	0.190959	0.0190563	0.0748514	0.000863722	0.0478167	0.0125879	0	0	0.00429461	0.0272554	0.0529018	0.143722	0	0	0.0593997	0.0231664	0.0307336	0	0.0237867	0.174894	0.0236344	0.0508897	0.0398556	0.0395416	k__Bacteria
	OTU_134	0.00666587	0.292303	0.0407699	0.033239	0.130838	0.0118269	0.203345	0.0182369	0.018839	0.084847	0.0339313	0.00664859	0.00123851	0.0322183	0.0239511	0.0083654	0.0517642	0.0113058	0.22129	0.00499201	0.0384829	0.0213668	0	0.037231	0.0898367	0.0259386	0.0241842	0.0412963	0.013487	0.00274949	0.0169742	0.100208	0.182611	0.195997	0.00641618	0.00244072	0.0433723	0.0535762	0.0052651	0.0932253	0.0105297	0.0145789	0.0036627	0.0226496	0.0422643	0.0619977	0.0992008	k__Bacteria
	OTU_66	0.261302	0.276612	0.00260234	0.0763265	0.0349916	0	0.00524762	0.0687391	0.191215	0.00523747	0.00641943	0.0576211	0.0148622	0.0241638	0.0518941	0	0.0893349	0.141323	0.457147	0.00998403	0.0631119	0.0213668	0	0.13211	0.0172414	0	0	0.000724496	0	0	0	0	0	0.0372914	0	0	0	0.0034941	0	0	0.000809979	0.0414349	0	0.00196953	0.000862537	0.0055355	0.0430102	k__Bacteria
	OTU_212	0.185311	0.191188	0.0633235	0.0984858	0	0	0.0104952	0.0210426	0.32403	0.0251398	0.0550237	0.234917	0.0148622	0.029917	0.00665309	0	0.00166981	0.0325042	0.036766	0.0349441	0.0261683	0.00739621	0.00241826	0.040834	0.0399274	0.0852269	0	0.0166634	0	0.000916498	0	0.0229046	0.0981194	0.0754501	0.00256647	0	0	0	0.00105302	0.139326	0.078568	0.00460387	0	0	0.00517522	0.055355	0.014568	k__Bacteria
	OTU_735	0.0506606	0.255692	0.0355653	0.0566293	0.0958466	0.0177404	0.174483	0.0392795	0.0923109	0.082752	0.0247606	0.00369366	0.00371554	0.0184105	0.010645	0	0.0517642	0.00565291	0.029829	0.00499201	0.0338649	0.0271194	0.00362739	0.057648	0.0834846	0.0370552	0.0276391	0.0152144	0.00719308	0.00366599	0.00299545	0.0343569	0.0654129	0.113609	0.00769941	0.00122036	0.01055	0.0361057	0.0136893	0.0573694	0.0145796	0.0721274	0.000915675	0.0157563	0.0129381	0.0697474	0.0534158	k__Bacteria
	OTU_1697	0.00799904	0.108669	0	0.00123107	0.012171	0.00118269	0	0.0280568	0.907096	0.0104749	0.0119218	0.00443239	0.0569716	0.00920524	0.0345961	0.0334616	0.0100189	0.00565291	0.0180361	0.00998403	0.00461794	0.000821801	0	0.04804	0.0444646	0	0	0	0	0	0	0.00143154	0	0.00867243	0	0	0	0	0	0	0.00323992	0.0222521	0	0.0118172	0.011213	0.011071	0	k__Bacteria
	OTU_246	0.127985	0.469544	0.0329629	0.0160039	0.012171	0.00236538	0.24795	0.0154312	0.0103614	0.0104749	0.00366824	0.019207	0.00123851	0.0230131	0.0146368	0.0083654	0.00751415	0.0155455	0.0652076	0	0.0277077	0	0.00362739	0.018015	0.00635209	0.000741103	0.00259117	0.00507147	0.00719308	0.00641549	0.00199696	0.0114523	0.0299809	0.0199466	0.00128324	0.0109832	0.0117222	0.0093176	0.00315906	0.00307336	0.00809979	0.0138116	0.00183135	0.00590859	0.0146631	0.0232491	0.0201177	k__Bacteria
	OTU_505	0.0146649	0.0761265	0.0789376	0.0898683	0.0212993	0.00118269	0.0432929	0.00280568	0	0.00314248	0.0128389	0.00443239	0.00247703	0.0207118	0.0319349	0	0.00751415	0.0141323	0.0145677	0	0.0415615	0.0024654	0	0.206572	0.0490018	0.00148221	0.00345489	0	0.13487	0.001833	0	0.01861	0.0590533	0.0398932	0.161688	0	0.00117222	0.0512468	0	0.00204891	0.000809979	0.0314598	0.000915675	0.0147715	0.011213	0.00774971	0.00901826	k__Bacteria
	OTU_173	0.00266635	0.0319615	0.00433723	0.0357011	0.0197779	0	0.00131191	0	0	0.00523747	0.000917061	0.152918	0.0359169	0	0.0292736	0	0.0150283	0	0.00277479	0.0199681	0.0723478	0.0649223	0.00120913	0	0	0.000741103	0.00863722	0.00289798	0.000899135	0.00733198	0	0.0100208	0.0499682	0.418878	0.00898265	0	0	0.0023294	0.00210604	0.00922008	0.0259193	0.0184155	0.00915675	0.00196953	0.00517522	0	0.09157	k__Bacteria
	OTU_556	0.0479942	0.0615985	0.0650584	0.0147729	0.0532481	0	0.0511643	0.0154312	0.00470974	0.0157124	0.00458531	0.00664859	0.00123851	0.0310677	0.0199593	0.0167308	0.0125236	0.00141323	0.0381534	0.00998403	0.0400222	0.028763	0	0.07206	0.00816697	0.00222331	0.00518233	0.0231839	0.00989049	0.0265784	0.00299545	0.0171784	0.0136277	0.00693794	0.0102659	0.00732216	0.0386834	0.0291175	0	0.00307336	0.00890977	0.0207174	0.00457838	0.016741	0.033639	0.0265704	0.00416227	k__Bacteria
	OTU_379	0.0173313	0.0116224	0.023421	0.0357011	0.0182565	0.00118269	0.00787143	0.00280568	0.00470974	0.00523747	0.00275118	0.00295493	0.00619256	0.0207118	0.00931433	0	0.0141934	0.00141323	0.00971177	0.00499201	0.024629	0.0172578	0	0.064854	0.053539	0.00741103	0.0535508	0.0623067	0.0260749	0	0	0.00429461	0.0208958	0.0112742	0.00128324	0.242852	0.00468889	0.0197999	0.00315906	0.00819563	0.0356391	0.0230194	0.0137351	0.0029543	0.00345015	0.0143923	0.000693712	k__Bacteria
	OTU_281	0.00799904	0.0569496	0.00780701	0.00984858	0.0060855	0	0	0.0322653	0.284468	0.0303773	0.00275118	0.000738732	0.00123851	0.0184105	0.00798371	0	0.00417453	0.00423968	0.000693698	0.00998403	0.0954375	0.00903981	0	0.307456	0.00181488	0	0	0	0	0	0	0	0	0.00433621	0.00128324	0	0	0	0	0	0.00566985	0	0	0	0	0	0.000693712	k__Bacteria
	OTU_862	0	0.0400972	0.00173489	0.00123107	0.0562909	0	0.115448	0.0070142	0.0244906	0.0597071	0.0330142	0	0.0198162	0.0471769	0.0212899	0	0.00584434	0.0423968	0.000693698	0.0299521	0.0323256	0	0.00362739	0.02402	0.0281307	0.0207509	0	0	0.00359654	0	0	0.00429461	0	0.109273	0.00898265	0.0061018	0	0.0034941	0.00105302	0	0.000809979	0.00153462	0	0.00393906	0.00862537	0.0121781	0.0367667	k__Bacteria
	OTU_410	0.0413284	0.00871677	0.0164815	0.0393943	0	0	0.014431	0.00841704	0.035794	0.00209499	0.0128389	0.0022162	0.00495405	0.0103559	0.00798371	0	0.0100189	0.00565291	0.0110992	0.0249601	0.0107752	0.00903981	0	0.030025	0.00725953	0.0103754	0.00345489	0.00362248	0.00539481	0.00274949	0	0.00286307	0.00272554	0.032088	0.0128324	0.0195258	0.00117222	0.011647	0.0115832	0.00717118	0.00647983	0.0383656	0.26463	0.00886289	0.00948791	0.0154994	0.0117931	k__Bacteria
	OTU_535	0.0506606	0.0412594	0.0286257	0.0283147	0.0212993	0.00118269	0.0223024	0.00561136	0.0254326	0.0157124	0.00917061	0.0295493	0.0136236	0.0115066	0.0186287	0.0083654	0.0166981	0.0282646	0.0457841	0.0349441	0.00615726	0.0361592	0.00241826	0.018015	0.0145191	0.0163043	0	0.00579597	0.0107896	0.00458249	0.00499241	0.00429461	0.00635959	0.0346897	0.00513294	0.0061018	0.0152389	0.0256234	0.0052651	0.00409781	0.00647983	0.00920775	0.000915675	0.012802	0.0293263	0.0188207	0.0152617	k__Bacteria
	OTU_354	0.030663	0.0267314	0.0850097	0.00861751	0.135402	0	0.0183667	0.0126256	0	0.00628496	0.00458531	0.00147746	0.0260088	0.00230131	0.00665309	0	0.000834906	0.00141323	0.0305227	0	0.147774	0.0353374	0	0.001201	0	0.0437251	0.00604605	0.00144899	0.00899135	0	0	0.0128838	0.0072681	0.00433621	0.0166821	0	0.00234445	0.0011647	0.0105302	0	0.00161996	0.00460387	0	0.0147715	0	0.0287846	0.0124868	k__Bacteria
	OTU_653	0.0239971	0.00755454	0.00173489	0.00246214	0.0715046	0	0.00131191	0.00981988	0.00941948	0.0167599	0.00366824	0.00664859	0.00247703	0.0345197	0	0.0083654	0.0951793	0.00141323	0.0208109	0	0.00923588	0.0016436	0	0.006005	0.00181488	0.0103754	0	0.0217349	0.00269741	0	0	0.0200415	0.00454256	0.0685122	0.102659	0	0	0.0302822	0.00210604	0.0389292	0.0170096	0.00690581	0.00274703	0.0029543	0.00948791	0.0210349	0.0326045	k__Bacteria
	OTU_2114	0.00666587	0.0645041	0.00433723	0.00246214	0.00760688	0	0.00262381	0.00140284	0.00282584	0.00628496	0.0128389	0.000738732	0.00619256	0.0276157	0.00798371	0	0.00918396	0.00282646	0.0166487	0.014976	0.00769657	0.00739621	0	0.015613	0	0.0704048	0.00345489	0.00144899	0.00269741	0	0.000998482	0	0.00363405	0.00693794	0.13089	0.00122036	0.00234445	0.0197999	0.00737114	0.00409781	0.00485987	0.00920775	0.0036627	0.161502	0.00862537	0.0044284	0.0104057	k__Bacteria
	OTU_1237	0.0333293	0.0284748	0.0164815	0.0246214	0.0136924	0	0.00655953	0.0252511	0.0122453	0.0115224	0.00733649	0.0295493	0.00619256	0.00575328	0.00931433	0.0167308	0.0100189	0.031091	0.0790815	0	0.00769657	0.0583479	0.0108822	0.007206	0.0108893	0.0163043	0.000863722	0.00434698	0.00269741	0	0.0109833	0.00572615	0.00454256	0.0260173	0.00256647	0	0.00703334	0.011647	0.00737114	0.00102445	0.00728981	0.00537119	0	0.00590859	0.0250136	0.0166065	0.0152617	k__Bacteria
	OTU_2065	0.00266635	0.0185958	0.000867446	0.0147729	0.0212993	0	0	0	0.000941948	0	0	0.0952965	0.0309628	0.00115066	0.00931433	0	0.0141934	0.00141323	0.00554958	0.014976	0.0184718	0.032872	0	0	0.000907441	0	0	0.000724496	0	0	0	0.00143154	0.037249	0.239359	0.00513294	0	0	0	0	0.00102445	0.0113397	0.000767312	0.000915675	0	0.00172507	0.0011071	0.0527221	k__Bacteria
	OTU_403	0.00133317	0.00290559	0	0.00246214	0	0.00118269	0	0.109421	0.304249	0.0293298	0	0.00147746	0	0.0230131	0	0.0167308	0	0.00141323	0.00554958	0	0	0	0	0.002402	0.00181488	0	0.00604605	0.00434698	0.00179827	0	0	0.0128838	0.00817661	0.00693794	0.00256647	0	0	0.011647	0.00315906	0.00922008	0	0	0.000915675	0.000984766	0.000862537	0	0	k__Bacteria
	OTU_431	0.0373289	0.0290559	0.0182164	0.0110797	0.0289061	0	0.00131191	0.00140284	0.000941948	0.00628496	0.00183412	0.00369366	0	0.0230131	0.0292736	0.0083654	0.0434151	0.00282646	0.00346849	0.0199681	0.0153931	0.00903981	0.00362739	0.001201	0	0	0.000863722	0.00289798	0.000899135	0	0	0.00286307	0.00272554	0.0156104	0.0179653	0.00122036	0	0.0023294	0	0	0.00242994	0.00690581	0.00183135	0	0.195796	0.0143923	0.00208114	k__Bacteria
	OTU_271	0.0946553	0.0842622	0.0390351	0.050474	0.0258634	0	0.00262381	0.00561136	0	0.0104749	0.00917061	0	0	0.0161092	0.00532248	0	0.00918396	0.00141323	0.0117929	0	0.0415615	0.0986161	0	0	0	0.00370552	0	0	0	0	0	0	0.000908513	0.00433621	0.00513294	0	0	0	0	0	0	0	0	0.0029543	0	0.0154994	0.00901826	k__Bacteria
	OTU_1549	0	0	0	0	0	0.00354807	0	0	0	0	0	0.0022162	0	0	0	0	0.000834906	0	0.0013874	0	0	0	0	0.001201	0.000907441	0.079298	0.211612	0	0	0	0.00199696	0	0.00635959	0	0.0115491	0.00976288	0.0222722	0	0.0147423	0.00819563	0	0.00537119	0.119953	0	0	0	0	k__Bacteria
	OTU_375	0.00399952	0.0633419	0.0199512	0	0.159744	0	0.00524762	0	0.00565169	0.0293298	0.000917061	0.00147746	0	0.00230131	0	0	0	0	0	0	0.0153931	0	0	0	0.0117967	0	0	0	0.00449568	0	0	0.01861	0	0.0121414	0.0692947	0	0	0	0	0	0	0	0	0.000984766	0	0	0	k__Bacteria
	OTU_1063	0.00399952	0.0180147	0.0294932	0.0393943	0.012171	0	0.00393572	0	0.0376779	0.00628496	0.00183412	0.00664859	0.00371554	0.0103559	0.0199593	0	0.0108538	0	0.00208109	0.00499201	0.00615726	0.0032872	0.00120913	0.004804	0.00998185	0.0155632	0.00950094	0	0.0116888	0	0	0	0	0.00953967	0.00898265	0.00488144	0.00351667	0.0011647	0	0.00102445	0.00242994	0.00537119	0.0109881	0.00196953	0	0.0354272	0.0228925	k__Bacteria
	OTU_1453	0.00666587	0.0232447	0.0407699	0.0147729	0.0456413	0	0.00393572	0.00561136	0	0	0.000917061	0.00147746	0.00619256	0	0.00798371	0	0	0	0.0124866	0.00499201	0.0507974	0.00739621	0	0.006005	0	0.00889324	0.00345489	0.00289798	0.0161844	0.000916498	0	0.00286307	0.00272554	0.0060707	0.0115491	0.00122036	0.00703334	0.0011647	0	0	0.00161996	0.00537119	0	0.00984766	0.0069003	0.00774971	0.00624341	k__Bacteria
	OTU_648	0	0.00116224	0	0	0	0	0.154805	0.0322653	0.0621686	0.00942744	0	0	0	0.00575328	0	0	0	0	0.00416219	0	0	0	0	0.001201	0	0.000741103	0	0.000724496	0.00539481	0.00733198	0	0.00429461	0.000908513	0.000867243	0	0	0	0.0023294	0.00105302	0.00102445	0.0364491	0.00230194	0.00183135	0	0	0.0022142	0.00277485	k__Bacteria
	OTU_274	0	0	0.000867446	0.00123107	0	0.00118269	0	0.00140284	0	0	0	0	0.00247703	0	0.00133062	0	0	0	0.0013874	0	0	0	0	0	0.00362976	0.0541005	0.127831	0	0.000899135	0.00549899	0.00199696	0	0.00454256	0.000867243	0.00513294	0.00854252	0.0128945	0	0.00947718	0.00614672	0	0.00537119	0.0814951	0.000984766	0	0	0	k__Bacteria
	OTU_1696	0.0146649	0.0586929	0.00607212	0.0184661	0.0319489	0	0.00262381	0.0140284	0.0141292	0.00209499	0.00275118	0.000738732	0	0.00345197	0.00798371	0	0.00918396	0.0211984	0.00485588	0	0.083123	0	0	0.01201	0.000907441	0	0	0	0	0	0	0.00572615	0.000908513	0.0156104	0	0	0	0	0	0	0	0.00306925	0	0	0	0.0022142	0.00277485	k__Bacteria
	OTU_886	0.00133317	0.0656664	0.00346978	0.00492429	0.00304275	0	0	0.00280568	0.0131873	0	0.0100877	0.00295493	0.00123851	0	0.00266124	0	0.00250472	0.00141323	0.111685	0	0.00461794	0	0	0.01201	0.000907441	0.00148221	0	0.00652046	0.000899135	0	0.000998482	0.0100208	0.00272554	0.00433621	0.00256647	0	0.00234445	0.0034941	0	0	0.00566985	0.00767312	0.000915675	0.000984766	0.00431269	0.0154994	0.00901826	k__Bacteria
	OTU_1310	0.00666587	0.00871677	0.00260234	0.00492429	0	0	0.00262381	0.00140284	0.089485	0	0	0.000738732	0	0.00230131	0.00266124	0	0.00918396	0	0.00346849	0.00998403	0.00153931	0	0	0.001201	0.0408348	0.000741103	0	0	0.00539481	0.000916498	0	0	0.00272554	0.00693794	0.00384971	0.00732216	0	0.0023294	0.00737114	0.00102445	0	0.0107424	0.06776	0.00196953	0.00172507	0.00774971	0.00346856	k__Bacteria
	OTU_1517	0.00266635	0.000581118	0.00693957	0	0	0	0	0	0.0018839	0	0.00183412	0	0.0334398	0.00115066	0.00133062	0	0.0584434	0	0.000693698	0	0	0.016436	0	0.006005	0.00635209	0.135622	0	0	0.0116888	0	0	0.00286307	0.000908513	0.00173449	0.00898265	0	0	0.0046588	0	0	0	0.00383656	0.00183135	0.000984766	0	0	0.000693712	k__Bacteria
	OTU_417	0	0	0	0	0	0	0	0.035071	0	0	0	0	0	0	0	0	0	0.0480497	0.00693698	0	0	0	0	0.166939	0.0526316	0	0	0	0.000899135	0.000916498	0	0	0	0	0	0	0	0	0	0	0	0	0	0	0	0	0	k__Bacteria
	OTU_849	0.00799904	0.00174335	0.00173489	0.00861751	0	0	0.00262381	0.00561136	0.00282584	0	0.000917061	0.011081	0	0.00230131	0.0212899	0.0083654	0	0.00847937	0.140821	0	0	0.0106834	0.00120913	0.003603	0.00453721	0.00518772	0	0	0.000899135	0	0.00199696	0	0.00363405	0.00260173	0	0	0.00117222	0.0011647	0.00105302	0.00307336	0.00323992	0.00230194	0	0	0.024151	0.0022142	0.00901826	k__Bacteria
	OTU_659	0	0.0116224	0.000867446	0.00369322	0.197779	0	0	0.00140284	0.0348521	0	0	0	0.00123851	0.00345197	0	0	0.000834906	0	0	0.00499201	0.0123145	0	0	0.026422	0	0	0	0	0.000899135	0	0	0	0	0	0	0	0	0	0	0	0.00242994	0	0	0	0	0.0011071	0	k__Bacteria
	OTU_2294	0.0319962	0.00464895	0.00520467	0.00615536	0.00304275	0	0.00524762	0.00280568	0.00659363	0.0104749	0.00550237	0.000738732	0.00371554	0	0.0159674	0	0.00250472	0.0791408	0.0235857	0	0.00461794	0.0016436	0.00362739	0.021618	0.00816697	0.00444662	0	0	0.00449568	0.00274949	0	0.00286307	0.00181703	0.0130086	0.00128324	0	0.00234445	0.0034941	0.00105302	0	0.000809979	0.000767312	0	0.00393906	0.00258761	0	0.00693712	k__Bacteria
	OTU_454	0.00399952	0.00290559	0	0.00369322	0.00152138	0	0	0.00280568	0.00282584	0.00209499	0	0	0	0	0	0	0.000834906	0.0975127	0.162325	0	0.00307863	0.0016436	0	0	0	0	0.000863722	0	0	0	0	0	0	0.00346897	0	0	0	0	0	0	0.000809979	0	0	0.000984766	0	0	0.00208114	k__Bacteria
	OTU_1209	0.0119986	0.00232447	0.00433723	0.0123107	0	0	0.00393572	0	0.00376779	0	0	0.000738732	0	0.00115066	0.00133062	0	0.00333962	0	0.00416219	0.00499201	0.00307863	0.004109	0	0	0.00181488	0.0200098	0.0207293	0.000724496	0.00719308	0.001833	0	0.00286307	0.00454256	0.00780518	0.00384971	0.0146443	0	0.0069882	0.0105302	0.00307336	0.000809979	0.0306925	0.0347957	0.0108324	0.00517522	0.0044284	0.0339919	k__Bacteria
	OTU_1331	0.00933221	0.029637	0.0147466	0.00492429	0	0	0.00787143	0.00561136	0	0.00733245	0.00550237	0.0147746	0.00619256	0.0103559	0.00798371	0.0083654	0.0100189	0.0113058	0.00763068	0	0.00769657	0.000821801	0.0108822	0.010809	0.00725953	0.00296441	0	0.00217349	0	0.000916498	0	0	0.00272554	0.00693794	0.00128324	0	0	0.0337763	0.00105302	0	0.00161996	0.00460387	0.00183135	0.0029543	0.00172507	0.0022142	0.0152617	k__Bacteria
	OTU_733	0	0.215595	0	0	0	0	0	0	0	0	0	0.00590986	0.00123851	0	0	0	0.0459198	0	0	0	0	0	0	0	0	0	0	0	0	0	0	0	0	0	0	0	0	0	0	0	0	0	0	0	0	0	0.0055497	k__Bacteria
	OTU_511	0.00399952	0.0180147	0.0104093	0.00492429	0.00152138	0	0.014431	0.00140284	0	0.00837995	0.000917061	0.0731345	0	0	0	0	0.00751415	0.0141323	0.0173424	0	0.00153931	0.0016436	0.0157187	0.014412	0	0	0	0	0	0	0	0.00143154	0.00181703	0.00260173	0.00769941	0	0	0.0093176	0	0.00102445	0.000809979	0	0	0	0.00517522	0.0055355	0.0117931	k__Bacteria
	OTU_922	0.0186644	0.00464895	0.0112768	0.00246214	0.00152138	0	0.00655953	0	0.00470974	0.00418997	0.00275118	0	0.00247703	0.00690393	0.00133062	0	0	0.00282646	0.00485588	0	0.0354042	0.0106834	0	0.020417	0.00362976	0.00222331	0	0.000724496	0	0.000916498	0	0.00572615	0.00272554	0.0372914	0.00128324	0	0.00234445	0.0046588	0.00631812	0.00717118	0.00161996	0.00383656	0.0210605	0.00196953	0.00172507	0.0033213	0	k__Bacteria
	OTU_2188	0	0.120873	0.00780701	0.00369322	0	0	0	0	0	0	0	0.000738732	0.00123851	0.00920524	0.00399186	0	0.00417453	0.00423968	0.00485588	0	0.00153931	0.0016436	0.00241826	0.001201	0.000907441	0	0	0.00362248	0.000899135	0	0	0.00286307	0.000908513	0.00520346	0.00384971	0	0	0.0442586	0	0	0.00242994	0.000767312	0	0	0.000862537	0	0.000693712	k__Bacteria
	OTU_2412	0.00266635	0.00232447	0.00260234	0.0430875	0.00760688	0	0.00393572	0.0182369	0.00565169	0	0	0.00147746	0.00247703	0.00115066	0.0212899	0.0083654	0.00333962	0.00282646	0	0	0.0107752	0	0	0.02402	0.00272232	0	0	0.0130409	0	0	0	0	0	0.00520346	0.00256647	0	0.00351667	0.0011647	0	0	0.000809979	0	0	0	0.00776284	0.0055355	0.000693712	k__Bacteria
	OTU_916	0.0426615	0.0220825	0.023421	0.00615536	0.0212993	0	0	0.00140284	0.000941948	0.0136174	0	0.000738732	0	0	0.00931433	0	0.00500943	0.00141323	0.00901807	0.00998403	0.00461794	0	0.00120913	0.006005	0.00362976	0	0	0	0	0	0	0	0	0.000867243	0.00256647	0	0	0	0	0	0	0	0	0	0.000862537	0.0033213	0.00346856	k__Bacteria
	OTU_764	0.00266635	0.0586929	0	0	0	0	0.00262381	0.0070142	0	0.0125699	0	0	0	0.00345197	0	0.0083654	0.00751415	0.0113058	0	0.00499201	0	0.0024654	0.00120913	0.001201	0.00453721	0	0	0	0	0	0	0.00286307	0	0.0060707	0	0	0	0	0	0	0	0.0161136	0	0	0.00345015	0.00664261	0	k__Bacteria
	OTU_2203	0	0.00464895	0.00780701	0.00123107	0.00912825	0	0.0236143	0	0	0.00104749	0.00366824	0.0280718	0.00247703	0	0.00266124	0	0.0116887	0.00141323	0.00763068	0	0.00307863	0.004109	0.00725479	0.002402	0.000907441	0	0	0	0	0	0	0	0.000908513	0.000867243	0.00128324	0	0	0.0023294	0	0	0.000809979	0	0	0.000984766	0.00345015	0.0044284	0.00624341	k__Bacteria
	OTU_679	0	0.00929789	0	0.0110797	0.00304275	0	0	0.0210426	0.0141292	0	0	0.000738732	0.00123851	0	0	0	0	0	0.0131803	0	0	0	0	0.002402	0	0.00518772	0	0.00579597	0	0	0	0	0.00545108	0.00433621	0	0	0.0128945	0	0	0	0.00242994	0	0	0.000984766	0.00172507	0.0033213	0.00763083	k__Bacteria
	OTU_1507	0.00666587	0.0139468	0	0.00738643	0.0106496	0	0.00131191	0.00140284	0.000941948	0	0.00825355	0	0	0.00575328	0.00133062	0	0.0150283	0.00565291	0	0	0.00307863	0	0.00725479	0.002402	0	0.00666993	0	0.00144899	0	0	0	0	0	0.00346897	0.00128324	0	0	0	0	0	0.000809979	0.00383656	0	0.000984766	0.0069003	0.0011071	0.00416227	k__Bacteria
	OTU_1872	0.00133317	0.00523006	0.00433723	0.00123107	0.0060855	0	0.00262381	0.00420852	0.0018839	0.00314248	0.000917061	0.00147746	0	0.00115066	0.00133062	0	0	0.00141323	0.0166487	0	0.00153931	0.0024654	0.00120913	0.003603	0.00272232	0.00148221	0	0.00362248	0.00269741	0.001833	0	0.00429461	0.0190788	0.00173449	0	0	0.00234445	0.0034941	0.00210604	0.00204891	0	0.00383656	0	0.000984766	0	0.0033213	0.00208114	k__Bacteria
	OTU_863	0	0	0.0095419	0.00615536	0	0.0260192	0.0262381	0	0	0	0.000917061	0	0.00123851	0	0.00266124	0	0.00166981	0.00565291	0	0	0	0.000821801	0.00120913	0.00960799	0	0	0	0	0.000899135	0	0	0	0	0	0	0	0	0.0011647	0	0	0	0	0	0	0.000862537	0.0033213	0.00485599	k__Bacteria
	OTU_960	0.00533269	0	0.015614	0.00492429	0	0	0.00524762	0.00561136	0.0018839	0.00104749	0	0	0.00123851	0	0	0	0	0.00141323	0.000693698	0	0.00307863	0	0	0.040834	0	0	0	0.000724496	0	0	0	0	0	0.000867243	0	0.00122036	0.00117222	0	0	0.00102445	0	0.00230194	0	0.000984766	0.00258761	0	0	k__Bacteria
	OTU_2224	0	0	0	0	0	0	0	0.00981988	0	0	0	0	0	0	0	0	0	0.0141323	0.00208109	0	0	0	0	0.055246	0.0108893	0	0	0	0	0	0	0	0	0	0	0	0	0	0	0	0	0	0	0	0	0	0	k__Bacteria
	OTU_1767	0.00399952	0.00929789	0	0.00369322	0.00304275	0	0	0	0.0018839	0	0	0.0169908	0.00743108	0	0	0	0.000834906	0.0268513	0.00763068	0.00499201	0	0	0	0.001201	0	0	0	0	0	0	0	0	0	0	0	0	0	0	0	0	0	0	0	0	0	0	0.000693712	k__Bacteria
	OTU_512	0.00133317	0	0.000867446	0.017235	0.00456413	0	0	0.00420852	0.00282584	0.00104749	0	0.0022162	0.00123851	0.00230131	0.0133062	0	0.000834906	0.00141323	0.000693698	0	0	0	0	0.010809	0.00272232	0	0	0.00144899	0	0.000916498	0	0	0	0.000867243	0	0	0.00586112	0	0	0	0	0	0	0	0	0.00885681	0.00138742	k__Bacteria
	OTU_1457	0.00133317	0.00116224	0.000867446	0	0.0060855	0	0.02755	0.00841704	0	0.00104749	0	0.000738732	0	0.00115066	0.00133062	0	0.000834906	0	0.000693698	0	0.00307863	0.0016436	0.00120913	0	0.000907441	0	0	0.00144899	0.00179827	0.001833	0	0	0	0.00173449	0	0	0	0.0034941	0	0.00102445	0.00485987	0.00153462	0.000915675	0	0.000862537	0.0022142	0	k__Bacteria
	OTU_193	0.00266635	0.00348671	0	0	0	0	0	0	0.0452135	0	0.000917061	0	0.00123851	0	0	0.0083654	0	0	0.00346849	0	0	0	0	0.001201	0.000907441	0	0	0	0	0	0	0	0	0.000867243	0.00128324	0	0	0.0011647	0	0	0	0.00230194	0	0	0	0	0	k__Bacteria
	OTU_1597	0.00133317	0.000581118	0.00260234	0	0	0	0	0	0.00282584	0.00209499	0.00366824	0.00147746	0	0.00115066	0	0	0	0	0.00208109	0	0	0	0	0.002402	0.00635209	0.000741103	0	0.00289798	0	0	0	0	0.00454256	0.00953967	0	0	0	0	0	0.0174157	0.00890977	0	0	0	0	0.0011071	0	k__Bacteria
	OTU_1339	0.00666587	0.00116224	0	0	0	0	0	0	0.0018839	0	0	0	0	0.00345197	0.00133062	0	0.00250472	0	0	0	0.00307863	0	0	0.001201	0.000907441	0.014081	0	0	0	0	0	0	0	0	0	0	0	0	0	0	0.00323992	0	0	0	0	0.0033213	0	k__Bacteria
	OTU_1014	0	0.0238259	0	0	0.00304275	0	0	0	0	0	0	0	0	0	0	0	0	0	0	0	0	0	0	0.007206	0	0	0	0	0	0	0	0	0	0.000867243	0	0	0	0	0	0	0	0	0	0	0	0	0	k__Bacteria
	OTU_1301	0	0	0	0.0110797	0	0	0	0	0.000941948	0	0	0	0.00247703	0	0	0	0.0141934	0	0	0	0	0	0	0.001201	0	0	0	0.000724496	0	0	0	0	0	0	0	0	0	0	0	0	0	0	0	0	0	0.0033213	0.000693712	k__Bacteria
	OTU_2220	0.00533269	0.000581118	0	0	0.00152138	0	0	0.00280568	0.0018839	0.00104749	0	0	0	0	0	0	0	0.00282646	0.000693698	0	0.00153931	0	0.00120913	0	0	0.000741103	0.000863722	0.000724496	0	0.000916498	0.00299545	0	0	0.000867243	0.00128324	0	0	0	0	0	0.000809979	0	0	0.000984766	0	0.0033213	0	k__Bacteria
	OTU_868	0.00266635	0.00174335	0.000867446	0.00123107	0.00152138	0	0	0	0	0.00209499	0.000917061	0.000738732	0	0	0.00133062	0	0	0.00423968	0.000693698	0	0	0	0	0.004804	0.00181488	0	0	0.00144899	0	0	0	0	0.000908513	0.00346897	0	0	0	0	0	0	0.000809979	0	0	0	0.000862537	0	0	k__Bacteria
	OTU_1388	0.00133317	0	0	0	0	0	0	0	0	0	0.00183412	0	0	0	0	0	0.000834906	0	0.0013874	0	0.00153931	0.0016436	0.00120913	0	0	0	0	0.00144899	0	0	0	0	0.00181703	0	0	0	0	0.0011647	0	0	0	0.0138116	0	0.000984766	0.000862537	0	0	k__Bacteria
	OTU_2414	0.00133317	0.00174335	0.00173489	0	0	0	0	0	0	0.00418997	0	0	0.00123851	0	0	0	0	0.00141323	0.00208109	0	0.00461794	0	0.00120913	0	0	0	0	0	0	0	0	0	0.00363405	0	0	0	0	0	0	0	0	0	0	0	0	0	0	k__Bacteria
	OTU_1423	0.00799904	0	0	0	0	0	0	0.00561136	0	0	0	0	0	0	0	0	0	0	0.00554958	0	0	0	0	0	0	0	0	0	0	0	0	0	0	0	0	0	0	0	0	0	0	0	0	0	0	0	0	k__Bacteria
	OTU_1649	0	0.000581118	0	0	0	0	0	0	0	0	0	0	0.00123851	0	0.00133062	0	0	0.00282646	0.0013874	0	0.00461794	0.000821801	0	0.002402	0	0	0	0	0	0	0	0	0	0.000867243	0	0	0	0	0	0	0	0.00153462	0	0.000984766	0	0	0	k__Bacteria
	OTU_1582	0	0	0.00520467	0	0	0	0	0	0	0	0	0.000738732	0.00123851	0	0	0	0	0	0	0	0	0	0	0	0	0.00148221	0.000863722	0	0	0	0	0	0	0	0	0	0	0	0	0	0	0	0	0.000984766	0	0.0022142	0.00208114	k__Bacteria
	OTU_2176	0	0	0	0	0	0	0	0	0	0	0	0	0	0	0	0	0	0	0	0	0	0	0	0	0	0.000741103	0	0	0	0	0	0	0	0	0.00128324	0	0	0	0	0	0	0.00153462	0	0	0	0	0	k__Bacteria
	OTU_1626	0	0	0	0	0	0	0	0	0	0	0	0.0022162	0	0	0	0	0	0	0.000693698	0	0	0	0	0	0	0	0	0	0	0	0	0	0	0	0	0	0	0	0	0	0	0	0	0	0	0	0	k__Bacteria
	OTU_29	0.570598	0.860636	0.808459	0.919611	0	0	0	0.461534	0	0.402237	0.242104	0.457275	0.585817	0.186406	0.00266124	0.10875	0	0.62182	1.49492	0.504193	0.714242	0.116696	0.00120913	0	0	0.754443	0	0	0.160046	0.000916498	0	0.359316	0.523303	1.09619	0.334925	0.00122036	0	0	0	0	0	0	0.000915675	0	0.000862537	0.712973	0.332288	k__Bacteria
	OTU_58	0.595928	0.323683	0.545623	0.0160039	0.0821543	0	0	0.716851	0	0.0219974	0.568578	0.0140359	0.0322013	0	0.0332655	0.133846	0	0.0791408	0.168569	0.00998403	0.127763	1.19654	0	0.338682	0.000907441	0.064476	0	0	0.0116888	0	0	0	0	0.137024	0.00128324	0	0	0	0	0	0	0	0	0	0	0.0033213	0.333676	k__Bacteria
	OTU_115	0.315962	0.180147	0.27151	0.0123107	0.118667	0	0	0.465743	0	0.0136174	0.277869	0.033243	0.0693567	0	0.0931433	0.0669232	0	0.284059	0.437723	0.0199681	0.40484	0.479932	0	1.04847	0.00272232	0.18824	0	0	0	0	0.000998482	0	0.00363405	0.0633087	0.00769941	0	0	0	0	0	0	0	0	0	0	0.0166065	0.175509	k__Bacteria
	OTU_88	0	0.183052	0	0.0701711	0.492926	0	0	0.00841704	0.000941948	0.553076	0	0	0.00123851	0	0	0	0.000834906	0.220464	0.466165	0	0.00153931	0	0.163233	0.002402	1.01543	0.26235	0	0	0	0.000916498	0	0.49388	0	0.00867243	0.0808439	0	0	0	0	0	0	0	0.000915675	0	0	0	0	k__Bacteria
	OTU_81	0	0	0	0	0	0.345346	0	0	0.090427	0	0	0	0	0	0.00133062	0	0.243792	0	0.000693698	0.00499201	0	0	0.720642	0.003603	0.114338	0	0.180518	0.45281	0	0.131059	0.15776	0.00143154	0.000908513	0	0.00384971	0.148884	0.439584	0.0314469	0.0568631	0.186451	0.076948	0.131978	0.0769167	0.00886289	0.177683	0.0697474	0.000693712	k__Bacteria
	OTU_197	0.358624	0.0406783	0.00867446	0.209282	0.0699833	0	0.140374	0.0210426	0.176144	0.0408522	0	0.000738732	0.00495405	0.00115066	0.00133062	0	0	0	0.000693698	0.459265	0.898959	0	0	0	0	0	0.0405949	0.0246329	0.000899135	0.41884	0.363448	0.00143154	0	0.0121414	0.175803	0	0.00586112	0.0186352	0.0652872	0.0184402	0.0485987	0.0375983	0.0814951	0.000984766	0.0129381	0.0022142	0	k__Bacteria
	OTU_103	0.00133317	0.0400972	0	0.0123107	0.0562909	0	0	0	0.32874	0.0314248	0	0.243043	0.0309628	0.0529301	0.00133062	0	0.000834906	0	0	0.349441	0.0723478	0.0624569	0	0	0	0	0	0	0.000899135	0.00824848	0	0.00572615	0.0299809	1.31821	0.0384971	0	0	0.0023294	0.0263255	0.00204891	0.00242994	0.00383656	0.130026	0	0.0138006	0.0254633	0.0263611	k__Bacteria
	OTU_128	0.00266635	0.00697342	0.0164815	0.0320079	0.012171	0	0.0209905	0.0336681	0.0263745	0	0.00366824	0	0.0198162	0.00230131	0.0292736	0	0.00667925	0.488977	0.864347	0.0549121	0.0230897	0.143815	0.00725479	0.103286	0.156987	0.307558	0.021593	0.00144899	0.0368645	0.000916498	0	0	0.000908513	0.00693794	0.00128324	0.0061018	0.0234445	0.0069882	0	0.00307336	0.0113397	0.0061385	0.0476151	0.0029543	0.00345015	0.00774971	0.00346856	k__Bacteria
	OTU_183	0.00133317	0	0	0	0	0	1.8957	0.00140284	0	0	0	0	0	0	0	0	0	0	0	0	0	0.000821801	0	0	0	0	0	0	0	0	0	0	0	0	0	0	0	0	0	0	0	0	0	0	0	0	0	k__Bacteria
	OTU_248	0	0.106345	0	0.00738643	0.0836756	0	0	0	0.298597	0.00104749	0.014673	0.0214232	0.00123851	0.151886	0.109111	0	0.0609481	0	0.0013874	0.314497	0.00307863	0.0271194	0	0.001201	0.00272232	0	0	0.00289798	0.0224784	0.00274949	0	0	0	0	0.00513294	0	0.0398556	0.0757055	0	0.00204891	0.0809979	0.036831	0	0.0610555	0.00948791	0.0033213	0.0263611	k__Bacteria
	OTU_219	0.0479942	0.0104601	0.000867446	0.0393943	0.0410771	0	0.00262381	0.0308625	0.0263745	0.130937	0	0.150701	0.0829804	0.0218625	0.0385879	0.0167308	0.115217	0.118711	0.0624328	0	0.0169325	0.0032872	0	0.04804	0.0508167	0.0674404	0	0	0.00269741	0.000916498	0	0.00429461	0.0109022	0.0355569	0.00128324	0	0	0	0	0	0.00971975	0.0383656	0	0.0196953	0.0189758	0.0841397	0.0277485	k__Bacteria
	OTU_348	0	0	0.00173489	0	0.305796	0	0	0	0	0	0	0	0.00123851	0	0	0	0.0392406	0.00141323	0	0	0	0.000821801	0	0.163336	0.215064	0	0	0	0	0	0.000998482	0	0	0	0	0	0	0	0	0	0.075328	0	0	0	0	0	0	k__Bacteria
	OTU_408	0	0.0366105	0	0	0	0	0	0	0	0	0	0	0	0	0	0	0.0217075	0	0.120703	0	0	0	0	0	0.000907441	0.0200098	0	0	0	0	0	0.00429461	0	0	0	0	0	0.0011647	0	0	0	0	0	0	0.000862537	0	0	k__Bacteria
	OTU_990	0.00133317	0	0	0	0	0	0	0	0	0	0.0522725	0	0	0	0	0	0	0	0.000693698	0	0	0	0	0	0	0	0	0	0	0	0	0	0	0.000867243	0	0	0	0	0	0	0	0	0	0	0	0	0	k__Bacteria
	OTU_1953	0	0	0	0	0	0.00118269	0	0	0.00282584	0	0	0	0	0	0	0	0.00250472	0	0	0	0	0	0.00241826	0.001201	0.00362976	0	0.000863722	0.00796946	0	0.00366599	0	0	0	0	0	0	0.00234445	0.0023294	0	0.00204891	0	0.00230194	0.00183135	0	0.00431269	0	0	k__Bacteria
	OTU_1841	0.00133317	0	0.000867446	0	0	0	0	0	0	0	0	0	0	0	0	0	0	0	0	0	0	0	0	0	0	0	0	0	0	0	0	0	0	0	0	0	0	0	0	0	0	0	0	0	0	0	0	k__Bacteria
	OTU_129	0	0	0	0	0	0	0.0118071	0.0266539	0.0593427	0	0	0.683328	0.374031	0.00805459	0.162336	0	0.0192028	0	0	0.00499201	0.00153931	0.032872	0	0.317064	0.00272232	0.0466895	0.00172744	0.000724496	0.000899135	0.000916498	0	0	0	0.0303535	0.00769941	0	0.166456	0	0	0	0.000809979	0.000767312	0	0	0.000862537	0	0	k__Bacteria
	OTU_398	0.154648	0.00174335	0.0572514	0	0	0	0.00393572	0.00841704	0.018839	0	0.0531895	0.175818	0.0879344	0.164544	0.073184	0	0.00333962	0.00423968	0.0013874	0	0.00153931	0.00986161	0.234571	0.061251	0	0.00444662	0	0	0	0	0	0	0	0.0147431	0.00128324	0	0.0398556	0	0	0	0.104487	0	0	0	0	0	0	k__Bacteria
	OTU_2149	0	0	0	0	0	0	0	0.00280568	0.00376779	0	0.000917061	0	0	0	0	0	0	0.00282646	0.00485588	0	0	0.0016436	0	0.001201	0.000907441	0.00148221	0.000863722	0.00144899	0.000899135	0	0.000998482	0	0	0.00173449	0	0.00244072	0	0	0	0	0	0	0	0	0	0	0	k__Bacteria
	OTU_100	0.106654	0.0168524	0.015614	0.00492429	0.0167351	0.00946152	0.0393572	0	0.321204	0.160266	0.0275118	0.00369366	0.0185777	0.186406	0.00665309	0.0083654	0.0584434	0	0.0485588	0.00998403	0.0153931	0.00575261	0.0362739	0.007206	0.00272232	0.148962	0.0820536	0.0275308	0.00899135	0.00549899	0.359454	0	0.0554193	0.0234155	0.0102659	0.00244072	0.099639	0.0850231	0.157953	0.252016	0.146606	0.283138	0.153833	0.0265887	0.0267387	0.0675332	0.000693712	k__Bacteria
	OTU_117	0	0	0	0	0	0	0	0	0	0	0	0	0	0	0	0.0083654	0	0	0	0	0	0	0	0	0	0	0	0	0	0	0	0	0	0	0	0	0	0	0	0	0	0	0	0	0	0	0	k__Bacteria
	OTU_80	0.0213308	0.083681	0.148333	0.0196972	0.0410771	0.114721	0.0131191	0.0519051	0.0301423	0.0712295	0.0788672	0.00369366	0.0470635	0.0529301	0.138384	0.0250962	0.0517642	0.251555	0.165794	0.0349441	0.0138538	0.004109	0.0217644	0.038432	0.0771325	0.115612	0.544145	0.0710006	0.227481	0.0577394	0.0798786	0.0100208	0.0808576	0.0936622	0.111642	0.108612	0.3798	0.0279528	0.0115832	0.0194646	0.0809979	0.0483407	0.617165	0.0236344	0.0491646	0.0132852	0.0541096	k__Bacteria
	OTU_596	0.00399952	0	0.00520467	0.00615536	0.00152138	0.00354807	0.00131191	0.0112227	0	0.00523747	0.0339313	0.00886479	0.0136236	0.00460262	0.00532248	0	0.00166981	0.00282646	0.0104055	0.00499201	0	0	0.00967305	0	0.00362976	0.00518772	0.0172744	0	0.00719308	0.00366599	0.00698938	0.00143154	0.00635959	0.00260173	0.00769941	0.00244072	0.00351667	0.0011647	0.0052651	0.00512227	0.00485987	0.00537119	0.00457838	0.00393906	0.011213	0.0033213	0.00485599	k__Bacteria
	OTU_819	0	0.000581118	0	0	0	0	0.00393572	0	0	0.00104749	0.00183412	0.000738732	0	0.00115066	0	0	0.000834906	0.00706614	0.00416219	0	0.00307863	0.00821801	0	0	0.000907441	0.000741103	0	0.000724496	0	0.000916498	0	0.00143154	0	0	0.00256647	0	0.00351667	0	0	0.00102445	0.000809979	0	0.000915675	0.000984766	0.000862537	0	0.00277485	k__Bacteria
	OTU_1127	0	0.000581118	0.00260234	0	0.00304275	0	0	0.00420852	0	0	0.00183412	0	0	0	0	0	0	0	0.000693698	0	0	0.0016436	0	0.002402	0.00272232	0.00444662	0.00259117	0	0.000899135	0.00366599	0	0	0	0.000867243	0.00128324	0.00122036	0	0	0.00210604	0	0	0.000767312	0	0.000984766	0.000862537	0	0	k__Bacteria
	OTU_2260	0	0	0	0	0.00152138	0	0	0	0.000941948	0	0.00183412	0	0.00123851	0	0	0	0	0.00141323	0.00346849	0	0.00153931	0.0016436	0.00120913	0	0	0.000741103	0	0.000724496	0.000899135	0	0.00199696	0	0	0	0	0	0	0.0023294	0	0	0.000809979	0.000767312	0.000915675	0	0	0	0.000693712	k__Bacteria
	OTU_34	0	0	0	0	0.00152138	0	0	0	0	0	0	0	0	0.0563821	0	0	0	0	0	0	0	0	0.00362739	0	0	4.74973	0.52687	0	0	0	0	0	0.0508767	0	0	0	0.00117222	0.723279	0.210604	0.295043	0.707922	0.00383656	0	2.76325	0.00862537	0	0.000693712	k__Bacteria
	OTU_24	0	0	0	0.00123107	0.024342	0.191596	0.0118071	0	0	0.00209499	0.000917061	0.00886479	0.00247703	0.0207118	0	0	0.0217075	0	0	0	0.0261683	0.128201	0.00120913	0	0.0662432	0.0192687	1.27399	0.370217	0.947688	0.233707	0.249621	0.00286307	0.334333	0.256704	0.0346474	0.534518	0.375111	0.112976	0.253778	0.248942	0.111777	0.294648	2.5117	0.198923	0.0370891	0.0487124	0.0110994	k__Bacteria
	OTU_1682	0	0	0	0.00246214	0.0212993	0.143106	0.00655953	0	0	0	0.00275118	0.00443239	0.00619256	0.00690393	0.00133062	0	0.0108538	0	0	0.00499201	0.0107752	0.0994379	0.00120913	0	0.0426497	0.00741103	0.914682	0.252849	0.710317	0.175051	0.209681	0.00858922	0.215318	0.138759	0.0230982	0.449093	0.268439	0.0559056	0.229558	0.182353	0.0639883	0.165739	1.76451	0.0994613	0.0129381	0.0343201	0.00832455	k__Bacteria
	OTU_161	0	0	0	0	0	0	0	0	0	0	0	0	0	0.066738	0.0186287	0	0	0	0.000693698	0.0499201	0.20165	0	0	0	0	0.242341	0.10451	0.00217349	0.00179827	0.000916498	0	0	0.069047	0.00173449	0.00128324	0.00122036	0	0.0477527	0.00210604	0.146497	0.0323992	0.778055	1.03563	0.318079	0.0983293	0.133959	0.0263611	k__Bacteria
	OTU_294	0	0	0	0	0	0	0	0	0	0	0	0	0	0	0	0	0	0	0	0	0	0	0	0	0	0	0	0	0	0	0	0	0	0	0	0	0	0	0	0.00102445	0	0	0	0	0	0	0	k__Bacteria
	OTU_617	0	0	0	0	0	0	0	0	0	0	0	0	0	0	0	0.0083654	0	0	0	0	0	0	0	0	0	0	0	0	0	0	0	0	0	0	0	0	0	0	0	0	0	0	0	0	0	0	0	k__Bacteria
	OTU_185	0	0.00929789	0.00867446	0.00861751	0.00456413	0	0	0.0196398	0.00847753	0	0	0	0.00371554	0.0218625	0.0492329	0.0167308	0.264665	0	0	0	0	0.449525	0.00120913	0	0.00181488	0	0	0.00507147	0.0107896	0	0	0.00286307	0.00181703	0.0156104	0.0397803	0	0	0.0570703	0.0115832	0	0.0194395	0	0	0	0	0	0.0228925	k__Bacteria
	OTU_384	0.00399952	0.00523006	0.00433723	0.0270836	0.00456413	0.0118269	0.0170548	0.00140284	0.00376779	0.00314248	0.0119218	0	0	0.00115066	0.00133062	0	0.0225425	0	0	0	0	0.000821801	0.00362739	0.00840699	0.00272232	0.00148221	0.00259117	0.00507147	0.00719308	0.0137475	0.00898634	0	0.00635959	0.00780518	0	0.00488144	0.00468889	0.0023294	0.0115832	0.00819563	0.00647983	0	0	0.0029543	0.00431269	0.0022142	0.00416227	k__Bacteria
	OTU_494	0.00266635	0.00290559	0	0.0406254	0.00456413	0	0	0	0.0018839	0.0324723	0.00275118	0	0.00495405	0.00920524	0.00399186	0	0.0225425	0.0141323	0.0374597	0	0.00307863	0.00739621	0.00362739	0.002402	0	0.000741103	0	0	0	0	0	0	0	0.000867243	0	0	0	0	0	0	0.00242994	0	0	0	0	0.0022142	0.0104057	k__Bacteria
	OTU_527	0	0.000581118	0.0138791	0.00492429	0.00760688	0.00709614	0.00131191	0.00280568	0.00282584	0.0157124	0.00733649	0.00443239	0	0.00115066	0.00133062	0	0.00250472	0.00141323	0	0	0	0.00575261	0.00241826	0.002402	0	0.00296441	0	0	0.00269741	0.001833	0	0.00143154	0.00181703	0.0156104	0	0.00122036	0.00117222	0.0046588	0.00315906	0.00512227	0.00404989	0.00767312	0.0073254	0.00984766	0.00603776	0.00664261	0.00208114	k__Bacteria
	OTU_1479	0.00133317	0.00755454	0	0.0233904	0.0106496	0.00118269	0.00262381	0.00280568	0.0244906	0.00209499	0.000917061	0.0022162	0	0.00805459	0.00399186	0	0.0158632	0.00141323	0.00693698	0.00499201	0.00153931	0.0016436	0.00483653	0.01201	0.00362976	0.00963434	0	0.00144899	0.00179827	0	0	0	0	0.000867243	0	0	0	0.0011647	0	0.00102445	0	0	0	0.00196953	0.000862537	0.0011071	0.000693712	k__Bacteria
	OTU_601	0	0.000581118	0	0	0.0060855	0	0	0	0.000941948	0.0146649	0.000917061	0	0	0	0.00532248	0	0	0	0	0	0	0.004109	0	0.052844	0.00544465	0.000741103	0	0	0	0	0	0	0	0	0	0	0	0.0011647	0	0	0	0.00306925	0.0119038	0.00492383	0	0.0243562	0.000693712	k__Bacteria
	OTU_44	0	0	0	0	0	0	0	0.00140284	0	0	0	0	0	0	0	0.0334616	0	0	0	0	0	0	0	0	0	0	0	0	0	0	0	0.00143154	0	0	0	0	0	0	0	0.00102445	0	0	0	0	0	0	0	k__Bacteria
	OTU_162	0	0	0	0	0	0	0	0	0.0103614	0.00628496	0	0	0	0.338293	0	0	0.0141934	0	0	0	0.00615726	0.0172578	0.0266009	0.00840699	0.165154	0.0815213	0	0.0630311	0.0215792	0.16222	0.0129803	0.00286307	0.00817661	0.000867243	0.00513294	0.00122036	0.140667	0.0593997	0.00421208	0	0.00161996	0.000767312	0	0.00492383	0.00517522	0.00664261	0.000693712	k__Bacteria
	OTU_244	0.0413284	0.000581118	0	0.00615536	0.0060855	0	0	0	0	0.962646	0.0339313	0	0.00123851	0	0	0	0.00166981	0	0	0	0	0.004109	0	0	0	0	0	0	0.00269741	0	0	0	0	0	0	0	0	0	0	0	0.000809979	0	0	0	0	0	0	k__Bacteria
	OTU_1640	0	0	0	0	0	0	0	0	0	0.00104749	0	0	0	0	0	0	0	0	0	0	0	0	0	0	0	0	0	0	0	0	0	0	0	0	0	0	0	0	0	0	0	0	0	0	0	0	0	k__Bacteria
	OTU_534	0.00533269	0.00406783	0.0121442	0.00615536	0.00912825	0.00354807	0.0157429	0.00140284	0.000941948	0.0230449	0.00275118	0.000738732	0.00123851	0.00230131	0.00665309	0	0.00166981	0	0.00208109	0	0.00307863	0.0032872	0.0145096	0	0.0127042	0.00741103	0	0.00724496	0	0.00458249	0	0.00572615	0	0.00260173	0.00256647	0.00244072	0.00937778	0.0023294	0	0.00204891	0.000809979	0.00306925	0.000915675	0.00492383	0.0069003	0.0132852	0.00832455	k__Bacteria
	OTU_2245	0.00133317	0.00174335	0.00433723	0.00492429	0.00456413	0.00354807	0.00787143	0.00140284	0	0.0104749	0.00366824	0.000738732	0	0	0.00266124	0	0.000834906	0	0.000693698	0	0.00153931	0.0016436	0.00362739	0	0.00544465	0.00148221	0.000863722	0.00362248	0.000899135	0.000916498	0	0.00286307	0	0.000867243	0.00256647	0	0.00586112	0.0034941	0.00210604	0.00204891	0.00647983	0	0	0.0029543	0.00258761	0.00774971	0.000693712	k__Bacteria
	OTU_316	0	0.00290559	0.000867446	0	0.0060855	0	0	0	0.100788	0.00837995	0.00275118	0.0406303	0.0260088	0.029917	0.0212899	0	0.00417453	0.0579423	0.00693698	0.00499201	0.0169325	0	0	0.013211	0.00907441	0.021492	0.000863722	0.0144899	0	0.00274949	0	0	0.00181703	0	0.00128324	0	0.00117222	0	0.00210604	0.0122934	0	0.0153462	0.0036627	0.0226496	0	0.00885681	0	k__Bacteria
	OTU_1740	0	0	0	0	0	0	0	0.0112227	0.00941948	0.00104749	0	0	0	0	0	0	0.000834906	0	0.000693698	0	0	0	0	0	0	0	0	0	0	0	0	0	0	0	0	0	0	0	0	0	0	0	0	0	0	0	0	k__Bacteria
	OTU_365	0.00266635	0.00348671	0.0277583	0.0357011	0.0136924	0.00591345	0.0118071	0.0140284	0.00376779	0.0303773	0.0311801	0.00812606	0.00123851	0.00230131	0.00532248	0	0.000834906	0.00423968	0.0117929	0.014976	0.00461794	0.000821801	0.00362739	0.007206	0.0127042	0.0474306	0.0431861	0.00796946	0.0440576	0.01833	0.0139788	0.00429461	0.0109022	0.0268845	0.021815	0.0122036	0.0164111	0.0046588	0.00631812	0.00614672	0.0259193	0.0184155	0.0164822	0.00393906	0.0293263	0.0143923	0.0319108	k__Bacteria
	OTU_1978	0.00799904	0.0842622	0.031228	0.0541672	0.0106496	0	0	0.0420852	0.0772397	0.0209499	0.0275118	0.0214232	0.00123851	0	0	0	0.0108538	0.0268513	0.0249731	0	0	0	0	0.001201	0.00181488	0.0177865	0.0112284	0.00289798	0	0	0	0	0.000908513	0.00693794	0	0	0	0	0	0.00102445	0.00323992	0.00230194	0.00457838	0	0	0	0	k__Bacteria
	OTU_305	0	0.0645041	0.00173489	0	0	0	0	0.0238483	0	0	0	0	0	0.0161092	0.010645	0	0	0	0	0	0	0	0	0.0948789	0.00272232	0.0103754	0.0103647	0.0724496	0.0395619	0	0	0.0529669	0.000908513	0.00346897	0.0115491	0	0	0	0.00105302	0.0461004	0.0137696	0	0	0	0.00431269	0	0	k__Bacteria
	OTU_378	0.00399952	0.00116224	0.00607212	0.00492429	0.0060855	0.0118269	0.00787143	0.0224454	0.00659363	0.0136174	0.0284289	0.00590986	0.00743108	0.0115066	0.017298	0	0.000834906	0.0226116	0.0145677	0	0.00153931	0.004109	0.0108822	0.020417	0.0145191	0.0185276	0.0336852	0.00652046	0.00359654	0.00733198	0.0169742	0.00286307	0	0.0190793	0.0243815	0.0195258	0.0164111	0.0081529	0.00842416	0.00512227	0.00566985	0.00997506	0.00549405	0.00196953	0.00172507	0.0011071	0.00277485	k__Bacteria
	OTU_726	0.0146649	0.0151091	0.00607212	0.0480118	0.0136924	0	0.00393572	0.0505022	0.0244906	0.00418997	0.00458531	0	0	0.0747926	0.00798371	0	0.0242123	0.0113058	0.0221983	0	0	0.000821801	0.00241826	0.007206	0.0362976	0.0370552	0	0.000724496	0.00179827	0	0	0.00429461	0	0.000867243	0	0	0	0.0104823	0	0.00102445	0.00161996	0	0	0.000984766	0.0189758	0.00774971	0.00277485	k__Bacteria
	OTU_339	0.393286	0.00523006	0.000867446	0	0	0	0.00393572	0	0	0.00209499	0	0.00369366	0.00123851	0.029917	0	0	0	0	0	0	0	0.000821801	0	0	0	0.00296441	0	0	0	0	0	0	0	0	0	0	0	0	0	0	0	0	0	0	0.0138006	0.0011071	0.000693712	k__Bacteria
	OTU_2525	0.0839899	0.0063923	0.0112768	0.00369322	0	0.0106442	0.00131191	0.0308625	0.00941948	0.00104749	0.00183412	0.0140359	0.00743108	0.00920524	0.00665309	0	0.00166981	0.00989259	0.0575769	0.00499201	0.0138538	0.0032872	0.00604566	0.025221	0.00998185	0.00741103	0.000863722	0.0101429	0.00629395	0.000916498	0.00199696	0.0114523	0.00635959	0.0156104	0.00513294	0.00732216	0.00820556	0.0069882	0.00105302	0.00614672	0.00242994	0.00306925	0.000915675	0	0.00345015	0.011071	0.00138742	k__Bacteria
	OTU_332	0.00799904	0.019758	0.0164815	0.00246214	0	0	0.0183667	0.00420852	0.00941948	0.0157124	0	0.00738732	0.00371554	0.00345197	0	0	0.00751415	0.00141323	0.00277479	0	0.0138538	0	0.00120913	0.061251	0.0108893	0.0177865	0.0129558	0.000724496	0.00269741	0.000916498	0.00299545	0.00572615	0.0199873	0.0372914	0.0256647	0.00244072	0.00468889	0.0279528	0.00737114	0.0143424	0.0234894	0.0115097	0.00183135	0	0.00172507	0.0121781	0.00624341	k__Bacteria
	OTU_2437	0.0453279	0.00929789	0.00693957	0.00984858	0.00152138	0	0.00393572	0.0280568	0.0310843	0.00314248	0.000917061	0.00517113	0.00371554	0.0356703	0.00665309	0	0.00417453	0.0353307	0.0326038	0.00499201	0.0323256	0.0172578	0.00120913	0.02402	0.00725953	0.0244564	0.00863722	0.0130409	0.00539481	0.00274949	0.000998482	0.00143154	0.00181703	0.0060707	0.00256647	0.00366108	0.00468889	0.0023294	0	0.00204891	0.00323992	0.00153462	0.00183135	0.000984766	0.00517522	0.0033213	0	k__Bacteria
	OTU_1805	0.00399952	0.0156902	0.0164815	0	0.00304275	0.00354807	0.00787143	0.0196398	0.0207229	0.00314248	0.00458531	0.0147746	0.0099081	0.00690393	0.00399186	0	0.00584434	0.00565291	0.0013874	0	0.00615726	0.000821801	0	0.006005	0.00635209	0.00666993	0.015547	0.0123164	0.013487	0.0100815	0.0229651	0.00429461	0.0127192	0.0199466	0.0102659	0.017085	0.0187556	0.0093176	0.00421208	0.0133179	0.0226794	0.012277	0.0164822	0.00886289	0.00603776	0.00664261	0.00277485	k__Bacteria
	OTU_401	0.0213308	0.0110412	0.00607212	0.00861751	0	0.00118269	0	0.00140284	0.221358	0	0	0.0022162	0.00743108	0	0	0	0.017533	0.00706614	0.0117929	0.00499201	0.0277077	0.004109	0	0	0	0	0	0	0	0	0	0	0	0.0147431	0.00641618	0	0	0.0011647	0	0	0	0	0	0	0	0.0022142	0.00277485	k__Bacteria
	OTU_1099	0.0173313	0.00174335	0.0104093	0.00369322	0.00304275	0.00473076	0.00787143	0.0112227	0.018839	0.00418997	0.00275118	0.00590986	0.00247703	0	0.00665309	0	0.0100189	0.00706614	0.00901807	0.014976	0.00615726	0.0024654	0.00362739	0.054045	0.0145191	0	0.00518233	0.000724496	0.000899135	0.000916498	0.0179727	0.00286307	0.00272554	0.0060707	0.0115491	0.017085	0.0246167	0.0046588	0.00210604	0.00204891	0.0113397	0.00767312	0.000915675	0.00196953	0.00862537	0.0121781	0.000693712	k__Bacteria
	OTU_363	0.0119986	0.0732209	0	0	0.0136924	0	0	0.0154312	0.00659363	0.0230449	0.000917061	0.0155134	0.00371554	0	0.00133062	0	0.0275519	0.0508762	0.0499462	0.00499201	0.0153931	0	0	0.022819	0.00453721	0	0	0.00217349	0.00269741	0	0	0	0	0	0	0	0	0	0	0	0	0	0	0	0	0	0	k__Bacteria
	OTU_427	0	0.00755454	0.0130117	0.00615536	0.00152138	0	0.00524762	0.0168341	0.00659363	0.00209499	0.0119218	0.0022162	0.00123851	0.00690393	0.00798371	0.0083654	0.0258821	0.0141323	0.0013874	0	0	0	0	0.018015	0.0344828	0.000741103	0	0.0311533	0.00449568	0.000916498	0	0.00286307	0.00272554	0.0147431	0	0	0.0117222	0.0151411	0.00315906	0.00102445	0.00485987	0.0176482	0.000915675	0.00196953	0.00345015	0.0132852	0.0166491	k__Bacteria
	OTU_846	0.00933221	0.00232447	0.0095419	0.00369322	0.0060855	0.00946152	0	0.00981988	0.0113034	0	0	0.00590986	0.00495405	0.0115066	0.0186287	0	0.0100189	0.00847937	0.00901807	0	0.0123145	0.00986161	0.00362739	0.015613	0.00272232	0.00741103	0.00690978	0.0137654	0.0206801	0.0100815	0.0119818	0.00572615	0.00272554	0.00173449	0.00769941	0.0122036	0.00586112	0.0069882	0.00315906	0.00409781	0.00404989	0.0115097	0.00274703	0.0029543	0.00948791	0.0033213	0.000693712	k__Bacteria
	OTU_571	0.0133317	0.0360293	0.0199512	0.00369322	0.00456413	0	0.00262381	0.0126256	0.00376779	0.00523747	0	0.00443239	0.00371554	0.00115066	0	0	0	0.018372	0.013874	0.0798722	0.0354042	0.004109	0	0.006005	0	0.00296441	0.00518233	0	0.00269741	0.001833	0.00199696	0	0.00363405	0.0060707	0.0205318	0	0.00351667	0.0011647	0.00105302	0.00204891	0.00161996	0	0	0	0.000862537	0.0022142	0.00208114	k__Bacteria
	OTU_848	0.0119986	0.00406783	0.00346978	0.00246214	0.0060855	0.0118269	0.00524762	0.0196398	0.0018839	0.00418997	0.00641943	0.00517113	0.00371554	0.00575328	0.00532248	0	0.0133585	0.00282646	0.00416219	0	0.00769657	0.0024654	0.00120913	0.01201	0.00907441	0.00296441	0.00431861	0.0144899	0.0179827	0.00274949	0.00299545	0.00715768	0.00817661	0.00260173	0.0166821	0.00976288	0.0140667	0.0093176	0.00315906	0.00819563	0.00971975	0.00230194	0.0073254	0.00787813	0.0103504	0.0044284	0.00346856	k__Bacteria
	OTU_1935	0.00399952	0.0215014	0.0268908	0.0381632	0.0060855	0.00118269	0.00131191	0.0224454	0.0329682	0.00628496	0.00917061	0.0361979	0.00123851	0.00115066	0.00133062	0	0.00417453	0.0226116	0.0215046	0.00998403	0.00153931	0	0	0.004804	0.00181488	0.00592882	0.00259117	0.000724496	0.00179827	0	0	0.00143154	0.00181703	0.00346897	0.00256647	0.00366108	0.00351667	0.0011647	0.00105302	0.00307336	0.00323992	0.00230194	0	0	0	0	0	k__Bacteria
	OTU_2061	0.119986	0.0156902	0.00260234	0.00369322	0.00912825	0	0.00262381	0.00140284	0.000941948	0.00837995	0	0.0022162	0.00371554	0.00805459	0	0	0.000834906	0	0.00277479	0	0	0.000821801	0	0.007206	0	0.0392785	0	0.0188369	0.00629395	0.000916498	0	0	0.00272554	0	0.00384971	0.0146443	0.00117222	0.0034941	0	0	0.000809979	0.00460387	0	0	0.00603776	0.0011071	0.000693712	k__Bacteria
	OTU_2396	0.0106654	0.000581118	0.00346978	0.00246214	0.00456413	0	0.00131191	0.00420852	0.00753558	0	0	0.00738732	0.0099081	0.00230131	0.00133062	0.0167308	0.00166981	0.00282646	0.00624328	0.00499201	0.00923588	0.00903981	0.00967305	0.004804	0.0108893	0.00444662	0.00863722	0.0123164	0.0152853	0.000916498	0.00199696	0	0.00272554	0.0164776	0.0102659	0.00488144	0.00937778	0.0093176	0.00210604	0.0133179	0.0121497	0.00997506	0.00640973	0.00590859	0.00431269	0.0044284	0.00208114	k__Bacteria
	OTU_533	0.0159981	0.0104601	0.00780701	0.00738643	0.0060855	0	0	0.00981988	0.0235487	0.0251398	0.0320971	0.00147746	0	0	0	0	0.000834906	0.00141323	0.00208109	0	0	0.0016436	0	0.067256	0.0326679	0	0	0	0.000899135	0	0	0.00143154	0	0	0.00128324	0.00122036	0.00117222	0	0.00210604	0	0	0.00153462	0.00824108	0.00196953	0.000862537	0.0011071	0.000693712	k__Bacteria
	OTU_517	0.00533269	0	0	0.0123107	0	0	0.0760905	0.043488	0.0395618	0.00104749	0.00183412	0	0	0	0	0	0	0	0	0	0.00769657	0	0	0	0	0.000741103	0.00950094	0	0	0	0	0.00429461	0	0.000867243	0.00898265	0	0.00351667	0	0.00631812	0.00512227	0.00323992	0.0314598	0.00274703	0	0	0	0.000693712	k__Bacteria
	OTU_424	0.00133317	0.0273126	0.0147466	0.0258525	0.00456413	0.00118269	0	0.0112227	0.00941948	0.0178074	0	0	0	0	0	0	0.00500943	0.00847937	0.00485588	0	0.00153931	0.0032872	0.00241826	0.04804	0.0326679	0.00741103	0	0	0	0	0	0.00429461	0	0.00433621	0.00128324	0	0	0	0	0.00409781	0.00566985	0	0	0	0.000862537	0.0033213	0	k__Bacteria
	OTU_557	0.00799904	0.0307993	0.0251559	0.017235	0.00456413	0	0	0.0378767	0.035794	0.0125699	0.00550237	0.00886479	0.00495405	0.00115066	0	0	0	0.00847937	0.0208109	0	0	0.000821801	0	0.004804	0.00725953	0.00148221	0	0	0	0	0	0	0.00181703	0	0	0	0.00117222	0	0	0	0.00161996	0.000767312	0	0	0	0	0	k__Bacteria
	OTU_622	0	0	0.00433723	0.144035	0.0136924	0	0	0	0	0.00628496	0	0	0.00123851	0.00460262	0.00133062	0	0.0183679	0	0	0	0.00769657	0.0115052	0	0.007206	0.000907441	0	0	0	0.00809222	0	0	0	0.000908513	0.00346897	0.00384971	0	0	0	0	0	0	0	0	0	0	0	0.00277485	k__Bacteria
	OTU_515	0.00666587	0.00871677	0.00520467	0	0.00152138	0	0	0.0070142	0.00376779	0.0418997	0.0119218	0.000738732	0	0.00805459	0.00133062	0	0.0100189	0.0141323	0.0409282	0.00499201	0.00153931	0.0032872	0.00604566	0.00840699	0.000907441	0.00889324	0.000863722	0.00289798	0.000899135	0	0.000998482	0.00286307	0.00272554	0	0	0	0.00117222	0.0011647	0.00105302	0.00204891	0.00161996	0.00153462	0.00274703	0.00196953	0.000862537	0.0011071	0.00416227	k__Bacteria
	OTU_400	0.0199976	0.135401	0.00260234	0	0.0106496	0	0	0	0	0	0	0.00812606	0	0.00805459	0.00665309	0.0167308	0.0158632	0	0	0	0	0	0	0	0	0	0	0	0	0	0	0	0	0	0	0	0	0	0	0	0	0	0	0	0	0	0	k__Bacteria
	OTU_824	0.00133317	0.00871677	0.00867446	0.00246214	0.00760688	0	0.00262381	0.0182369	0.0122453	0.0104749	0.0238436	0.00517113	0	0.00230131	0	0	0.00250472	0.00282646	0.00346849	0	0.0107752	0.0016436	0.00120913	0.018015	0.0163339	0.00148221	0.000863722	0.00289798	0	0	0.00199696	0	0	0.000867243	0.00898265	0.00366108	0.00586112	0	0	0.00102445	0.00242994	0.00306925	0	0.0029543	0.0129381	0.00664261	0.000693712	k__Bacteria
	OTU_574	0	0.00697342	0.00433723	0.118183	0.00760688	0.00236538	0	0.0070142	0	0.00628496	0	0	0	0	0.00266124	0	0.00417453	0	0	0	0	0	0	0	0	0	0.00518233	0.00434698	0.000899135	0	0.00299545	0	0.000908513	0.00520346	0.00128324	0.00122036	0	0.0069882	0.00105302	0.00102445	0.00404989	0	0	0	0.00258761	0.011071	0.0055497	k__Bacteria
	OTU_921	0.00133317	0.00406783	0.00346978	0.00492429	0.00456413	0.00118269	0.00262381	0.0126256	0.00470974	0.00314248	0.00275118	0.00812606	0.00619256	0.0115066	0.00133062	0	0.0141934	0.00141323	0.00485588	0.00998403	0	0.0147924	0.00604566	0.001201	0	0.00518772	0.00863722	0.00217349	0.000899135	0.00458249	0.000998482	0.00143154	0.000908513	0.00693794	0.00384971	0.00366108	0.00468889	0.0023294	0	0.0194646	0.00242994	0.000767312	0.00274703	0.000984766	0.00258761	0.00996391	0.00346856	k__Bacteria
	OTU_547	0	0.0865866	0	0.00369322	0	0.00118269	0	0.035071	0.0244906	0	0	0	0	0	0.00798371	0	0.0409104	0	0	0.00499201	0	0.0016436	0	0.002402	0	0	0	0.000724496	0	0	0	0	0	0.00260173	0	0	0	0	0	0	0	0	0.000915675	0	0	0	0	k__Bacteria
	OTU_1469	0.00266635	0.00116224	0.0095419	0.00369322	0.00152138	0.00118269	0.00262381	0.00561136	0.00659363	0.00733245	0.029346	0.00886479	0.00371554	0	0	0	0.00250472	0.0254381	0.0194235	0	0.00307863	0.0032872	0.00241826	0.00960799	0.00362976	0.00222331	0.00518233	0.00217349	0.000899135	0.001833	0.000998482	0.00143154	0.00272554	0.00260173	0.00769941	0.00244072	0.00234445	0.0046588	0.00842416	0.00307336	0.000809979	0.000767312	0.00457838	0	0	0.0033213	0.000693712	k__Bacteria
	OTU_1347	0.00266635	0.00290559	0.000867446	0	0.00152138	0.00354807	0.00262381	0.0126256	0.018839	0.00733245	0.00366824	0.00147746	0.00123851	0	0	0	0.00834906	0	0.00832437	0	0	0	0.00120913	0.030025	0.0245009	0.0111165	0.000863722	0.00144899	0	0.000916498	0.00199696	0	0.00272554	0.00173449	0.00384971	0.00122036	0.00820556	0.0023294	0	0.011269	0.0105297	0.00690581	0	0.0029543	0.00345015	0.0033213	0.00208114	k__Bacteria
	OTU_514	0	0.00174335	0	0.0123107	0.00760688	0	0	0	0.017897	0.00314248	0	0.00147746	0.00123851	0	0	0	0	0.0296778	0	0	0.0107752	0	0	0	0	0	0	0	0	0	0	0	0.0263469	0.057238	0.0192485	0.00122036	0	0	0	0	0	0.00230194	0.00183135	0.000984766	0	0.011071	0	k__Bacteria
	OTU_2051	0.00666587	0.00290559	0.000867446	0.00369322	0	0	0	0.0238483	0.00941948	0.00104749	0	0.00295493	0	0.00805459	0.00532248	0	0.000834906	0.00847937	0.00763068	0.00499201	0.0153931	0.012327	0	0.00960799	0.0154265	0.00963434	0.00431861	0.00507147	0.00539481	0	0	0.00286307	0.00181703	0.00693794	0.00641618	0.00488144	0.00117222	0.0011647	0.00105302	0.00307336	0.00161996	0.000767312	0	0	0.00258761	0.0022142	0	k__Bacteria
	OTU_881	0.0159981	0.00116224	0.00867446	0.00123107	0.00760688	0.00354807	0.00131191	0	0.00565169	0	0	0.00369366	0.00123851	0.0115066	0.00133062	0	0.00417453	0.00423968	0.00208109	0	0	0	0	0.002402	0.00453721	0.00370552	0.0138196	0.0130409	0.00719308	0.00458249	0.00898634	0.00572615	0.00545108	0.00173449	0	0.0183054	0.00820556	0.0046588	0	0	0.00323992	0.00306925	0	0.00689336	0.00431269	0.0022142	0.000693712	k__Bacteria
	OTU_503	0.00533269	0.00581118	0.0104093	0.00369322	0	0.00236538	0.00393572	0.00841704	0.00659363	0.0125699	0.00641943	0.0022162	0	0.00345197	0.00266124	0	0.00500943	0.00989259	0.00277479	0.00499201	0.00153931	0.0024654	0.00120913	0.007206	0.00635209	0.00370552	0.00172744	0.000724496	0.00719308	0.000916498	0.00299545	0.00143154	0.00272554	0.00433621	0.00513294	0.00366108	0.00820556	0.0046588	0.00737114	0.00409781	0	0.00230194	0.00183135	0.0029543	0.00172507	0.0044284	0.00346856	k__Bacteria
	OTU_519	0.00133317	0.0168524	0.0242885	0.0209282	0.00304275	0	0	0.0070142	0.0273165	0.0115224	0.014673	0.0132972	0	0	0	0	0.000834906	0.00989259	0.00485588	0	0	0	0	0.003603	0.00272232	0.00815213	0.00604605	0.000724496	0.000899135	0.000916498	0.000998482	0	0	0.000867243	0.00256647	0	0	0	0	0	0	0.00383656	0.00183135	0	0.000862537	0	0	k__Bacteria
	OTU_1259	0.0106654	0.00174335	0.00346978	0	0.012171	0.00591345	0.00131191	0.00420852	0.00376779	0.00209499	0.00366824	0.0022162	0.00743108	0.00805459	0.00133062	0	0.00918396	0.0197852	0.00901807	0	0.00769657	0.0106834	0	0.013211	0.0127042	0	0.00604605	0	0	0.00366599	0	0	0.000908513	0	0.00513294	0.00122036	0.00234445	0	0.0052651	0.00512227	0.00161996	0.00383656	0.00274703	0	0.000862537	0	0	k__Bacteria
	OTU_497	0.00933221	0.0459083	0.0182164	0.00369322	0.00304275	0.00118269	0.00131191	0	0	0.00418997	0.00641943	0.00664859	0	0	0	0	0	0.0381572	0.0326038	0.00499201	0	0	0	0	0.00635209	0	0.00172744	0	0	0.000916498	0	0	0	0.000867243	0.00128324	0	0.00117222	0	0	0	0	0	0.000915675	0	0	0	0	k__Bacteria
	OTU_1016	0.0266635	0	0.000867446	0.0320079	0.036513	0	0.00524762	0.0070142	0.00565169	0.00523747	0.00275118	0.0022162	0.00495405	0.00115066	0.00133062	0	0.00918396	0.00141323	0.00277479	0	0.00153931	0.0016436	0	0	0	0.0133399	0	0.000724496	0	0	0	0	0	0.0060707	0.00641618	0	0	0	0	0.00204891	0.00161996	0.000767312	0	0	0.00172507	0.0044284	0.00138742	k__Bacteria
	OTU_964	0.00399952	0.00232447	0.00346978	0.00246214	0.00456413	0.00118269	0.00918334	0.00140284	0.00376779	0.00733245	0	0.0022162	0.00247703	0.00345197	0.00665309	0	0.0183679	0	0.00208109	0	0.00307863	0.0049308	0.00362739	0.00840699	0.00544465	0.00592882	0.00345489	0.00217349	0.00269741	0.00549899	0.00499241	0.00143154	0.00272554	0.00780518	0.00513294	0.00244072	0.00117222	0.0093176	0.00631812	0.00819563	0.00566985	0.000767312	0.000915675	0	0.00345015	0.0044284	0.00138742	k__Bacteria
	OTU_725	0.0106654	0.00929789	0.00433723	0.0147729	0.00152138	0	0.0209905	0.0112227	0.0320262	0.0125699	0	0.00738732	0	0.00345197	0.00133062	0.0083654	0.00417453	0.00565291	0.0013874	0	0.00461794	0.0024654	0	0.001201	0.00907441	0.00222331	0	0	0	0	0	0	0	0.00260173	0.00256647	0	0	0.0011647	0	0	0	0	0	0.00196953	0.00431269	0.0022142	0.00138742	k__Bacteria
	OTU_1058	0	0.00929789	0	0.00615536	0.0456413	0	0.0354214	0.0070142	0	0.00209499	0	0.00147746	0.00247703	0	0	0	0	0.00141323	0.00208109	0.0299521	0.0277077	0	0	0	0	0	0	0	0	0	0	0	0	0.00173449	0.0115491	0	0	0	0	0	0	0	0	0	0	0	0	k__Bacteria
	OTU_1527	0.0173313	0.00174335	0	0	0.00152138	0.00236538	0	0.00561136	0.00659363	0.00104749	0	0.0118197	0.00123851	0.00345197	0.00532248	0	0.00333962	0.00423968	0.0152614	0	0	0.004109	0.00120913	0.027623	0.0108893	0.0155632	0.00259117	0.00217349	0.00269741	0.001833	0.000998482	0	0.000908513	0.00173449	0.00128324	0.00244072	0.00703334	0	0	0.00204891	0.00323992	0.0061385	0.00183135	0.000984766	0	0	0.00277485	k__Bacteria
	OTU_707	0	0	0	0	0	0	0	0.00561136	0.017897	0.00628496	0.0201753	0	0.00247703	0	0.00133062	0	0.0192028	0.0339175	0.0312164	0	0	0.0032872	0.00120913	0.007206	0.000907441	0	0	0	0.00179827	0	0	0	0.00181703	0.00520346	0	0	0	0	0.00105302	0.00102445	0.00323992	0.00153462	0.0036627	0	0	0.0044284	0.00485599	k__Bacteria
	OTU_1631	0.00533269	0	0.000867446	0	0.00152138	0.00591345	0.00262381	0.0070142	0.00282584	0.00418997	0.00733649	0	0.00495405	0.0126572	0.00399186	0.0167308	0.00834906	0.0127191	0.015955	0.00998403	0.00307863	0.000821801	0.00120913	0.007206	0.00907441	0.000741103	0.000863722	0.00217349	0	0.00458249	0.000998482	0	0.000908513	0	0	0	0.00234445	0.0023294	0.00105302	0.00102445	0.000809979	0.00230194	0	0.00196953	0	0	0.00138742	k__Bacteria
	OTU_554	0.00133317	0.00348671	0.00693957	0.0209282	0.00152138	0	0	0	0.0273165	0	0.0330142	0.00147746	0	0.00115066	0.00133062	0	0.00584434	0.00423968	0.0013874	0	0	0.0024654	0	0.003603	0.00453721	0.00296441	0.000863722	0.00289798	0.00269741	0	0	0.00286307	0.00272554	0.00346897	0.00256647	0	0.00234445	0.0034941	0	0.00102445	0	0.00537119	0	0	0.00345015	0.0044284	0.0055497	k__Bacteria
	OTU_528	0	0.0923978	0	0	0.0152138	0	0	0	0.0141292	0	0.00366824	0.000738732	0.00247703	0	0.00133062	0	0.00333962	0.00423968	0	0	0.00153931	0.0016436	0	0	0	0.000741103	0	0	0.000899135	0	0	0	0	0.00173449	0	0	0	0	0	0	0	0	0	0.00492383	0.00258761	0.0121781	0.00346856	k__Bacteria
	OTU_1925	0.00133317	0.00348671	0.00173489	0.00492429	0.00456413	0.00118269	0	0.00841704	0.000941948	0.00418997	0.0137559	0.00517113	0.00743108	0.00345197	0.00266124	0	0.017533	0.00847937	0.00832437	0.00499201	0.00153931	0.0032872	0.00120913	0	0	0.00148221	0	0.00144899	0.00179827	0	0	0	0.00545108	0.0104069	0.0153988	0.00122036	0	0	0	0.00307336	0.00728981	0.00153462	0.000915675	0.0029543	0.00172507	0.0033213	0	k__Bacteria
	OTU_1902	0.00133317	0.00290559	0	0	0.00304275	0.00236538	0	0.0070142	0.00282584	0.00104749	0.00366824	0.00295493	0	0.00575328	0.00133062	0	0.00333962	0.00423968	0.00971177	0	0.00461794	0.0024654	0.00120913	0.014412	0.0108893	0.0333496	0.00259117	0.00507147	0.00179827	0	0.00299545	0.00143154	0.00181703	0.000867243	0.00513294	0	0.00351667	0.0058235	0	0	0.00323992	0.00537119	0	0.000984766	0.000862537	0.0011071	0.00138742	k__Bacteria
	OTU_627	0	0.00348671	0.00173489	0.0147729	0.00912825	0	0.00262381	0.00280568	0.00470974	0.00104749	0	0.00443239	0.00619256	0	0.00133062	0	0	0	0	0	0	0.0024654	0.00120913	0	0	0	0	0.000724496	0	0.000916498	0.00299545	0	0	0.0398932	0.0102659	0.00122036	0.01055	0.0011647	0.00105302	0.00922008	0.00647983	0.00690581	0.00183135	0	0.00431269	0.0033213	0.00485599	k__Bacteria
	OTU_1034	0.00533269	0.0249881	0.00260234	0.00246214	0.0060855	0	0	0	0.00470974	0	0	0.00443239	0.00866959	0	0	0	0.00500943	0.00989259	0.0263605	0	0	0.0484862	0	0	0	0.00148221	0	0	0	0	0	0	0.00181703	0.0060707	0	0	0	0	0	0	0	0	0	0.000984766	0	0.0011071	0	k__Bacteria
	OTU_618	0.00266635	0.00174335	0	0.00615536	0.00912825	0	0.0183667	0	0	0.00314248	0.0137559	0	0	0	0.00133062	0	0.00834906	0.00141323	0.00277479	0	0.00153931	0.012327	0.0253918	0	0	0	0.00431861	0	0	0	0	0	0	0.00173449	0.00641618	0	0	0.0058235	0.0189544	0	0.00890977	0.000767312	0.0036627	0	0	0	0.000693712	k__Bacteria
	OTU_656	0	0	0	0	0.00152138	0	0	0.00280568	0.00847753	0.00418997	0	0.00295493	0.00371554	0.00690393	0.00266124	0	0.00417453	0.0268513	0.0201172	0	0.00307863	0.0016436	0.00362739	0.006005	0.00453721	0.00370552	0.00690978	0.00217349	0.00449568	0	0.00499241	0.00143154	0.00181703	0.0060707	0.00384971	0.0061018	0.00117222	0.0011647	0.00421208	0	0	0	0.00183135	0.000984766	0	0.0033213	0	k__Bacteria
	OTU_1495	0.00133317	0	0.00260234	0	0.00304275	0.00236538	0.00655953	0.00561136	0.00659363	0.00104749	0	0.00295493	0.00495405	0.0161092	0.00266124	0.0083654	0.0141934	0.00282646	0.00208109	0.00499201	0	0.000821801	0	0.002402	0	0	0.00172744	0.00796946	0.00269741	0.00549899	0.000998482	0.00858922	0.00272554	0.00173449	0.00256647	0	0	0.0034941	0	0.00204891	0.00404989	0.00383656	0.0036627	0.0029543	0	0.0011071	0.000693712	k__Bacteria
	OTU_670	0.0159981	0	0.000867446	0	0	0	0	0.00280568	0	0.00314248	0	0.00295493	0.00866959	0	0	0	0	0	0.00554958	0.00499201	0.00307863	0	0	0	0.00725953	0.00444662	0	0	0	0.000916498	0	0	0	0.082388	0	0	0	0	0	0	0	0	0	0.000984766	0	0.0011071	0	k__Bacteria
	OTU_565	0.00399952	0.00406783	0.00693957	0.00615536	0	0	0.00393572	0	0.00565169	0.00314248	0.00917061	0.00812606	0.00371554	0.00115066	0.00133062	0	0.00166981	0.0127191	0.0291353	0	0	0.00986161	0.00846392	0.006005	0.00635209	0.000741103	0	0	0	0	0	0	0	0.00433621	0	0	0	0	0	0.00102445	0.000809979	0.000767312	0	0	0	0	0	k__Bacteria
	OTU_651	0.00399952	0.0063923	0.00693957	0.00738643	0.00152138	0.00354807	0	0.0112227	0.00376779	0.00209499	0.00458531	0.00369366	0	0.00575328	0.00532248	0	0.00166981	0.00423968	0.0013874	0	0.00153931	0.00657441	0.00120913	0	0.00362976	0.00148221	0.00172744	0.000724496	0.000899135	0	0.000998482	0	0.00181703	0.00520346	0.00384971	0.00244072	0	0.0034941	0.0052651	0.00102445	0.000809979	0.00230194	0.00457838	0.0029543	0.000862537	0.0022142	0.00208114	k__Bacteria
	OTU_2058	0.00133317	0.00290559	0	0.00123107	0	0	0.00131191	0.0154312	0.00565169	0.00314248	0.000917061	0.00590986	0	0.0103559	0.00266124	0	0.00333962	0.0127191	0.00901807	0	0	0.0115052	0.00241826	0.004804	0.00181488	0.00296441	0.00172744	0.000724496	0	0	0	0.00143154	0	0.00867243	0	0.00122036	0.00117222	0	0.00105302	0.00409781	0.000809979	0	0.000915675	0	0.000862537	0.0011071	0.000693712	k__Bacteria
	OTU_611	0.00399952	0.0139468	0.0104093	0.00492429	0	0	0	0	0.000941948	0.00104749	0.00183412	0.0199458	0.0123851	0	0.00532248	0	0.000834906	0.00989259	0.00832437	0	0	0.0139706	0	0	0	0.000741103	0	0.000724496	0	0	0	0	0	0.00260173	0.00384971	0	0	0	0	0	0	0.000767312	0	0	0	0.0022142	0.00346856	k__Bacteria
	OTU_864	0.00266635	0.00116224	0	0	0.00304275	0	0.00131191	0.00420852	0.00376779	0	0.00275118	0.00295493	0.00123851	0.00460262	0.00133062	0.0083654	0.00667925	0.00423968	0.00277479	0.00499201	0	0.00821801	0.00483653	0.002402	0.00181488	0.00148221	0.00690978	0.00144899	0.00179827	0.000916498	0	0.00286307	0.000908513	0.00520346	0.00384971	0.00122036	0.00234445	0.0011647	0.00105302	0.00512227	0	0.00306925	0	0	0.00172507	0.0055355	0	k__Bacteria
	OTU_1079	0	0	0.000867446	0	0	0.00236538	0	0.00561136	0.000941948	0	0	0	0	0	0	0	0	0.00282646	0.0013874	0	0.00461794	0.0016436	0.00604566	0.003603	0.000907441	0	0.00172744	0.00796946	0.00449568	0.00824848	0.00998482	0.00143154	0.00181703	0.0060707	0.00128324	0.00732216	0.00586112	0.0139764	0.00421208	0.00102445	0.00404989	0.00537119	0.000915675	0.00196953	0	0.0011071	0	k__Bacteria
	OTU_861	0.00266635	0.00174335	0.00260234	0.00123107	0	0.00118269	0.00262381	0.0294596	0.0160131	0.00104749	0.00458531	0.0162521	0.00495405	0.00115066	0.00399186	0	0	0.00565291	0.00971177	0	0	0.0024654	0.00120913	0.006005	0.00362976	0	0	0.000724496	0	0	0	0	0	0	0	0	0	0	0	0	0	0	0	0	0	0	0	k__Bacteria
	OTU_2044	0.00266635	0.00116224	0.00173489	0	0.00304275	0.00709614	0.00131191	0.0070142	0.000941948	0	0.00275118	0.00590986	0.00247703	0	0	0	0.00250472	0	0.00624328	0.014976	0.00307863	0.000821801	0.00483653	0.010809	0.00181488	0.00370552	0	0.00217349	0.00359654	0	0.00199696	0.00429461	0	0.000867243	0.00384971	0.00366108	0.00351667	0	0.00105302	0.00102445	0.00242994	0.000767312	0.00274703	0	0	0.0011071	0	k__Bacteria
	OTU_2222	0.00266635	0	0	0	0.00152138	0	0	0.00140284	0.000941948	0	0.000917061	0.00812606	0.00743108	0.00115066	0	0	0	0.0211984	0.0263605	0	0	0	0.00120913	0.003603	0.00272232	0	0.00172744	0.0108674	0.00179827	0.00366599	0	0	0.00363405	0.0060707	0	0	0	0.0011647	0	0.00102445	0	0.000767312	0.00274703	0	0.00258761	0.0011071	0	k__Bacteria
	OTU_520	0.00266635	0.000581118	0.00346978	0.00246214	0	0	0	0.00420852	0	0.00942744	0.0256777	0.00960352	0.00123851	0	0	0	0.000834906	0.00141323	0.013874	0	0	0	0.00120913	0	0.00181488	0.00296441	0.0138196	0.00144899	0.000899135	0	0.000998482	0.00143154	0	0.000867243	0.00256647	0	0.00117222	0	0	0	0.000809979	0.000767312	0.000915675	0.0029543	0	0.0022142	0.00208114	k__Bacteria
	OTU_489	0.00399952	0	0.00607212	0.00861751	0	0	0	0.00420852	0	0	0	0	0.00123851	0.00345197	0.00133062	0	0	0.00423968	0.0686761	0	0	0	0	0	0	0	0	0	0	0	0	0.00143154	0	0	0	0	0	0.0046588	0	0	0	0	0	0	0.00345015	0.0022142	0	k__Bacteria
	OTU_1739	0.00666587	0	0.00693957	0	0.00152138	0	0	0.00981988	0.00470974	0.00314248	0.000917061	0	0.00123851	0.00230131	0	0	0.00417453	0.00141323	0.00485588	0	0.00615726	0.000821801	0	0.004804	0.0399274	0	0	0.00144899	0.000899135	0	0	0.00429461	0	0	0	0	0	0	0	0	0	0	0.000915675	0	0	0.0033213	0.00138742	k__Bacteria
	OTU_834	0.00666587	0.00348671	0.00346978	0.00369322	0	0	0	0.00140284	0.00941948	0.0167599	0.00183412	0.0103423	0	0	0	0	0	0.00141323	0.0013874	0	0.00153931	0.0032872	0	0	0.000907441	0.00296441	0.00345489	0	0.000899135	0	0	0.00143154	0.000908513	0.0121414	0.00384971	0.00244072	0.00117222	0.0046588	0	0	0.00242994	0	0.00457838	0	0	0.0011071	0.000693712	k__Bacteria
	OTU_1278	0.00933221	0.00232447	0	0	0	0.00118269	0	0.0140284	0.00565169	0.00209499	0.00366824	0	0	0.00230131	0.00133062	0	0.000834906	0.00565291	0.00971177	0	0.00307863	0.0032872	0	0.004804	0.00272232	0.00296441	0.00604605	0.00362248	0	0	0.00199696	0	0	0.00520346	0.00256647	0	0	0.0023294	0	0.00102445	0.00161996	0.00306925	0.000915675	0	0.00258761	0	0.00138742	k__Bacteria
	OTU_1096	0.0133317	0.00174335	0.00520467	0	0	0	0	0.0336681	0.00753558	0	0	0	0	0.0103559	0.00133062	0	0	0.00141323	0.0110992	0	0.00307863	0.000821801	0	0.001201	0.000907441	0.00518772	0	0	0	0	0	0	0	0.00346897	0.00128324	0	0	0	0	0.00204891	0	0.00153462	0	0	0	0	0	k__Bacteria
	OTU_1077	0.00533269	0.00523006	0.00780701	0.00123107	0	0	0	0.0238483	0.00847753	0.00314248	0.000917061	0.00443239	0	0.00230131	0	0	0.00751415	0.00706614	0.00832437	0	0	0	0	0	0.000907441	0.00148221	0.000863722	0.000724496	0	0	0	0.00286307	0.00272554	0.000867243	0	0	0.00117222	0	0	0	0.00242994	0.000767312	0.000915675	0	0	0	0	k__Bacteria
	OTU_1887	0	0.00174335	0.00346978	0	0.00152138	0.00236538	0	0.00280568	0.00470974	0	0	0.00295493	0.00123851	0.00115066	0	0	0	0.00141323	0	0.00499201	0	0	0	0	0	0.00296441	0.000863722	0.00289798	0.00359654	0.00549899	0	0.00715768	0.00454256	0.000867243	0.0102659	0.00244072	0.00234445	0.0034941	0.00315906	0.00512227	0.00323992	0.00230194	0.00457838	0.00196953	0.000862537	0.0033213	0	k__Bacteria
	OTU_971	0	0	0	0.00123107	0	0	0	0	0.00941948	0	0	0.00295493	0.00247703	0.00345197	0.00133062	0	0.000834906	0	0	0	0	0	0	0.043236	0.00181488	0.0177865	0.000863722	0	0.000899135	0	0	0	0	0	0	0	0	0.0023294	0	0	0	0.00767312	0	0	0	0	0	k__Bacteria
	OTU_619	0	0.0586929	0.00173489	0	0	0	0	0	0.0226067	0	0	0.00369366	0.00123851	0	0	0	0.00250472	0	0	0	0	0.000821801	0	0	0	0	0	0	0	0	0	0	0	0.000867243	0	0	0	0	0	0	0	0.00153462	0	0.000984766	0	0	0	k__Bacteria
	OTU_741	0	0.00290559	0.00520467	0	0	0	0	0.0070142	0.00753558	0.00104749	0	0	0	0.00115066	0	0	0.00250472	0	0	0	0	0	0	0	0	0	0	0.000724496	0.00449568	0.00549899	0.00599089	0	0.00181703	0.00173449	0	0	0	0.0395998	0	0.00204891	0.000809979	0	0	0.0029543	0	0.0011071	0	k__Bacteria
	OTU_1777	0.00399952	0.00174335	0.00346978	0	0.00152138	0.00236538	0.00262381	0.00140284	0.0018839	0	0.00458531	0	0.00123851	0.00460262	0.00399186	0	0.000834906	0.0141323	0.000693698	0.00499201	0.00461794	0.000821801	0	0.004804	0	0.000741103	0.00604605	0.00217349	0.00179827	0.000916498	0.000998482	0.00286307	0.00181703	0	0	0.00366108	0.00117222	0	0	0.00102445	0	0	0	0.000984766	0.00345015	0.0011071	0	k__Bacteria
	OTU_1029	0.00133317	0.00406783	0.00693957	0.00369322	0	0	0	0.00420852	0.0150712	0.00418997	0.014673	0.00517113	0	0	0	0	0.00417453	0.00282646	0.00277479	0	0	0	0	0.001201	0.00362976	0.00666993	0.000863722	0.000724496	0	0	0	0	0.000908513	0.000867243	0.00256647	0.00122036	0	0	0	0	0	0.00230194	0.00274703	0	0	0	0	k__Bacteria
	OTU_847	0.00799904	0.00348671	0.00173489	0.00123107	0.00456413	0	0	0.00140284	0.000941948	0	0.00183412	0.00960352	0	0.00345197	0.00266124	0	0.0133585	0.00141323	0.00971177	0	0.00307863	0.000821801	0	0.003603	0	0.000741103	0	0	0	0	0	0	0.000908513	0.00520346	0	0	0	0.0011647	0	0	0.00485987	0.00306925	0	0	0.00172507	0.0011071	0.00277485	k__Bacteria
	OTU_843	0.00133317	0	0.00607212	0.00984858	0	0	0	0.00420852	0.000941948	0.00104749	0.00458531	0	0	0	0	0	0.00250472	0	0	0	0	0.000821801	0	0.003603	0	0.00370552	0	0.00289798	0.00179827	0.00274949	0	0.00143154	0	0.00520346	0.0115491	0	0	0.0081529	0.0052651	0.00102445	0.00404989	0.00383656	0.00274703	0.00196953	0.000862537	0	0	k__Bacteria
	OTU_1418	0.00133317	0.000581118	0.00260234	0	0.00152138	0.00354807	0	0.00280568	0.000941948	0.00209499	0	0.0022162	0	0.00230131	0.00399186	0	0.00500943	0	0.00208109	0.00499201	0	0	0.00362739	0.010809	0.00181488	0.00815213	0.00172744	0.00217349	0	0.000916498	0.000998482	0.00143154	0.000908513	0	0.00128324	0.00732216	0.00351667	0.0011647	0	0	0.00161996	0	0	0.000984766	0.00517522	0.0011071	0	k__Bacteria
	OTU_1588	0	0	0.00260234	0.00123107	0	0.00946152	0	0.00140284	0	0	0	0.000738732	0	0	0	0	0	0	0	0	0	0.0016436	0.00241826	0	0.00181488	0.000741103	0.00172744	0.00289798	0.00269741	0.00733198	0.00499241	0.00143154	0.00181703	0.00346897	0.00128324	0.00244072	0.00703334	0	0.00105302	0.00717118	0.00728981	0.00460387	0.00549405	0	0.00258761	0	0.00138742	k__Bacteria
	OTU_975	0.00266635	0.00813566	0.0104093	0.00738643	0.00152138	0	0	0	0.00565169	0	0	0.0103423	0.00495405	0.00230131	0.00266124	0	0.00250472	0	0.000693698	0	0.00307863	0.004109	0	0.001201	0	0.0133399	0	0	0	0	0	0	0	0.00433621	0.00256647	0	0	0	0	0	0	0	0	0	0	0	0.000693712	k__Bacteria
	OTU_1326	0	0.000581118	0.00260234	0.00123107	0.00304275	0	0	0.00280568	0.0103614	0.00628496	0.0183412	0.0169908	0.00247703	0	0	0	0	0.00423968	0.00416219	0	0	0	0	0	0.000907441	0.00444662	0.00172744	0	0.000899135	0	0	0	0	0	0.00128324	0	0	0	0	0.00204891	0	0.00153462	0.00183135	0	0	0	0	k__Bacteria
	OTU_752	0.00266635	0.0133657	0	0.00615536	0	0	0.00262381	0	0.00659363	0	0	0.00295493	0	0.00115066	0.00399186	0	0.000834906	0.0169587	0.0104055	0	0.00307863	0.000821801	0	0	0	0	0	0	0	0	0	0.00143154	0	0.00173449	0	0	0.00117222	0.0023294	0	0	0	0	0	0	0	0.00885681	0	k__Bacteria
	OTU_798	0	0.00232447	0.0277583	0	0	0	0	0.00420852	0	0	0	0	0	0	0	0	0.00584434	0	0	0	0	0	0	0	0	0	0	0	0	0	0	0	0	0.0303535	0	0	0	0	0	0	0	0	0.000915675	0	0.000862537	0.00664261	0.00624341	k__Bacteria
	OTU_697	0.00133317	0.00174335	0.00173489	0	0.00304275	0	0	0.00140284	0.0018839	0	0	0.00147746	0.00123851	0.00460262	0	0	0.00166981	0	0	0	0.00153931	0	0	0.001201	0	0.00444662	0.00345489	0	0	0.000916498	0.00399393	0.00143154	0.00272554	0.000867243	0.00256647	0.00244072	0.00117222	0.0034941	0.00421208	0.00512227	0.00404989	0.000767312	0.0073254	0.000984766	0.000862537	0.0044284	0.00485599	k__Bacteria
	OTU_1202	0	0.0110412	0	0.00246214	0.0212993	0	0.00262381	0	0.00376779	0	0.000917061	0	0	0	0	0	0	0	0	0	0.00153931	0	0	0	0.00453721	0.00222331	0	0.00289798	0	0	0	0.00286307	0.000908513	0.00346897	0.00128324	0	0.00117222	0.0011647	0	0.00717118	0.000809979	0.000767312	0	0	0	0.0055355	0.000693712	k__Bacteria
	OTU_1045	0	0.00406783	0.00433723	0.00615536	0	0	0	0.00280568	0.00847753	0	0.000917061	0	0	0.00230131	0.00133062	0	0	0.00565291	0.00346849	0.00499201	0.00153931	0	0	0.006005	0	0.00815213	0	0	0.00269741	0	0	0	0	0.0104069	0	0	0	0.0011647	0	0	0	0	0	0	0	0.0022142	0	k__Bacteria
	OTU_891	0	0	0	0	0	0	0	0.00561136	0.00282584	0.00418997	0.00733649	0.000738732	0.00123851	0	0	0	0.00333962	0.00565291	0.00277479	0.00499201	0	0.000821801	0.00120913	0	0.000907441	0	0	0.00796946	0.00539481	0	0	0	0.000908513	0.00173449	0.00769941	0	0	0.0034941	0.00421208	0	0	0	0	0	0.000862537	0	0	k__Bacteria
	OTU_1239	0.00133317	0.00174335	0.0104093	0	0	0.00236538	0.00131191	0.00280568	0.000941948	0	0	0.000738732	0	0	0.00399186	0	0.00250472	0	0	0	0.00307863	0	0	0.003603	0.00453721	0.00148221	0.00259117	0.00144899	0.00179827	0	0.00299545	0	0	0	0	0.00244072	0.00468889	0.0046588	0.00105302	0.00102445	0	0.00230194	0.000915675	0.000984766	0.00431269	0.0011071	0.000693712	k__Bacteria
	OTU_895	0	0	0	0	0	0	0	0	0.000941948	0.00418997	0	0.0103423	0	0	0	0	0.000834906	0	0.0104055	0	0	0	0	0.002402	0.00181488	0.0311263	0.00345489	0	0	0	0	0	0.000908513	0	0	0	0	0	0	0	0	0	0	0	0	0	0	k__Bacteria
	OTU_887	0	0.00174335	0.00173489	0.00246214	0.00152138	0.00118269	0	0	0.000941948	0.00314248	0.00550237	0.00147746	0.00247703	0	0.00133062	0	0	0	0	0	0.00153931	0.0016436	0.00120913	0	0	0.0103754	0.000863722	0.00144899	0.00179827	0.000916498	0.00199696	0	0.000908513	0	0	0	0.00468889	0.0034941	0.00105302	0	0.00161996	0	0.00457838	0.000984766	0.000862537	0	0.00277485	k__Bacteria
	OTU_773	0.0253303	0	0	0.00246214	0	0.00236538	0.00262381	0	0	0.00104749	0	0	0	0.00115066	0.00133062	0	0	0	0	0	0	0	0.00362739	0.001201	0.00181488	0	0	0	0	0.00366599	0.000998482	0	0	0	0	0.00122036	0.00468889	0	0	0	0.00161996	0.00383656	0	0.000984766	0	0.0044284	0.00138742	k__Bacteria
	OTU_1940	0.00266635	0.000581118	0.000867446	0.00123107	0	0.00118269	0	0.00140284	0.000941948	0	0.000917061	0.00295493	0.00123851	0.00230131	0.00532248	0	0.000834906	0.00423968	0.0013874	0	0	0	0.00120913	0.007206	0.00453721	0.00222331	0.000863722	0.000724496	0	0	0.00199696	0	0	0	0.00256647	0.00122036	0.00351667	0.0023294	0	0.00102445	0.00161996	0.00230194	0	0	0.000862537	0.0011071	0	k__Bacteria
	OTU_588	0	0.0366105	0.00433723	0.00492429	0.00152138	0	0	0	0.0103614	0.00104749	0	0	0	0	0	0	0	0	0	0	0	0	0	0	0	0	0	0	0	0	0	0	0.000908513	0.00173449	0	0	0	0	0	0	0	0	0.000915675	0	0.000862537	0	0	k__Bacteria
	OTU_908	0	0.00232447	0.00346978	0	0	0	0	0.00280568	0.00282584	0	0.000917061	0	0	0.00115066	0	0	0	0	0.00832437	0	0	0	0	0	0	0	0.000863722	0.00507147	0.00359654	0.001833	0.00299545	0	0.00181703	0.000867243	0.00256647	0.00244072	0.00820556	0.0034941	0.00315906	0.00102445	0	0	0	0.000984766	0.000862537	0	0.00138742	k__Bacteria
	OTU_2288	0	0.00174335	0.000867446	0	0	0	0	0.0154312	0.00282584	0.00104749	0	0	0	0	0.00133062	0.0083654	0.00417453	0.00423968	0.00763068	0	0	0.000821801	0.00120913	0.003603	0.000907441	0	0	0	0.000899135	0	0	0	0.000908513	0.000867243	0.00256647	0	0.00234445	0	0	0	0	0	0	0	0	0.0011071	0	k__Bacteria
	OTU_1253	0	0	0	0.00246214	0.00456413	0	0.00131191	0	0	0.00418997	0.00366824	0	0	0	0	0	0.00166981	0.00141323	0	0	0	0	0	0.002402	0.00272232	0	0.000863722	0.00434698	0	0.0119145	0	0	0	0.00173449	0.00384971	0	0.00703334	0.0011647	0	0	0.00323992	0.00153462	0.000915675	0	0	0	0.000693712	k__Bacteria
	OTU_2498	0.0119986	0.000581118	0.00173489	0	0	0.00118269	0	0.00280568	0.000941948	0	0.00183412	0.00295493	0.00247703	0	0	0	0.000834906	0	0.0013874	0	0.00461794	0	0	0.003603	0.00181488	0.00148221	0	0.00289798	0.000899135	0	0	0	0	0.000867243	0	0.00244072	0.00117222	0	0	0	0.00242994	0	0	0	0.00172507	0.0011071	0.00208114	k__Bacteria
	OTU_961	0	0.000581118	0	0	0.0060855	0	0	0.00140284	0.000941948	0	0	0.00295493	0	0	0	0	0.0275519	0	0.013874	0	0	0	0	0	0	0	0	0	0	0	0	0	0	0	0	0	0	0	0	0	0	0	0	0	0	0	0	k__Bacteria
	OTU_777	0.00933221	0.000581118	0.00520467	0.00123107	0	0	0.00393572	0.00280568	0.0018839	0.00209499	0	0	0.00371554	0	0	0	0.000834906	0	0.00485588	0	0.00307863	0.0016436	0	0.001201	0.00181488	0	0	0	0	0	0	0	0	0.00433621	0	0	0	0	0	0	0	0.00153462	0	0	0	0.0011071	0.000693712	k__Bacteria
	OTU_2210	0.00133317	0.00116224	0	0	0.00760688	0.00118269	0	0.00140284	0.0018839	0	0	0.0022162	0.00123851	0.00115066	0	0	0.00333962	0.00282646	0.0013874	0	0	0	0	0.003603	0	0	0.000863722	0.00144899	0.000899135	0	0.00199696	0.00286307	0.00454256	0.00173449	0.00128324	0	0	0	0.00105302	0.00102445	0	0	0	0.00196953	0	0	0.00138742	k__Bacteria
	OTU_1018	0.00133317	0.00116224	0.000867446	0.00246214	0	0	0.00131191	0.00420852	0.00376779	0	0	0.000738732	0	0	0	0	0.00584434	0.00565291	0.0110992	0	0	0.0049308	0	0	0	0	0	0	0.000899135	0	0	0	0	0.00173449	0.00128324	0	0	0	0	0	0	0	0	0	0.000862537	0	0.00208114	k__Bacteria
	OTU_1062	0	0.00116224	0	0.00369322	0	0	0	0.00140284	0	0.00104749	0.000917061	0	0	0.00345197	0	0	0.000834906	0	0	0.00499201	0	0	0	0.007206	0.00362976	0	0	0.000724496	0	0	0	0	0	0	0	0	0	0	0	0	0	0	0	0	0	0.0121781	0.00832455	k__Bacteria
	OTU_1698	0.00266635	0	0	0	0	0	0	0.00140284	0	0	0.00275118	0.00369366	0	0	0	0	0	0.00141323	0.00208109	0	0	0	0.00120913	0.015613	0.000907441	0.00444662	0	0.00217349	0	0.00274949	0.000998482	0	0	0	0	0	0	0.0011647	0	0	0.000809979	0.00153462	0	0	0.00345015	0	0	k__Bacteria
	OTU_1542	0.00266635	0.00464895	0.00260234	0.00369322	0	0	0	0.00420852	0.000941948	0.00418997	0	0.00738732	0.00123851	0	0	0	0	0.00141323	0.00208109	0	0	0	0	0.002402	0.00181488	0.00222331	0	0.000724496	0	0.000916498	0	0	0	0.000867243	0	0	0	0	0	0.00102445	0.000809979	0	0.00183135	0	0.000862537	0	0	k__Bacteria
	OTU_1905	0.0119986	0	0.000867446	0	0	0	0	0.00280568	0.0018839	0	0	0.000738732	0	0	0	0	0	0	0.00416219	0	0.00307863	0.0024654	0	0.002402	0.00453721	0.00222331	0.000863722	0.00144899	0	0	0	0	0	0	0	0	0.00351667	0	0	0.00102445	0	0.000767312	0	0	0	0.0011071	0	k__Bacteria
	OTU_1807	0	0	0	0	0	0	0	0.00561136	0	0	0	0.00147746	0	0	0	0	0.00250472	0	0	0	0	0.0016436	0	0.007206	0.00544465	0.00148221	0	0	0.000899135	0	0.000998482	0	0.000908513	0	0.00256647	0.00122036	0.00117222	0.0023294	0	0	0.00242994	0.000767312	0	0.000984766	0	0.0044284	0.000693712	k__Bacteria
	OTU_1176	0.00133317	0.000581118	0.00260234	0	0.00152138	0.00118269	0	0.00280568	0	0	0	0.00295493	0.00123851	0	0	0	0	0.00282646	0	0	0	0	0	0.002402	0	0.00148221	0.00259117	0	0.000899135	0.000916498	0.000998482	0	0.00272554	0.000867243	0	0	0.00117222	0.0023294	0	0	0.00242994	0	0	0.00196953	0.00345015	0	0	k__Bacteria
	OTU_939	0	0	0.00173489	0	0	0	0	0.00140284	0.018839	0	0.00183412	0.00295493	0	0.00115066	0	0	0.000834906	0	0.00208109	0	0	0	0	0.002402	0.00453721	0.00296441	0	0	0	0	0	0	0	0	0	0	0	0	0	0	0	0	0	0	0	0	0	k__Bacteria
	OTU_2178	0.00266635	0.000581118	0.000867446	0	0	0	0	0.00280568	0.000941948	0.00314248	0.00366824	0.000738732	0	0	0	0	0.000834906	0.00141323	0.0013874	0	0	0	0.00120913	0.003603	0.000907441	0.000741103	0.00172744	0.000724496	0	0	0.000998482	0	0.000908513	0	0.00513294	0.00122036	0	0.0011647	0	0	0.000809979	0.00153462	0.000915675	0	0	0	0	k__Bacteria
	OTU_1646	0.00133317	0.00523006	0.00260234	0	0	0	0	0.00841704	0.00565169	0	0	0	0	0	0	0	0	0.00423968	0.00971177	0	0	0	0	0	0	0.00148221	0	0	0	0	0	0	0	0.000867243	0	0	0	0	0	0	0	0.000767312	0	0	0	0	0	k__Bacteria
	OTU_2441	0	0	0	0	0.00152138	0	0.00131191	0.0140284	0.000941948	0	0.000917061	0	0	0	0	0	0	0	0.000693698	0	0	0	0	0.010809	0.00544465	0	0	0	0	0	0	0	0	0.000867243	0	0	0	0	0	0	0	0	0	0.000984766	0	0.0011071	0	k__Bacteria
	OTU_1146	0	0.000581118	0	0	0.00152138	0	0	0.00140284	0.000941948	0	0	0	0	0.00115066	0	0	0	0	0.00693698	0	0.00153931	0	0	0.002402	0	0	0	0.00362248	0.000899135	0.000916498	0	0	0.00363405	0	0.00513294	0	0.00117222	0	0.00105302	0.00512227	0	0	0	0	0	0	0	k__Bacteria
	OTU_1451	0	0.000581118	0	0	0	0	0	0.00140284	0.0018839	0.00628496	0.00366824	0	0	0	0	0	0	0	0	0	0	0	0	0.002402	0.00272232	0.00370552	0.00172744	0	0	0	0.00199696	0	0.000908513	0	0.00128324	0	0.00117222	0.0011647	0.00210604	0	0	0	0.00183135	0	0.000862537	0.0022142	0	k__Bacteria
	OTU_1574	0	0.00174335	0	0	0	0	0	0.00280568	0	0	0	0	0	0.00115066	0	0	0	0	0	0	0.00153931	0	0	0	0.000907441	0	0	0	0	0	0	0.00286307	0	0.00260173	0	0	0	0	0	0	0	0	0	0.000984766	0.00345015	0.0044284	0.0124868	k__Bacteria
	OTU_1375	0.00266635	0.00523006	0.00346978	0	0	0	0	0	0	0.00104749	0.00825355	0	0.00123851	0	0.00133062	0	0	0	0	0	0	0.000821801	0	0	0	0	0	0	0	0	0	0	0	0.00433621	0.00256647	0	0	0	0	0	0	0.00153462	0	0	0	0.0011071	0.000693712	k__Bacteria
	OTU_1190	0	0.00348671	0.000867446	0.00861751	0.00456413	0	0	0	0.00282584	0	0	0	0	0	0.00532248	0	0.000834906	0	0	0	0	0	0	0	0.00181488	0.000741103	0	0	0	0	0	0	0	0.00173449	0.00128324	0	0	0	0	0	0	0	0	0	0.000862537	0	0	k__Bacteria
	OTU_1240	0	0.00755454	0	0	0	0	0	0.00140284	0	0	0	0	0	0.00345197	0.00399186	0	0.000834906	0	0	0	0	0	0	0	0	0.0148221	0	0	0	0	0	0	0	0	0	0	0	0	0	0	0	0.000767312	0	0	0	0	0	k__Bacteria
	OTU_1196	0.00266635	0	0	0	0	0	0	0.00841704	0.00282584	0	0	0	0	0	0	0	0.000834906	0.00141323	0.00416219	0	0.00153931	0.000821801	0	0.001201	0.00181488	0.00370552	0.000863722	0	0	0	0	0.00143154	0	0	0	0	0	0	0	0	0	0	0	0	0.000862537	0	0	k__Bacteria
	OTU_1823	0	0.000581118	0.00520467	0.00123107	0	0	0	0.00280568	0	0	0	0	0	0.00230131	0.00133062	0	0.000834906	0	0.0173424	0	0	0	0	0	0	0	0	0	0	0	0	0	0	0	0	0	0	0	0	0	0	0	0	0	0.000862537	0	0	k__Bacteria
	OTU_1231	0	0.000581118	0	0.00123107	0.00304275	0	0	0	0.000941948	0.00104749	0	0	0	0	0.00133062	0	0.000834906	0	0	0	0	0	0	0	0	0	0.00172744	0	0.000899135	0.001833	0	0	0.00454256	0.00260173	0.00384971	0	0	0.0023294	0.00105302	0	0.000809979	0.00153462	0	0	0	0	0.00208114	k__Bacteria
	OTU_1903	0	0.00116224	0	0	0	0	0	0.00420852	0.000941948	0.00104749	0	0	0	0.00115066	0	0	0	0.00141323	0.00277479	0	0	0.0016436	0	0.002402	0.00544465	0.00148221	0	0.00144899	0	0	0.000998482	0	0	0	0.00128324	0	0	0	0	0	0	0.00153462	0	0.000984766	0	0.0011071	0.000693712	k__Bacteria
	OTU_1218	0	0	0.000867446	0	0	0	0	0.00561136	0	0.00104749	0	0	0	0	0	0	0.000834906	0	0	0	0	0	0	0.01201	0.00725953	0	0	0	0	0	0	0	0	0.000867243	0	0	0	0	0	0.00102445	0	0	0	0	0	0	0.000693712	k__Bacteria
	OTU_1385	0	0.00290559	0.000867446	0	0.00152138	0	0	0	0.00376779	0	0	0	0	0	0	0	0	0	0	0	0	0	0	0	0	0	0	0	0	0	0	0	0	0	0	0	0	0	0	0	0	0	0.0201449	0	0	0	0	k__Bacteria
	OTU_1578	0	0.00116224	0	0	0	0	0	0.00561136	0.00282584	0	0	0.000738732	0	0.00115066	0.00266124	0	0.00250472	0.00141323	0.0013874	0	0	0	0	0.001201	0.000907441	0.000741103	0	0	0	0	0	0	0	0	0.00256647	0	0.00117222	0	0.00105302	0	0.000809979	0	0	0	0	0.0011071	0	k__Bacteria
	OTU_1177	0.00133317	0	0	0	0	0	0	0.00140284	0	0	0	0.000738732	0	0	0	0	0	0	0	0	0	0	0.00846392	0.001201	0	0	0	0	0.000899135	0	0	0.00286307	0.00363405	0	0	0.00122036	0	0.0034941	0	0.00204891	0	0	0	0	0	0	0	k__Bacteria
	OTU_2223	0.00399952	0.00174335	0.00260234	0.00369322	0	0	0.00131191	0.00140284	0	0.00209499	0	0	0	0	0	0	0	0.00141323	0.000693698	0	0.00153931	0	0	0	0.00272232	0.000741103	0	0	0.000899135	0	0.000998482	0	0	0	0	0	0	0	0	0	0	0	0	0	0	0	0.000693712	k__Bacteria
	OTU_963	0	0.00581118	0.00346978	0.00246214	0.00152138	0	0	0	0	0.00523747	0	0.000738732	0	0.00115066	0	0	0.00166981	0	0	0	0	0	0	0	0	0	0	0	0	0	0	0	0	0.000867243	0	0	0	0	0	0	0	0	0	0	0	0	0.00277485	k__Bacteria
	OTU_2356	0	0	0.00173489	0.00738643	0	0	0	0	0.0018839	0	0	0.00369366	0	0	0	0	0	0	0	0	0	0	0	0	0.000907441	0.000741103	0	0	0	0	0	0	0	0.00260173	0	0	0	0.0034941	0	0	0	0	0	0.000984766	0	0.0022142	0	k__Bacteria
	OTU_1233	0	0.000581118	0.00173489	0	0.00304275	0	0	0	0	0	0.000917061	0	0	0	0	0	0	0	0	0.00499201	0.00461794	0	0	0	0	0	0	0	0	0.000916498	0	0	0	0.00173449	0	0.00122036	0.00234445	0	0	0.00102445	0	0	0	0.000984766	0	0	0.00138742	k__Bacteria
	OTU_1822	0.00266635	0.00174335	0.00173489	0.00246214	0	0	0	0	0	0	0	0.00147746	0.00123851	0	0	0	0.000834906	0.00141323	0	0	0	0.000821801	0	0	0	0	0	0	0	0	0	0	0	0.00346897	0	0	0	0.0011647	0	0	0	0.0061385	0	0	0	0	0	k__Bacteria
	OTU_1129	0.00266635	0	0	0	0	0.00118269	0.00131191	0.00140284	0.0018839	0	0	0	0	0	0	0	0	0	0	0	0	0	0	0.006005	0.00181488	0	0	0	0.000899135	0	0	0	0.00181703	0.000867243	0	0	0	0.0023294	0	0	0	0.00153462	0	0	0	0	0.000693712	k__Bacteria
	OTU_2121	0	0	0	0	0	0	0	0.00140284	0.017897	0	0	0	0	0	0.00133062	0	0	0	0	0	0	0	0	0	0.00272232	0	0	0	0	0	0	0	0	0	0	0	0	0	0	0	0	0	0	0	0	0	0	k__Bacteria
	OTU_2043	0	0.00174335	0.000867446	0	0	0	0	0	0	0	0	0.00147746	0	0	0	0	0.000834906	0	0.000693698	0	0	0.000821801	0.00241826	0	0.00181488	0.00148221	0	0	0.000899135	0	0	0	0	0	0.00128324	0.00122036	0.00468889	0	0	0	0	0	0	0	0.000862537	0	0.000693712	k__Bacteria
	OTU_1596	0	0.00116224	0.00260234	0	0	0	0.00131191	0	0.000941948	0.00104749	0	0	0	0	0	0	0	0	0.00277479	0	0	0	0	0	0.000907441	0.00148221	0.000863722	0	0.000899135	0	0	0	0.000908513	0	0	0	0	0.0011647	0	0	0	0.00230194	0.00183135	0	0	0	0	k__Bacteria
	OTU_1106	0	0	0	0	0	0	0	0	0	0.00628496	0	0	0	0	0	0	0	0.00565291	0.00763068	0	0	0	0	0	0	0	0	0	0	0	0	0	0	0	0	0	0	0	0	0	0	0	0	0	0	0	0	k__Bacteria
	OTU_1827	0	0	0.000867446	0	0	0	0	0	0.000941948	0	0	0.000738732	0	0.00345197	0	0	0.00166981	0	0	0	0	0	0	0	0	0	0	0	0.000899135	0	0	0	0	0.000867243	0.00128324	0	0	0	0	0.00102445	0	0	0.00457838	0.000984766	0.00172507	0	0	k__Bacteria
	OTU_1294	0	0.000581118	0.00173489	0.00123107	0	0	0	0	0.000941948	0.00104749	0	0.00147746	0	0.00115066	0.00133062	0	0	0.00141323	0	0	0	0	0	0.001201	0	0	0.000863722	0.000724496	0.000899135	0	0	0	0.000908513	0	0.00128324	0	0.00117222	0	0	0	0	0	0	0	0	0	0	k__Bacteria
	OTU_1797	0	0	0	0	0	0	0	0	0.000941948	0.00628496	0.00183412	0.0022162	0.00123851	0	0	0	0.00250472	0	0	0	0	0	0	0	0	0	0	0	0	0	0	0	0	0.00260173	0	0	0	0	0	0	0	0	0	0	0	0	0	k__Bacteria
	OTU_1355	0	0	0	0	0	0	0	0	0.0018839	0.00104749	0	0.00147746	0	0	0	0	0	0.00141323	0.000693698	0	0.00153931	0.000821801	0.00120913	0.001201	0	0	0	0	0	0	0.000998482	0	0	0	0	0	0.00117222	0.0011647	0	0	0	0	0	0	0	0.0022142	0	k__Bacteria
	OTU_2450	0	0.00116224	0	0	0	0	0	0.00280568	0.00282584	0	0	0	0	0	0	0	0	0	0.00624328	0	0	0	0	0	0	0.000741103	0	0	0	0	0	0	0	0.00260173	0	0	0	0	0	0	0	0	0	0	0	0	0	k__Bacteria
	OTU_2476	0	0.000581118	0	0	0	0	0	0.00140284	0	0	0.000917061	0	0	0.00230131	0	0	0.00166981	0	0.000693698	0	0.00153931	0	0.00120913	0	0	0	0	0	0	0	0.000998482	0	0	0	0.00256647	0	0	0	0	0	0.000809979	0	0	0	0	0.0011071	0	k__Bacteria
	OTU_2134	0.00399952	0	0.000867446	0	0	0.00118269	0	0.00140284	0	0.00104749	0	0	0	0	0	0	0.000834906	0.00141323	0.000693698	0	0	0	0	0.002402	0.000907441	0	0	0	0	0	0	0	0	0	0	0	0	0	0	0	0	0	0	0	0	0	0	k__Bacteria
	OTU_2227	0	0.00116224	0	0.00246214	0.00304275	0	0	0	0	0	0	0	0	0.00115066	0	0	0	0	0.000693698	0	0.00153931	0.0016436	0	0	0	0	0	0	0	0	0	0	0	0.000867243	0.00128324	0	0	0	0	0	0	0	0	0	0	0	0	k__Bacteria
	OTU_2057	0.00133317	0	0.00173489	0	0.00152138	0	0	0.00140284	0.000941948	0	0	0	0	0	0	0	0	0	0.00208109	0	0	0.000821801	0	0	0	0.00222331	0	0	0	0	0	0	0	0.00173449	0	0	0	0	0	0	0	0	0	0	0	0	0	k__Bacteria
	OTU_2504	0	0.000581118	0	0	0	0	0	0	0.0018839	0	0	0	0	0.00230131	0	0	0	0	0	0	0	0	0	0.006005	0.000907441	0	0	0	0	0	0	0	0	0	0	0	0	0	0	0	0.000809979	0	0	0	0	0	0.000693712	k__Bacteria
	OTU_1372	0	0	0	0	0	0	0	0.00140284	0	0	0	0	0	0	0	0	0	0	0.000693698	0	0	0	0	0.002402	0.00181488	0.00222331	0.00172744	0	0	0	0	0	0	0.00173449	0	0	0.00117222	0	0	0	0	0	0	0	0	0	0	k__Bacteria
	OTU_1650	0	0	0.00173489	0	0	0	0.00262381	0.00140284	0.000941948	0	0	0.000738732	0	0.00115066	0.00133062	0	0.000834906	0	0	0	0	0	0	0.001201	0	0	0	0	0	0	0	0	0	0	0	0	0	0	0	0	0	0	0	0	0.000862537	0	0	k__Bacteria
	OTU_1810	0	0.00116224	0	0	0	0	0	0	0.00659363	0	0	0	0	0	0	0	0.00166981	0	0	0	0	0	0	0	0	0	0	0	0.00179827	0	0	0	0	0	0	0	0	0	0	0	0	0	0	0	0	0	0.000693712	k__Bacteria
	OTU_2086	0	0	0	0.00123107	0	0.00118269	0	0	0	0	0	0	0	0	0	0	0	0.00282646	0.00346849	0	0	0	0	0	0	0.00148221	0	0.000724496	0	0	0	0	0	0.000867243	0	0	0	0	0	0	0	0	0	0	0	0	0	k__Bacteria
	OTU_2029	0	0	0	0	0	0	0	0	0	0	0	0	0	0	0	0	0	0	0	0	0	0.000821801	0	0	0	0.00148221	0.00431861	0	0	0	0.00199696	0	0.000908513	0	0	0.00122036	0	0	0	0	0	0	0	0	0	0	0	k__Bacteria
	OTU_1826	0	0.00813566	0	0	0	0	0	0	0	0	0	0	0	0	0	0	0	0	0	0	0.00153931	0	0	0	0	0	0	0	0	0	0	0	0	0	0	0	0	0	0	0	0	0	0	0	0	0	0	k__Bacteria
	OTU_2130	0	0	0	0	0	0	0	0.00280568	0	0	0	0	0	0.00115066	0	0	0	0	0.00277479	0	0	0.0016436	0	0	0.000907441	0	0	0	0	0	0	0	0	0	0	0	0	0	0	0	0	0	0	0	0	0	0	k__Bacteria
	OTU_1447	0	0.00697342	0	0	0	0	0	0	0	0	0	0	0	0	0	0	0	0	0	0	0.00153931	0	0	0	0	0.000741103	0	0	0	0	0	0	0	0	0	0	0	0	0	0	0	0	0	0	0	0	0	k__Bacteria
	OTU_2208	0	0	0	0	0	0	0	0	0	0	0.000917061	0	0	0	0	0	0.000834906	0	0	0	0	0	0	0	0	0	0	0.000724496	0.000899135	0	0	0	0.000908513	0	0.00128324	0	0	0.0011647	0.00210604	0	0	0	0	0	0	0	0	k__Bacteria
	OTU_2364	0	0.000581118	0	0.00369322	0	0	0	0	0	0	0	0	0	0	0	0	0.000834906	0	0.000693698	0	0	0	0	0	0	0	0	0	0	0	0	0	0	0	0	0	0	0	0	0	0.000809979	0.000767312	0	0	0	0.0011071	0	k__Bacteria
	OTU_1539	0	0	0	0	0	0	0	0	0	0	0	0	0	0	0	0	0	0	0.000693698	0	0.00153931	0.0024654	0.00241826	0	0	0	0	0	0	0	0	0	0	0	0	0	0	0	0	0	0	0	0	0	0	0	0	k__Bacteria
	OTU_2192	0.00133317	0.000581118	0	0	0.00152138	0	0	0	0	0	0	0.000738732	0	0	0	0	0	0	0	0	0	0	0.00120913	0	0	0.000741103	0	0	0	0	0	0	0	0	0	0	0	0	0	0	0	0	0	0	0	0	0	k__Bacteria
	OTU_1926	0	0	0	0	0.00152138	0	0	0	0	0	0.000917061	0	0	0.00115066	0	0	0	0	0	0	0	0.0016436	0	0	0	0.000741103	0	0	0	0	0	0	0	0	0	0	0	0	0	0	0	0	0	0	0	0	0	k__Bacteria
	OTU_2298	0	0.000581118	0	0	0	0	0	0	0	0	0	0	0	0	0	0	0	0	0	0	0	0	0	0.003603	0.000907441	0	0	0	0	0	0	0	0	0	0	0	0	0	0	0	0	0	0	0	0	0	0	k__Bacteria
	OTU_2393	0	0	0	0	0	0	0	0	0	0	0	0	0	0	0	0	0	0	0	0	0	0	0	0	0	0	0	0	0	0	0	0	0.00454256	0	0	0	0	0	0	0	0	0	0	0	0	0	0	k__Bacteria
	OTU_1410	0	0	0	0	0	0	0	0	0.000941948	0	0	0.00147746	0	0	0	0	0	0	0	0	0	0	0	0	0	0.000741103	0	0	0	0	0	0	0	0	0.00128324	0	0	0	0	0	0	0	0	0	0	0	0	k__Bacteria
	OTU_2397	0	0.000581118	0	0	0	0	0	0	0	0.00104749	0	0	0	0	0	0	0	0	0	0	0	0	0	0	0	0.000741103	0	0	0	0	0	0	0	0	0	0	0	0	0	0	0.000809979	0	0.000915675	0	0	0	0	k__Bacteria
	OTU_1119	0	0.000581118	0	0	0	0.00118269	0	0	0	0	0	0	0	0	0	0	0	0.00141323	0	0	0	0	0	0	0	0.000741103	0	0	0	0	0	0	0	0	0	0	0	0	0	0	0	0	0	0	0	0	0	k__Bacteria
	OTU_2175	0	0	0	0	0	0	0	0.00280568	0	0	0	0	0	0	0	0	0	0	0	0	0	0	0	0	0	0	0	0	0	0	0	0	0	0	0	0	0	0	0	0	0	0	0	0	0	0	0	k__Bacteria
	OTU_2049	0	0	0	0	0	0	0	0	0	0	0	0	0	0	0	0	0	0	0.0013874	0	0	0	0	0	0	0	0	0	0	0	0	0	0	0	0	0	0.00117222	0	0	0	0	0	0	0	0	0	0	k__Bacteria
	OTU_1809	0	0	0	0	0	0	0	0	0	0	0	0	0	0	0	0	0	0	0	0	0	0	0	0.002402	0	0	0	0	0	0	0	0	0	0	0	0	0	0	0	0	0	0	0	0	0	0	0	k__Bacteria
	OTU_2340	0	0	0	0	0	0	0	0	0	0	0	0	0	0	0	0	0	0	0	0	0	0	0	0	0.00181488	0	0	0	0	0	0	0	0	0	0	0	0	0	0	0	0	0	0	0	0	0	0	k__Bacteria
	OTU_1908	0	0	0	0	0	0	0	0	0	0	0	0	0	0	0	0	0.00166981	0	0	0	0	0	0	0	0	0	0	0	0	0	0	0	0	0	0	0	0	0	0	0	0	0	0	0	0	0	0	k__Bacteria
	OTU_2237	0	0	0	0	0	0	0	0	0	0	0	0	0	0	0	0	0	0	0	0	0	0	0	0	0	0	0	0.00144899	0	0	0	0	0	0	0	0	0	0	0	0	0	0	0	0	0	0	0	k__Bacteria
	OTU_776	0	0	0	0	0	0	0	0	0	0	0	0	0	0	0	0	0	0	0	0	0	0	0	0	0	0	0	0	0	0	0	0.00143154	0	0	0	0	0	0	0	0	0	0	0	0	0	0	0	k__Bacteria
	OTU_202	0.0413284	0.0133657	0.0329629	0.0480118	0.0791115	0.0165577	0.014431	0.0196398	0.0386199	0.0261873	0.0247606	0.0288106	0.0123851	0.00115066	0.010645	0.0083654	0.0242123	0.120124	0.0790815	0.0249601	0.0507974	0.0131488	0.00362739	0.013211	0.0281307	0.0148221	0.0112284	0.00869395	0.0179827	0.0100815	0.00898634	0.0114523	0.0281639	0.0476983	0.0885433	0.00488144	0.00117222	0.0093176	0.00421208	0.0163913	0.0283493	0.0207174	0.0412054	0.0748422	0.0103504	0.0254633	0.00971197	k__Bacteria
	OTU_328	0.0159981	0.0360293	0.0746003	0.06894	0.0136924	0.00236538	0.0183667	0.0729476	0.0320262	0.211594	0.0128389	0.0162521	0.00123851	0.0161092	0.0239511	0.0083654	0.0258821	0.031091	0.0471714	0.00998403	0.00769657	0.020545	0.0616657	0.051643	0.0154265	0.0133399	0	0.0970825	0.00539481	0.00458249	0.000998482	0.00858922	0.00272554	0.0364242	0.0256647	0.00244072	0.0351667	0.0430939	0	0.00204891	0.00809979	0.0214847	0	0.00196953	0.00776284	0.0188207	0.0104057	k__Bacteria
	OTU_282	0.0293298	0.00581118	0.0260234	0.0147729	0.012171	0.0626826	0.014431	0.0112227	0.00470974	0.0167599	0.00550237	0.00517113	0.00743108	0.0161092	0.0332655	0	0.00500943	0.00847937	0.00346849	0	0.00923588	0.0049308	0.0145096	0.061251	0.0344828	0.00815213	0.00172744	0.00507147	0.00629395	0.0229124	0.0349469	0.0143154	0.0190788	0.00867243	0.0115491	0.00976288	0.0480611	0.0267881	0.00421208	0.00717118	0.0202495	0.00460387	0.0036627	0.0118172	0.0293263	0.0121781	0.0201177	k__Bacteria
	OTU_331	0.00533269	0	0	0.00123107	0.00912825	0	0.0157429	0.00981988	0.0103614	0.00104749	0.00275118	0.0103423	0.00371554	0.0506288	0.0292736	0.0167308	0.0325613	0.0141323	0.0582706	0.014976	0.0153931	0.012327	0.0229735	0.014412	0.0154265	0.0229742	0	0.0608577	0.00179827	0.000916498	0	0.0114523	0	0.00433621	0.00128324	0.00244072	0.0211	0.0023294	0	0	0.00323992	0.00460387	0	0.00393906	0.0069003	0.033213	0.0423164	k__Bacteria
	OTU_541	0.00799904	0.0156902	0.00173489	0.00123107	0.167351	0	0	0.0224454	0	0.0146649	0.0311801	0.0184683	0.00619256	0.0115066	0.0239511	0.0083654	0	0.0127191	0.00208109	0	0.00153931	0	0	0	0	0.021492	0	0	0	0	0	0.0171784	0	0	0	0	0	0	0	0	0.00161996	0.000767312	0	0.0196953	0	0	0.0471724	k__Bacteria
	OTU_479	0.00266635	0.00406783	0.00433723	0.017235	0.0289061	0.00118269	0.00918334	0.00420852	0	0.0282823	0.00366824	0.00295493	0.00123851	0.00690393	0.0159674	0	0.00500943	0	0.000693698	0.00499201	0.00615726	0.0139706	0.00604566	0.002402	0.00272232	0.00444662	0.00259117	0.0137654	0.000899135	0.00274949	0	0.00143154	0.0208958	0.00780518	0.00384971	0	0.0410278	0.0419292	0	0.00307336	0.00404989	0.00844044	0.00183135	0.00393906	0.00517522	0.0154994	0.00624341	k__Bacteria
	OTU_307	0.0106654	0.024407	0.0190838	0.00861751	0.00760688	0.00473076	0.00262381	0.0126256	0.0103614	0.00733245	0.0174242	0.00664859	0.00619256	0.00345197	0.00133062	0	0.00250472	0.00565291	0.013874	0.014976	0.0215504	0.0172578	0.00483653	0.006005	0.00816697	0.00815213	0.0120921	0.00796946	0.0143862	0.000916498	0.000998482	0	0.00545108	0.00433621	0.00256647	0.00488144	0.00117222	0.0023294	0	0.0122934	0.0129597	0.00460387	0.0036627	0.00492383	0.00258761	0.00885681	0.00901826	k__Bacteria
	OTU_396	0	0.00523006	0	0	0	0	0	0	0	0	0	0	0	0	0	0	0	0	0	0	0	0	0	0	0	0.028903	0	0	0	0	0	0	0	0	0	0	0	0.0034941	0	0	0	0	0	0.0521926	0.0301888	0.0575692	0.138049	k__Bacteria
	OTU_1618	0.00266635	0.0209203	0.00260234	0.0123107	0.00304275	0.0130096	0.00262381	0.00981988	0.000941948	0.0303773	0.00366824	0.0022162	0	0.00460262	0.00266124	0	0	0.00423968	0	0.00499201	0.00153931	0.0016436	0.00483653	0.006005	0.0136116	0.00296441	0.00172744	0.000724496	0	0.0302444	0.00499241	0.00715768	0.000908513	0.00520346	0.00256647	0.0183054	0.0398556	0.0128117	0	0.00204891	0.00242994	0.00460387	0	0.00196953	0.00603776	0.00774971	0.00763083	k__Bacteria
	OTU_507	0.00266635	0.00987901	0.00867446	0.0184661	0.024342	0	0.00524762	0.00420852	0.0141292	0.00104749	0.00458531	0.00147746	0.00123851	0.00345197	0.00266124	0	0.00166981	0.00847937	0.0104055	0	0.0138538	0.004109	0	0.014412	0.00816697	0.00963434	0.0112284	0.00289798	0.00359654	0.001833	0.00499241	0.00143154	0.00635959	0.00693794	0.00256647	0.00244072	0.00586112	0.0058235	0.00210604	0.00717118	0.00566985	0.00153462	0.00274703	0.00787813	0.000862537	0.0011071	0.00208114	k__Bacteria
	OTU_2011	0.0173313	0.0366105	0.0138791	0.00738643	0.00456413	0	0.0118071	0.0168341	0.0018839	0.00104749	0.0110047	0.00664859	0.00123851	0.00805459	0.0319349	0	0.00417453	0.0226116	0.00763068	0.014976	0.00769657	0.0049308	0.00725479	0	0	0.00148221	0	0	0.000899135	0	0	0.00143154	0.000908513	0	0	0	0	0	0	0	0.00242994	0.00153462	0	0	0.000862537	0.0011071	0.00485599	k__Bacteria
	OTU_785	0.00666587	0.00755454	0.00520467	0.0233904	0.00912825	0.00118269	0.00524762	0.00561136	0.00659363	0.0219974	0.00550237	0.00886479	0.00123851	0.00575328	0.00798371	0	0.00166981	0.00847937	0.00693698	0.00499201	0	0.0024654	0.00483653	0.003603	0.00453721	0.00148221	0	0.0115919	0.00359654	0.000916498	0	0	0	0.00433621	0.0102659	0.00122036	0.00351667	0.0081529	0.00105302	0.00819563	0.00485987	0.00230194	0.000915675	0.000984766	0.00172507	0.00885681	0.0131805	k__Bacteria
	OTU_903	0.00533269	0.00697342	0	0.0123107	0	0	0.00524762	0.0280568	0.0113034	0.00418997	0.00917061	0.00295493	0	0.00345197	0.00532248	0	0	0.0127191	0.00832437	0	0.00307863	0.000821801	0.00241826	0.019216	0.0299456	0.00815213	0	0	0.00179827	0	0	0.00143154	0.000908513	0.000867243	0	0	0	0.0046588	0	0	0.00566985	0.00690581	0	0	0.0120755	0.0298917	0	k__Bacteria
	OTU_1559	0	0.0215014	0.0268908	0.00492429	0.0060855	0	0.00524762	0.0126256	0.0018839	0.0178074	0.00275118	0.0022162	0	0.00690393	0.00532248	0.0083654	0.00500943	0	0.0013874	0	0.00307863	0.0024654	0.00967305	0.02402	0.000907441	0.00592882	0	0.00362248	0.00179827	0	0	0.00715768	0.00363405	0.00520346	0.00256647	0	0	0.0046588	0	0	0.00242994	0	0	0.000984766	0	0.0033213	0.00138742	k__Bacteria
	OTU_845	0.00533269	0.00871677	0.00173489	0.00369322	0	0.00236538	0.00524762	0.00280568	0.00282584	0.0167599	0.00366824	0.00147746	0.00123851	0.00230131	0.00399186	0	0	0.0127191	0.00346849	0	0.00461794	0.0016436	0.00967305	0.002402	0.00907441	0.000741103	0.000863722	0.00724496	0.00179827	0.0119145	0	0.0100208	0.0109022	0.00260173	0.00128324	0	0.0257889	0.0023294	0	0.00204891	0.00161996	0.0061385	0	0.000984766	0.00172507	0.0033213	0.00277485	k__Bacteria
	OTU_513	0	0.0116224	0.000867446	0	0	0	0.0183667	0	0	0.0974169	0.014673	0	0	0	0	0	0	0	0.0013874	0.014976	0.00615726	0	0	0	0	0	0	0	0	0	0	0	0	0.00173449	0	0	0	0	0	0	0	0.00460387	0	0.00689336	0.011213	0.0022142	0	k__Bacteria
	OTU_804	0.00266635	0.00755454	0.00346978	0.0135418	0.0060855	0.00118269	0.00393572	0.00280568	0	0.00942744	0	0.0022162	0.00123851	0.00115066	0.00399186	0	0.000834906	0	0.0117929	0.00998403	0	0.0016436	0.0120913	0	0.00181488	0.00222331	0.000863722	0.00434698	0.000899135	0.000916498	0	0	0.00272554	0.00346897	0.00384971	0.00244072	0.0187556	0	0	0	0	0.00153462	0	0	0.00258761	0.0044284	0.00277485	k__Bacteria
	OTU_698	0.00266635	0.0063923	0.00260234	0	0.00152138	0.00354807	0.00131191	0	0	0.0324723	0.0229265	0.0162521	0.00495405	0.00115066	0.00133062	0	0.000834906	0.00282646	0.000693698	0	0	0.000821801	0.00483653	0	0	0	0	0	0	0	0	0	0	0	0	0	0	0	0	0	0	0	0	0	0	0	0	k__Bacteria
	OTU_871	0.00266635	0.00697342	0.00173489	0.00369322	0.00456413	0	0.00393572	0.00140284	0	0.0178074	0.00275118	0.00147746	0.00123851	0.00920524	0.00133062	0	0.00250472	0.00141323	0.000693698	0	0	0.004109	0.00362739	0.002402	0.000907441	0.00444662	0	0.000724496	0.000899135	0	0.000998482	0	0.00272554	0.00433621	0	0	0.00351667	0	0.00210604	0	0	0.00230194	0	0.000984766	0.000862537	0	0	k__Bacteria
	OTU_2023	0	0.00464895	0.00260234	0.0258525	0.0060855	0	0.00262381	0	0	0.0219974	0.000917061	0	0.00123851	0.00115066	0.00266124	0	0.000834906	0.00282646	0.00208109	0	0	0	0.00604566	0	0	0	0	0	0	0	0	0	0	0	0	0	0	0	0	0	0	0	0	0	0	0	0	k__Bacteria
	OTU_295	0	0.00232447	0	0	0.00304275	0.00236538	0	0.00561136	0	0.00209499	0.000917061	0.00147746	0	0	0.00133062	0	0.00166981	0.00141323	0	0	0.00153931	0.000821801	0	0	0	0.000741103	0	0.00144899	0	0.00366599	0.00199696	0.00143154	0.00181703	0	0	0.0061018	0.0117222	0.0011647	0	0	0	0	0	0	0	0	0.00138742	k__Bacteria
	OTU_1035	0.00799904	0	0	0.00123107	0	0	0	0.00140284	0.000941948	0	0	0.000738732	0.00247703	0	0.00399186	0	0.00250472	0	0.00277479	0	0.00153931	0.000821801	0.00120913	0.006005	0	0.00741103	0.00431861	0.00144899	0	0	0	0	0	0.00346897	0	0	0	0	0	0	0.00161996	0	0	0.000984766	0	0	0.00138742	k__Bacteria
	OTU_991	0.00533269	0.00290559	0.000867446	0.00369322	0.00456413	0	0.00131191	0.00280568	0.00282584	0	0.00275118	0.00295493	0.00123851	0	0	0	0	0.00141323	0.00208109	0	0	0.0016436	0.00120913	0.001201	0	0.00296441	0	0.00144899	0	0	0	0	0	0.00173449	0	0	0	0.0034941	0	0	0	0	0.000915675	0	0	0	0	k__Bacteria
	OTU_1085	0	0.00116224	0	0.00123107	0	0	0.00262381	0.00140284	0.000941948	0.00733245	0	0.0022162	0	0	0.00133062	0	0.000834906	0	0.000693698	0	0	0	0.00241826	0.001201	0.00453721	0.000741103	0	0	0	0	0	0	0	0	0	0	0	0.0023294	0	0	0	0	0	0	0	0	0.000693712	k__Bacteria
	OTU_2510	0	0.00174335	0	0.00246214	0	0.00118269	0	0.00140284	0	0.00209499	0.000917061	0	0	0	0	0	0	0	0	0	0	0	0	0	0.00181488	0.000741103	0	0	0	0.00458249	0	0	0	0	0	0.00244072	0.00703334	0	0	0	0.000809979	0.000767312	0	0.000984766	0.000862537	0.0011071	0.000693712	k__Bacteria
	OTU_2299	0	0.000581118	0.00520467	0.00123107	0.00152138	0	0	0.00280568	0	0	0	0.00369366	0.00123851	0	0.00133062	0	0.000834906	0	0	0	0	0.000821801	0	0	0	0	0	0	0.000899135	0	0	0.00143154	0.000908513	0	0	0	0	0.0011647	0	0	0.000809979	0	0	0.000984766	0	0.0033213	0	k__Bacteria
	OTU_1859	0.00399952	0.000581118	0	0.00123107	0.00152138	0	0	0	0	0	0	0.000738732	0	0	0	0	0	0	0	0	0.00153931	0	0	0	0	0.000741103	0.000863722	0	0	0.001833	0	0.00143154	0	0.00260173	0.00256647	0	0	0	0	0	0.000809979	0.00383656	0	0	0	0.0011071	0.00138742	k__Bacteria
	OTU_1746	0	0	0.000867446	0	0	0	0	0	0	0.00523747	0	0	0	0.00115066	0	0	0	0	0	0	0	0	0	0	0	0.0163043	0.00259117	0	0	0	0	0	0	0	0	0	0	0	0	0	0	0	0	0	0	0	0	k__Bacteria
	OTU_1775	0	0.00116224	0	0.00123107	0	0	0.00131191	0	0	0	0	0.00443239	0.00123851	0.00345197	0.00399186	0	0	0	0.00346849	0	0	0	0	0	0	0	0	0	0	0	0	0.00143154	0	0	0	0	0	0	0	0	0	0	0	0	0	0	0.000693712	k__Bacteria
	OTU_1235	0.00133317	0.000581118	0.000867446	0	0.00152138	0	0	0	0.000941948	0.00104749	0	0	0	0	0	0	0	0	0.000693698	0	0.00153931	0.0016436	0	0.002402	0.000907441	0.00148221	0	0	0	0	0	0	0.000908513	0.00260173	0	0	0	0	0	0.00102445	0	0	0	0	0	0	0	k__Bacteria
	OTU_1212	0.00266635	0.000581118	0	0.00123107	0	0	0	0	0	0	0.00550237	0	0	0	0	0	0	0	0.00208109	0	0	0	0	0	0	0	0	0	0	0	0	0	0	0	0	0	0	0	0	0	0	0	0	0	0	0	0.000693712	k__Bacteria
	OTU_1584	0	0.00348671	0.00346978	0	0	0	0	0	0	0	0	0	0	0	0	0	0	0	0	0	0	0	0	0	0	0	0	0	0	0	0	0.00143154	0	0	0	0	0	0	0	0	0	0	0	0	0	0	0	k__Bacteria
	OTU_2413	0	0	0	0	0	0	0	0	0	0	0	0	0	0	0	0	0	0	0.000693698	0	0.00153931	0	0	0	0.00181488	0.000741103	0	0	0	0	0.000998482	0	0	0	0	0	0	0	0	0	0	0	0	0	0	0	0	k__Bacteria
	OTU_311	0	0	0	0	0	0	0	0	0	0	0	0	0	0	0	0	0	0	0	0	0	0	0	0.001201	0	0	0	0	0	0	0	0	0	0	0	0	0	0	0	0	0	0	0	0	0	0	0	k__Bacteria
	OTU_680	0	0	0	0	0	0	0	0	0	0	0	0	0	0	0	0	0	0	0	0	0	0	0	0.001201	0	0	0	0	0	0	0	0	0	0	0	0	0	0	0	0	0	0	0	0	0	0	0	k__Bacteria
	OTU_678	9.03358	5.94542	11.4581	8.11277	7.69968	17.8444	19.0043	7.68756	2.42081	3.7626	6.33231	8.66829	12.8706	15.4199	18.1057	21.4405	13.7876	10.3222	7.43783	8.28674	12.5408	9.94215	15.0537	3.46488	3.06987	2.63759	8.58281	9.35469	10.7393	13.9757	18.2762	19.5061	16.2733	3.214	7.84057	10.4316	7.57022	11.4781	13.5713	7.60554	9.04503	6.79148	13.3222	16.8976	7.36348	6.13666	5.74186	k__Bacteria
	OTU_3	2.86632	2.53891	2.6726	4.05638	3.8506	2.94372	1.90751	2.3217	4.51947	2.13689	1.68556	5.67568	5.21662	0.486727	0.274107	0.451732	0.307245	3.85105	0.289966	0.96845	0.615726	0.256402	1.33367	4.21431	3.43829	1.2369	1.17725	1.91339	2.40698	3.95469	2.38238	0.217594	0.0835832	3.00413	2.44071	2.985	1.97285	2.32125	2.63887	2.87257	0.725741	2.55745	1.71781	0.173319	1.65176	2.12453	2.8574	k__Bacteria
	OTU_2183	1.6958	0.978603	2.02896	1.45636	1.44987	2.8763	2.61856	1.47018	1.13505	0.72277	1.13991	1.68726	2.68633	2.42558	2.77966	3.36289	2.28096	1.78067	1.2875	2.11661	2.38902	1.78331	3.13286	0.656947	0.58167	0.511361	1.58234	2.21478	2.51578	2.8943	3.28201	3.33405	3.05987	1.30433	2.0211	2.47123	1.85563	2.37482	2.59359	2.21077	2.19423	2.40783	2.63898	2.87256	2.17101	1.92303	2.10264	k__Bacteria
	OTU_8	4.89275	4.11199	1.35148	2.44983	0.133881	0.186865	0.577238	3.55479	3.40043	0.0900844	0.42735	0.290322	0.226648	3.84204	0.90349	0.0250962	0.0651226	3.3225	5.22632	1.43271	2.65993	2.09148	0.0544109	0.691776	0.885662	1.48369	0.604605	1.0411	0.445971	0.0339104	0.0459302	0.26054	0.235305	1.79953	0.710913	0.638249	0.341117	0.115305	0.0136893	0.26226	0.242184	0.284673	0.137351	0.206801	0.597738	0.741758	0.369055	k__Bacteria
	OTU_18	0.150649	0.506735	1.06002	0.142804	0.508139	0.858633	0.957691	0.354918	0.0216648	1.30099	1.83229	0.661166	0.517698	0.273856	0.320679	0.334616	0.0876651	0.00141323	0.00485588	0.219649	0.835848	0.667302	0.0967305	1.11213	1.5363	0.902664	1.50547	0.239084	0.261648	0.506823	0.699936	0.383652	1.83701	3.29119	1.23704	1.09832	1.26131	1.07036	3.70136	1.31745	0.652843	0.251678	2.96679	0.56821	2.47548	0.0542479	0.262223	k__Bacteria
	OTU_1726	1.14653	0.967562	1.02185	1.6127	1.38597	1.26903	0.81207	0.923068	1.69739	0.84847	0.634606	2.21841	2.04478	0.189858	0.131731	0.083654	0.131915	1.30158	0.111685	0.314497	0.233976	0.0920417	0.582801	1.49044	1.24773	0.412794	0.468137	0.754925	0.975562	1.67353	0.938573	0.100208	0.0399746	1.07018	0.904681	1.21914	0.729123	0.952725	1.12989	1.18734	0.255953	0.992902	0.699576	0.0649945	0.652941	0.841397	1.19735	k__Bacteria
	OTU_1468	0.475943	0.371916	0.735594	0.525668	0.451848	0.902393	0.682191	0.416643	0.21759	0.231496	0.413595	0.585815	0.892968	0.84343	0.844943	1.04568	0.777297	0.688242	0.484895	0.91853	0.706545	0.507873	0.689205	0.210175	0.172414	0.168971	0.595968	0.637556	0.646478	1.00357	0.976516	1.09513	0.94667	0.355569	0.640335	0.666317	0.4431	0.557891	0.519139	0.527594	0.557266	0.55093	0.773746	0.898106	0.504584	0.383057	0.351712	k__Bacteria
	OTU_225	0.878561	0.48872	0.624561	0.601994	0.587251	0.581884	0.339784	1.1868	0.67726	0.301678	0.493379	0.573256	0.522652	1.02523	0.77309	0.995483	0.681283	0.75749	0.73532	0.59405	0.697309	0.638539	0.374831	0.438365	0.331216	0.314228	0.672839	0.51077	0.624	0.496742	0.347472	0.94052	0.779504	0.497797	0.585156	0.536959	0.500539	0.52528	0.246407	0.500958	0.605864	0.490313	0.652877	0.611539	0.440757	0.390807	0.187996	k__Bacteria
	OTU_2221	0.587929	0.178403	0.0728654	0.142804	0.552259	0.0910671	0.242703	0.895012	0.306133	0.351958	0.491545	0.565869	0.850858	0.639764	0.17298	2.2252	0.910882	0.836631	0.957997	0.309505	0.160089	0.110943	0.721851	0.922367	0.630672	0.538782	0.242706	0.842589	0.627596	0.661711	0.186716	0.701453	0.297992	0.151767	0.39652	0.493026	0.568528	0.216634	0.0421208	0.452809	1.04406	1.14099	0.107134	0.575103	0.851324	0.633262	0.451607	k__Bacteria
	OTU_16	0.22264	0.133657	1.66897	0.658624	0.859577	1.20161	0.591669	0.521856	0.43518	0.221021	0.553905	0.189116	0.165961	0.0839978	0.0505635	0.142212	0.320604	0	0.0013874	0.00499201	0.215504	0.0895763	0.0846392	0	0.00181488	0.662546	1.90883	0.340513	0.698628	0.441752	1.10232	0.40083	0.566003	0.26104	1.11385	0.662656	0.113706	0.739585	1.44895	0.74068	0.413089	0.607711	0.407476	0.415571	0.678817	0.44284	1.80573	k__Bacteria
	OTU_23	0.261302	0.93037	0.507456	1.41696	0.474669	0.262557	0.379141	0.277762	0.288236	1.02235	0.579583	0.229007	0.122613	0.453358	0.618738	0.0920194	0.121896	0.176653	0.274011	0.329473	0.160089	0.212025	0.519926	0.130909	0.566243	0.36981	0.641745	0.410065	0.263447	0.230957	0.175733	0.0930499	0.157173	0.501266	0.341341	0.172071	0.854551	0.236434	0.163218	0.17723	0.344241	0.6338	0.246317	0.386028	0.39418	0.676439	0.496698	k__Bacteria
	OTU_102	0.310629	0.106345	0.116238	0.0874061	0.340788	0.15848	0.211217	0.437686	0.165783	0.207404	0.315469	0.29697	0.418617	0.468317	0.190278	1.68145	0.607811	0.545506	0.608373	0.199681	0.121606	0.136419	0.486071	0.701384	0.490018	0.406124	0.348944	0.518739	0.552069	0.520571	0.19071	0.541121	0.233488	0.141361	0.228416	0.33926	0.392695	0.259728	0.0842416	0.467151	0.726551	0.596202	0.0961459	0.48155	0.634828	0.452804	0.322576	k__Bacteria
	OTU_26	0.44128	0.18189	0.150068	2.30457	0.00152138	0	0.00524762	0	0.113976	0.0272348	0.0247606	0.27407	0.117659	0.33369	1.49695	0.184039	0.465877	0.0240249	0.0145677	1.17812	1.0221	0.11423	0.00120913	0.109291	0.294918	1.09387	0	0	0	0.00274949	0	0.896142	0	0.0130086	0.00128324	0	0.00117222	0	0.00105302	0	1.78438	0.000767312	0.000915675	0.000984766	1.63192	3.5073	0.0256674	k__Bacteria
	OTU_591	0.0653255	0.0703153	0.292329	0.0369322	0.17648	0.59371	0.373893	0.108019	0.00376779	0.137222	0.244855	0.160305	0.239033	0.135777	0.246164	0.342981	0.0384057	0	0.000693698	0.104832	0.478727	0.331186	0.0568292	0.325471	0.368421	0.176383	0.586467	0.137654	0.193314	0.339104	0.438334	0.396536	1.08022	0.877649	0.468381	0.655334	0.60135	0.65922	1.27731	0.706873	0.345861	0.108191	1.42662	0.343683	1.27052	0.022142	0.0707586	k__Bacteria
	OTU_2303	0.443947	0.0953034	0.229006	0.320079	0.456413	0.733268	0.142998	0.367544	0.370185	0.0439947	0.0779502	0.446194	0.876867	0.108162	0.0585472	0.150577	0.0576085	0.462125	0.0353786	0.1248	0.149313	0.0312284	0.227317	0.270225	0.154265	0.050395	0.172744	0.403544	0.54038	0.863341	0.380422	0.0787345	0.0290724	0.33649	0.384971	0.707809	0.329395	0.479857	0.192703	0.639259	0.154706	0.546326	0.371764	0.0443145	0.303613	0.287846	0.201177	k__Bacteria
	OTU_39	0.939887	0.300438	0.418976	0.208051	0.127796	0.164394	0.194162	0.45452	0.255268	0.0953219	0.107296	0.665598	0.257611	0.100107	0.135723	0.041827	0.079316	0.428208	0.976033	0.204673	0.223201	0.053417	0.0846392	0.813076	0.317604	0.240117	0.0958731	0.237635	0.15555	0.0549899	0.0988497	0.0801661	0.194422	0.338225	0.153988	0.222106	0.368078	0.115305	0.12215	0.15879	0.128787	0.0836371	0.0531092	0.0679488	0.110405	0.193743	0.182446	k__Bacteria
	OTU_41	0.239971	0.299857	0.469288	0.112028	0.264719	0.227077	0.627091	0.108019	0.479451	0.627449	0.194417	0.162521	0.111466	0.0747926	0.0944739	0.142212	0.194533	0.146976	0.176199	0.234625	0.141617	0.0714967	0.107613	0.386722	0.209619	0.0207509	0.134741	0.0362248	0.0314697	0.00916498	1.15225	0.0343569	0.0717725	0.170847	0.281029	0.255055	0.455995	0.130446	0.0842416	0.108592	0.213834	0.228659	0.0302173	0.110294	0.22081	0.226956	0.147761	k__Bacteria
	OTU_43	0.135984	0.477679	0.157008	0.349625	0.0167351	0	0.00131191	0.00420852	0.29012	0.596024	0.0669455	0.517851	0.251418	0.12312	0.0399186	0	0.0116887	0.0423968	0.00346849	1.66733	0.284773	0.125736	0.0362739	0.050442	0.0190563	0.0125988	0.0224568	0.328197	0.456761	0.83218	0.0509226	0.0343569	0.227128	0.633954	0.0962427	0.233089	0.0621278	0.0372704	0.0168483	0.16801	0.136076	0.267792	0	0.0118172	0.0715906	0.132852	0.486986	k__Bacteria
	OTU_40	0.131984	0.277775	1.06956	0.184661	0.214514	0.00236538	0.0537881	0.0140284	0.000941948	0.41376	1.51774	0.141837	0.313344	0.0529301	0.0705228	0.0083654	0.00584434	0.00423968	0.0915681	0.334465	0.631119	0.435554	0.241826	0.166939	0.000907441	0.142292	0	0.208655	1.17877	0.00549899	0	0.00858922	0.0317979	0.129219	0.0551791	0.0707809	0.0363389	0.046588	0	0	0.00323992	0.258584	0.000915675	0.0807508	0.0276012	0.0885681	0.040929	k__Bacteria
	OTU_2285	0.0773241	0.00813566	0.239415	0.10341	0.23277	0.617364	0.114136	0.175355	0.053691	0.00837995	0.0541066	0.0487563	0.0829804	0.0425742	0.027943	0.0920194	0.12941	0	0	0.00499201	0.13392	0.0476644	0.02781	0	0	0.0755925	0.595968	0.190542	0.355158	0.333605	0.400391	0.239067	0.278005	0.107538	0.417052	0.392956	0.0504056	0.439092	0.306429	0.420026	0.197635	0.258584	0.225256	0.286567	0.35019	0.190421	0.306621	k__Bacteria
	OTU_52	0.502606	0.231866	0.449337	0.716484	0.238856	0.0662306	0.173172	0.102407	0.0395618	0.0219974	0.114633	0.127801	0.0260088	0.489029	0.375235	0.041827	0.288042	0.0862069	0.107523	0.998403	0.167785	0.25558	0.18137	0.076864	0.0735027	0.0185276	0.00604605	0.245604	0.0944092	0.0632384	0.057912	0.0815976	0.258018	0.111874	0.0461965	0.120816	0.0445445	0.13627	0.00631812	0.0215135	0.358011	0.21408	0.0173978	0.202862	0.0681405	0.26349	0.348937	k__Bacteria
	OTU_2365	0.426615	0.314966	0.620224	0	0	0	0	1.21346	0.844927	0.00104749	0	0	0	0.00115066	0	0	0	0	0	0	0.144696	0.000821801	0	0.208974	0	0	0	0.101429	0.053049	0	0	0.0100208	0.0899428	0	0	0	0	1.07851	0	0.595208	0.187915	0.118166	0	0.0423449	0.971217	1.45805	0.000693712	k__Bacteria
	OTU_1287	0.0133317	0.034286	0.0841422	0.200665	0.0715046	0.141923	0.118071	0.0519051	0.0301423	0.657826	0.298962	0.0273331	0.0309628	0.132325	0.170319	0.0167308	0.00918396	0	0.000693698	0.00998403	0.0554153	0.0197232	0.288982	0.069658	0.174229	0.179347	0.313531	0.545545	0.116888	0.315275	0.118819	0.0901868	0.109022	0.175183	0.223283	0.0720013	0.334084	0.103658	0.125309	0.054296	0.410659	0.201803	0.180388	0.221572	0.142319	0.554658	0.745047	k__Bacteria
	OTU_1262	0.129318	0.375984	0.202115	0.661086	0.222121	0.120634	0.179731	0.0996016	0.105498	0.46404	0.188915	0.101206	0.045825	0.209419	0.268785	0.0083654	0.0367359	0.0706614	0.115154	0.0948482	0.0708084	0.0772493	0.218853	0.039633	0.222323	0.129693	0.247024	0.170981	0.0953083	0.0751528	0.0788801	0.0357884	0.0599618	0.184723	0.143722	0.0805438	0.339945	0.104823	0.0716053	0.0737607	0.162806	0.277	0.113544	0.14673	0.150944	0.286739	0.205339	k__Bacteria
	OTU_71	0.0239971	0.000581118	0	0	0.00152138	0	0	0	0	0	0.00641943	0	0.00123851	0.142681	1.09909	0	0.0642877	0	0	0.0898562	0	0	0	0	0	0	0	0.0615822	0.490029	0.0119145	0	0.349295	0.423367	1.38152	0.259214	0.00244072	0	1.26254	0	0.0133179	0.000809979	0.00306925	0.0430367	0	0	0.473839	1.23134	k__Bacteria
	OTU_2491	0.119986	0.144117	0.233343	0.58599	0.15518	0.106442	0.142998	0.108019	0.14035	0.723818	0.114633	0.102684	0.0421094	0.322183	0.137054	0.0250962	0.0676274	0.080554	0.129721	0.0199681	0.0215504	0.0731403	0.385713	0.026422	0.145191	0.116353	0.108829	0.306462	0.147458	0.0934828	0.0998482	0.0114523	0.0863087	0.0754501	0.0397803	0.0817642	0.519295	0.152576	0.0210604	0.11269	0.152276	0.246307	0.0448681	0.129004	0.200109	0.266811	0.270548	k__Bacteria
	OTU_72	0.0906558	0.139468	0.11884	0.0418565	0.103454	0.0922498	0.196786	0.547107	0.889199	0.296441	0.181578	0.0273331	0.0408709	0.0356703	0.00532248	0.041827	0.101024	0.0763143	0.120703	0.0998403	0.0461794	0.0616351	0.188624	0.467189	0.329401	0.128952	0.113148	0.0485412	0.0215792	0.0485744	0.14478	0.03722	0.105387	0.14483	0.169387	0.130579	0.218033	0.0943407	0.0895067	0.341143	0.269723	0.116631	0.0137351	0.0856746	0.100917	0.16053	0.108219	k__Bacteria
	OTU_27	0.323961	0.241745	0.437193	0	0	0	0	0.970765	0.67726	0	0	0	0	0	0	0	0	0	0	0	0.107752	0	0	0.19216	0.000907441	0	0	0.09346	0.0350663	0.000916498	0	0.0100208	0.0890343	0	0	0	0.00351667	0.800149	0.00105302	0.392366	0.167666	0.108191	0	0.0236344	0.70038	1.13367	0.000693712	k__Bacteria
	OTU_70	0.110653	0.152834	0.186501	0.571218	0.0760688	0.00354807	0.133814	0.399809	0.105498	0.298536	0.208173	0.143314	0.0173392	0.141531	0.187617	0.041827	0.0400755	0.209158	0.512643	0.194688	0.0908195	0.045199	0.129377	0.040834	0.0499093	0.0496539	0.00950094	0.441218	0.0116888	0.0934828	0.0239636	0.0672822	0.0699555	0.0563708	0.0846936	0.154986	0.501711	0.119964	0.0231664	0.0143424	0.0421189	0.219451	0.00915675	0.0541621	0.138006	0.130638	0.0908763	k__Bacteria
	OTU_98	0.183978	0.385863	0.154405	0.140342	0.133881	0.0662306	0.124631	0.169744	0.29483	0.180169	0.167822	0.229007	0.0631642	0.194461	0.122417	0	0.152788	0.323629	0.186605	0.0549121	0.160089	0.184083	0.114867	0.313461	0.101633	0.432804	0.130422	0.221696	0.151954	0.109063	0.142783	0.0386515	0.0299809	0.0702466	0.0692947	0.0927474	0.0926056	0.069882	0.0610751	0.0317581	0.0259193	0.130443	0.036627	0.0482535	0.125068	0.0564621	0.0485599	k__Bacteria
	OTU_2444	0.150649	0.0865866	0.55343	0.216669	0.0441199	0.0248365	0.212529	0.043488	0.213822	0.0146649	0.154066	0.0347204	0.0396324	0.0770939	0.0625391	0.0083654	0.097684	0.00282646	0.11446	0.144768	0.1801	0.415831	0.0362739	0.051643	0.0471869	0.218625	0.130422	0.13693	0.173533	0.149389	0.053918	0.0801661	0.0590533	0.0581052	0.0295144	0.122036	0.154733	0.046588	0.0210604	0.0471249	0.156326	0.611548	0.0494465	0.187105	0.209597	0.315524	0.256674	k__Bacteria
	OTU_227	0.0679918	0.0220825	0.124045	0.0406254	0.108018	0.315778	0.0905215	0.0981988	0.0263745	0.0335198	0.0458531	0.0664859	0.0792648	0.0770939	0.0878208	0.242597	0.106033	0.0537027	0.0464777	0.0299521	0.116988	0.0665659	0.064084	0.050442	0.0263158	0.0666993	0.28071	0.147073	0.213095	0.210795	0.22366	0.211867	0.209866	0.0329552	0.17837	0.257496	0.0785389	0.327281	0.193756	0.240747	0.149036	0.127374	0.126363	0.193999	0.194933	0.128424	0.157473	k__Bacteria
	OTU_55	0.175979	0.102277	0.087612	0.4358	0.036513	0.0212884	0.0432929	0.394198	0.0584008	0.173884	0.107296	0.188377	0.048302	0.233583	0.306042	0.0083654	0.0275519	0.474845	0.417606	0.109824	0.243212	0.176687	0.130586	0.03603	0.182396	0.0200098	0.00172744	0.147073	0.00539481	0.0577394	0.00998482	0.0486722	0.0645044	0.0398932	0.0744277	0.0549162	0.458339	0.0791996	0.00842416	0.00102445	0.0348291	0.115864	0.00183135	0.0403754	0.0483021	0.104067	0.1214	k__Bacteria
	OTU_62	0.47061	0.145861	0.151803	0.0874061	0.0791115	0.0721441	0.0603477	0.169744	0.335333	0.205309	0.292542	0.102684	0.0173392	0.0609847	0.0292736	0	0.0551038	0.130017	0.161632	0.0399361	0.0384829	0.0747839	0.0604566	0.289441	0.290381	0.270503	0.170153	0.0985314	0.0899135	0.0394094	0.0688953	0.0257677	0.0445171	0.136157	0.0744277	0.106171	0.218033	0.0803643	0.0789765	0.134203	0.0882877	0.207174	0.0915675	0.0512078	0.0724531	0.0708545	0.0659027	k__Bacteria
	OTU_350	0.175979	0.181309	0.191705	0.124338	0.109539	0.049673	0.108888	0.161327	0.31932	0.0754195	0.121052	0.158827	0.0780263	0.10586	0.0931433	0.041827	0.101024	0.325042	0.24765	0.0299521	0.0738871	0.0879327	0.0532018	0.278632	0.194192	0.198616	0.0561419	0.0796946	0.0476542	0.0449084	0.0429347	0.03722	0.0427001	0.138759	0.125757	0.125697	0.1055	0.101329	0.0895067	0.128057	0.0947675	0.195665	0.0686757	0.0443145	0.0836661	0.16053	0.181059	k__Bacteria
	OTU_93	0.353291	0.226055	0.327894	0.0997169	0.0334703	0.0662306	0.265005	0.461534	0.230777	0.0450422	0.118301	0.0672247	0.0198162	0.0195611	0.0918127	0.0501924	0.0968491	0.0749011	0.26083	0.139776	0.13392	0.0197232	0.263591	0.261818	0.139746	0.128211	0.068234	0.182573	0.013487	0.195214	0.0439332	0.0615561	0.0953938	0.0364242	0.0757109	0.111053	0.0797112	0.0326116	0.00842416	0.0163913	0.0437389	0.098216	0.0219762	0.118172	0.200109	0.0863539	0.0471724	k__Bacteria
	OTU_65	0.0106654	0.135401	0.461481	0.0775576	0.480755	0	0.102329	0.493799	0.0640524	0	0.102711	0.0295493	0.0396324	0.0195611	0.00931433	0.0585578	0.125236	0	0.240713	0.0199681	0.0338649	0.124914	0.00120913	0.511626	1.12613	0.0148221	0	0	0	0.000916498	0	0	0	0.401533	0.00513294	0	0	0	0	0	0.0202495	0.00383656	0	0	0.0457145	0.420698	0.410678	k__Bacteria
	OTU_1910	0.154648	0.115643	0.11884	0.503509	0.0228206	0.0236538	0.0603477	0.367544	0.0423876	0.164456	0.121969	0.223836	0.0198162	0.208269	0.292736	0.0250962	0.0250472	0.39853	0.35448	0.0898562	0.220122	0.151211	0.159605	0.051643	0.176951	0.0177865	0	0.128236	0.0107896	0.0641549	0.00798786	0.0343569	0.0472427	0.0381587	0.0551791	0.0427126	0.493506	0.069882	0.0115832	0.00204891	0.0226794	0.13121	0.00274703	0.0354516	0.0638278	0.07639	0.133193	k__Bacteria
	OTU_1990	0.00533269	0.0174335	0.12578	0.214207	0.17648	0.133644	0.308298	0	0.0103614	0.141412	0.639192	0.0132972	0.0136236	0.216323	0	0.0250962	0.0517642	0.0240249	0.00693698	0.00499201	0.00615726	0.0353374	0.00967305	0.01201	0.0426497	0.00296441	0.0500959	0.210104	0.0413602	0.40051	0.182722	0.0529669	0.308894	0.0529018	0.183503	0.061018	0.402072	0.15374	0.0136893	0.0215135	0.0437389	0.186457	0.06776	0.204831	0.418331	0.164958	0.0742272	k__Bacteria
	OTU_306	0.173313	0.0459083	0.104961	0.119414	0.168873	0.321692	0.0590357	0.168341	0.0470974	0.0314248	0.0311801	0.214232	0.334398	0.0598341	0.0359267	0.0920194	0.0225425	0.216224	0.00901807	0.0898562	0.0800443	0.0189014	0.0677114	0.153728	0.111615	0.0407607	0.0690978	0.14345	0.189717	0.354685	0.116822	0.0343569	0.0154447	0.0901932	0.137306	0.256276	0.148872	0.189846	0.0916127	0.217184	0.0607484	0.138116	0.185882	0.0246191	0.0983293	0.0531408	0.0284422	k__Bacteria
	OTU_84	0.0679918	0.103439	0.114503	0.0898683	0.0821543	0.0816056	0.170548	0.283374	0.14977	0.209499	0.232016	0.184683	0.0346784	0.0909018	0.0798371	0	0.111042	0.0438101	0.0839374	0.0499201	0.0646512	0.0788929	0.0677114	0.187356	0.286751	0.245305	0.0872359	0.120991	0.154651	0.0155805	0.0429347	0.040083	0.0799491	0.104936	0.210451	0.122036	0.234445	0.0733761	0.110567	0.0850297	0.0801879	0.0322271	0.0879048	0.0512078	0.0897039	0.0453911	0.108913	k__Bacteria
	OTU_99	0.0826567	0.173173	0.177826	0.285609	0.13236	0.0248365	0.0511643	0.211829	0.102672	0.133032	0.325557	0.0546662	0.0173392	0.0862991	0.357936	0.117116	0.079316	0.0537027	0.0638202	0.0998403	0.0708084	0.101081	0.223689	0.158532	0.186025	0.079298	0.0267754	0.189818	0.0719308	0.0687373	0.0329499	0.0114523	0.0363405	0.146564	0.0423468	0.106171	0.1055	0.145588	0.0179013	0.0512227	0.118257	0.0659889	0.0128195	0.0374211	0.112992	0.127317	0.081858	k__Bacteria
	OTU_1435	0.0679918	0.0063923	0.143996	0.0418565	0.100411	0.367817	0.0983929	0.10381	0.0405038	0.00628496	0.0220095	0.0229007	0.0235317	0.0149585	0.0292736	0.0585578	0.0851604	0	0	0	0.0677298	0.0295848	0.0253918	0	0.000907441	0.0496539	0.323896	0.0898375	0.21849	0.175051	0.266595	0.177511	0.194422	0.0442294	0.209167	0.178173	0.0257889	0.249246	0.209551	0.235624	0.118257	0.112795	0.0888205	0.121126	0.169057	0.112924	0.210195	k__Bacteria
	OTU_144	0.149315	0.0203391	0.0624561	0.067709	0.0943253	0.241269	0.069531	0.0953931	0.0762978	0.0188549	0.0192583	0.0879092	0.239033	0.0494782	0.0385879	0.117116	0.0250472	0.138496	0.0104055	0.0549121	0.0646512	0.0115052	0.102776	0.0828689	0.0744102	0.0229742	0.0647791	0.12896	0.215792	0.356518	0.126807	0.0558299	0.0109022	0.0927949	0.12704	0.250174	0.17935	0.174705	0.0968778	0.227429	0.0647983	0.170343	0.118122	0.0177258	0.126793	0.119567	0.0735335	k__Bacteria
	OTU_2469	0.358624	0.000581118	0	0.00246214	0.0380344	0	0.0157429	0.0126256	0.0320262	0	0.00183412	0.0450627	0.111466	0.029917	0.0199593	0	0.0409104	0.00141323	0.000693698	0	0.024629	0.000821801	0	0.0960799	0.0117967	0.247528	0.00431861	0.00362248	0.23917	0.0274949	0.00499241	0.00143154	0.00817661	0.00433621	0.0205318	0.176952	0.662306	0.0011647	0	0.00307336	0.78568	0.00153462	0.00274703	0.00787813	1.6371	0.0265704	0.0388479	k__Bacteria
	OTU_83	0.0546601	0.0383538	0.0208187	0.0910993	0.112582	0.00118269	0	0.00420852	0.000941948	0.732198	0	0.0997289	0.00247703	0.00115066	0.00399186	0.0669232	0.562726	0.285472	0.236551	0.00499201	0.00769657	0.0024654	0.120913	0.313461	0.030853	0.126729	0	0.0210104	0.135769	0.00366599	0	0.0171784	0	0.219412	0	0	0	0.0605644	0	0.0788829	0.039689	0.118166	0.0119038	0	0	0.418484	0.455075	k__Bacteria
	OTU_136	0.155981	0.231866	0.160477	0.0467807	0.097368	0	0.0747786	0.687391	0.194041	0.0963694	0.139393	0.0147746	0.0792648	0.149585	0.138384	0.0250962	0.186184	0.114471	0.208803	0.0599042	0.0969768	0.0772493	0.00725479	0.150125	0.092559	0.351283	0.00431861	0.0217349	0.0521498	0.00458249	0.0119818	0.0458092	0.0536023	0.157838	0.132173	0.0158647	0.0691612	0.069882	0.0052651	0.0409781	0.0421189	0.0590831	0.00274703	0.0187105	0.0172507	0.00996391	0.0221988	k__Bacteria
	OTU_101	0.00533269	0.0325426	0.00693957	0.00984858	0.0106496	1.00765	0.124631	0.0519051	0.00376779	0.108939	0.866623	0.0022162	0.00123851	0.029917	0.010645	0	0.00751415	0.00989259	0.00208109	0.00499201	0	0.0312284	0.197088	0.049241	0.00635209	0.0844857	0	0.295594	0.033268	0.0504074	0.126807	0.00429461	0.00363405	0.117078	0.295144	0.113494	0.219206	0.174705	0.105302	0.0297092	0.0502187	0.00153462	0.0622659	0.00886289	0.000862537	0.0121781	0.00832455	k__Bacteria
	OTU_126	0.137317	0.00987901	0.0919492	1.02179	0.278412	0	0.301738	0	0	0.106844	0	0.0886479	0.0705952	0.0356703	0.540231	0.20077	0.0116887	0	0	0.0499201	0.0600332	0.224352	0.018137	0	0	0	0	0	0	0	0	0	0.000908513	0.00173449	0	0.00244072	0	0	0	0	0.000809979	0	0	0.0512078	0.00345015	0.579014	0.480743	k__Bacteria
	OTU_1166	0.091989	0.054044	0.320087	0.152653	0.0456413	0.0165577	0.156117	0.0210426	0.136582	0.00418997	0.107296	0.019207	0.0260088	0.0644367	0.0479023	0	0.0601132	0.00282646	0.0978114	0.0798722	0.103134	0.341869	0.0241826	0.042035	0.0435572	0.156373	0.0889634	0.109399	0.110594	0.114562	0.028956	0.0701453	0.0399746	0.0450966	0.0179653	0.0903067	0.128945	0.0256234	0.0168483	0.0327825	0.102057	0.418953	0.0384584	0.121126	0.12593	0.238027	0.170653	k__Bacteria
	OTU_77	0.195976	0.00929789	0	0.4358	0.024342	0.00118269	0.00393572	0.0210426	0.0131873	0.112082	0.0210924	0	0	0.447605	0.0851596	0.0752886	0.551873	0	0.0617391	0.0349441	0.13546	0.349265	0.0411105	0.006005	0.000907441	0.0785569	0.00259117	0.0130409	0.0341671	0	0	0.0830291	0.259835	0.180386	0.0744277	0.00854252	0.0246167	0.0034941	0.00421208	0.226404	0.157136	0.0268559	0.000915675	0.0718879	0.0379516	0.0963178	0.266385	k__Bacteria
	OTU_1863	0	0.00813566	0.0138791	0.338545	0.0502054	0.00118269	0.0774024	0	0.587775	0.0240923	0.163237	0.000738732	0	0.00690393	0	0	0.00250472	0.00141323	0.0013874	0.0299521	0.166246	0.0238322	0.0120913	0.465988	1.04356	0.093379	0.021593	0.0282553	0.0314697	0.0733198	0.0349469	0.0157469	0.070864	0.00260173	0.00898265	0.00122036	0.00468889	0.0291175	0	0.00102445	0.230844	0.00230194	0.288438	0.0196953	0.106092	0.0774971	0.0742272	k__Bacteria
	OTU_79	0	0	0	0	0	0	0	0	0.0461554	0	0	0	0	0.00115066	0	0	0	0	0	0	0.00769657	0	0	0	0.00544465	0.00444662	0.0578694	0.0297043	0.000899135	0.00274949	0.030953	0	0.347052	1.24189	1.11642	0	0	0	0	0	0.000809979	0.0882409	0.704154	0.121126	0.376066	0.0011071	0	k__Bacteria
	OTU_1054	0.149315	0.0180147	0.0442397	0.0701711	0.0912825	0.201057	0.0865858	0.070142	0.0810075	0.0104749	0.0210924	0.082738	0.229125	0.0391223	0.0319349	0.041827	0.0150283	0.100339	0.00763068	0.0349441	0.0400222	0.0156142	0.0979396	0.076864	0.0707804	0.0207509	0.0613243	0.0927355	0.158248	0.336355	0.143781	0.0243361	0.00817661	0.0771846	0.0988092	0.222106	0.127772	0.187517	0.0779234	0.174157	0.0566985	0.13428	0.0860735	0.0236344	0.0897039	0.129531	0.0728398	k__Bacteria
	OTU_1244	0.291965	0.0238259	0.0546491	0.124338	0.0547695	0.21525	0.0301738	0.0659334	0.0470974	0.0418997	0.0843696	0	0.00123851	0.0724913	0.0665309	0.276058	0.392406	0	0.0013874	0.179712	0.0862016	0.0632787	0.0628748	0.039633	0.0562613	0.0103754	0.0077735	0.0326023	0.123181	0.01833	0.0649013	0.247656	0.1281	0.134423	0.124474	0.122036	0.0480611	0.144423	0.0410678	0.171084	0.116637	0.073662	0.0247232	0.0512078	0.0120755	0.0774971	0.0055497	k__Bacteria
	OTU_91	0.298631	0.00755454	0.0338304	0.0307768	0.0349916	0	0.0682191	0.0827675	0.219474	0.0408522	0.0779502	0.0672247	0.0978425	0.0287664	0.0239511	0.0752886	0.0242123	0.00989259	0.207416	0.0499201	0.0523367	0.115874	0.110031	0.345888	0.172414	0.132657	0.138196	0.133307	0.132173	0.0348269	0.0978513	0.0100208	0.0136277	0.246297	0.148855	0.0866456	0.0949501	0.023294	0.0831885	0.0952742	0.0558885	0.073662	0.0576876	0.0344668	0.0250136	0.044284	0.0589655	k__Bacteria
	OTU_1755	0	0.0331237	0.0355653	0.0553983	0	0.307499	0.0236143	0	0.00565169	0.00104749	0.11555	0.0325042	0.0136236	0.110463	0.073184	0	0.0108538	0	0	0	0.00615726	0.154499	0.00241826	0.002402	0	0.0815213	1.20835	0.00434698	0.776853	0.0256619	0.0718907	0.0386515	0.126283	0.060707	0.026948	0.10007	0.215689	0.034941	0.0874006	0.0583939	0.00404989	0.073662	0.06776	0.000984766	0.022426	0	0.00901826	k__Bacteria
	OTU_2229	0	0.0284748	0.0329629	0.0529361	0	0.274384	0.0196786	0	0.00565169	0	0.112799	0.0214232	0.0173392	0.133476	0.073184	0	0.0150283	0	0	0	0.0123145	0.138063	0.00241826	0.001201	0	0.0911557	1.22908	0.00579597	0.740887	0.0284114	0.0688953	0.0429461	0.127192	0.053769	0.0256647	0.107392	0.227411	0.0302822	0.0505449	0.0358559	0.00485987	0.104354	0.0805794	0	0.0215634	0.0011071	0.0104057	k__Bacteria
	OTU_104	0.126651	0.0999523	0.113635	0.352087	0.0821543	0.00591345	0.106264	0.314236	0.0282584	0.119414	0.10913	0.0369366	0.0161007	0.0747926	0.0944739	0.041827	0.0242123	0.0975127	0.235164	0.0698882	0.0661905	0.0254758	0.141468	0.042035	0.294918	0.0452073	0.0224568	0.136205	0.053049	0.0549899	0.0199696	0.0243361	0.0190788	0.0503001	0.0359306	0.0268479	0.1899	0.0861878	0.0105302	0.022538	0.0332091	0.0598504	0.0073254	0.029543	0.0681405	0.189314	0.0978134	k__Bacteria
	OTU_2187	0.101321	0.0267314	0.0121442	0.0209282	0.0882398	0.0224711	0.0734667	0.126256	0.0197809	0.0450422	0.0935402	0.0982514	0.159768	0.124271	0.0332655	0.41827	0.181175	0.141323	0.166487	0.0648962	0.0507974	0.020545	0.0677114	0.146522	0.106171	0.101531	0.0457773	0.110848	0.0791239	0.117312	0.0339484	0.157469	0.0581448	0.0147431	0.0577456	0.0451533	0.0820556	0.0337763	0.00842416	0.0553205	0.146606	0.0705927	0.0173978	0.1034	0.104367	0.0619977	0.0437039	k__Bacteria
	OTU_75	0.530603	0.651434	0.0251559	0.0664779	0.178001	0	0	0	0	0.173884	0.00275118	0.258556	0.0619256	0.131175	0.0439104	0.0083654	0.116052	0.0268513	0.299677	0.154752	0.0969768	0.0361592	0.00120913	0.062452	0.0372051	0.0281619	0	0	0	0.000916498	0	0	0	0.496063	0.00898265	0	0	0	0	0	0.00566985	0	0	0.00492383	0.161294	0.0287846	0.0326045	k__Bacteria
	OTU_122	0.0213308	0.132495	0.0511793	0.0529361	0.085197	0.0224711	0.0327976	0.192189	0.100788	0.231496	0.143062	0.208323	0.0904114	0.0736419	0.0345961	0.0501924	0.110208	0.189373	0.130415	0.0549121	0.0169325	0.184905	0.171697	0.07206	0.03902	0.0978256	0.126967	0.0318778	0.00719308	0.0265784	0.028956	0.0300623	0.0136277	0.139626	0.070578	0.0427126	0.00820556	0.0326116	0.0431738	0.113714	0.0194395	0.049108	0.0247232	0.0196953	0.0301888	0.125102	0.146373	k__Bacteria
	OTU_73	0.00133317	0.014528	0.0919492	0.156346	0.16583	0.114721	0.145622	0.00280568	0.00376779	0.113129	0.335644	0.00886479	0.00743108	0.177201	0	0.0167308	0.0500943	0.0127191	0.00624328	0	0.00307863	0.0024654	0	0	0	0.00444662	0.0198656	0.140552	0.00449568	0.239206	0.0898634	0.0243361	0.229854	0.0442294	0.137306	0.0622384	0.346978	0.0955054	0.00842416	0.022538	0.038879	0.163438	0.00274703	0.177258	0.2924	0.0686403	0.00832455	k__Bacteria
	OTU_2080	0.0653255	0.0772887	0.0919492	0.0738643	0.0441199	0.0532211	0.154805	0.183772	0.090427	0.158171	0.156817	0.13962	0.0297243	0.0655874	0.0359267	0	0.0885	0.0381572	0.0839374	0.0249601	0.0584939	0.0649223	0.0713388	0.112894	0.166969	0.149703	0.0457773	0.0840415	0.099804	0.0137475	0.0409378	0.0300623	0.0508767	0.0685122	0.13089	0.0683402	0.175833	0.0454233	0.0863476	0.0471249	0.0461688	0.0145789	0.0567719	0.0275734	0.0603776	0.0254633	0.0936511	k__Bacteria
	OTU_89	0.099988	0.0772887	0.0693957	0.0664779	0.0334703	0.0378461	0.0367334	0.148701	0.132815	0.124652	0.199002	0.096774	0.0520175	0.0230131	0.0212899	0	0.0851604	0.0325042	0.17065	0.0349441	0.0307863	0.0756057	0.0253918	0.135713	0.0907441	0.071887	0.267754	0.0652046	0.080023	0.0192465	0.0259605	0.00429461	0.0363405	0.146564	0.110358	0.0976288	0.099639	0.0943407	0.11162	0.056345	0.0323992	0.0690581	0.103471	0.00984766	0.0534773	0.0586764	0.060353	k__Bacteria
	OTU_2099	0	0.00813566	0.0746003	0.00861751	0.024342	0.160846	0.0537881	0.00280568	0.0141292	0.00314248	0.00917061	0.019207	0.0532561	0.0379716	0.125078	0.0669232	0.0743066	0	0	0.129792	0.140078	0.271194	0.0870575	0.042035	0.0317604	0.0177865	0.0699615	0.0246329	0.0377637	0.100815	0.0619059	0.138859	0.202598	0.0953967	0.165537	0.16841	0.133633	0.104823	0.0421208	0.171084	0.0251093	0.0728947	0.0668443	0.130974	0.11903	0.0188207	0.00832455	k__Bacteria
	OTU_154	0.0586596	0.118548	0.0477095	0.0861751	0.0867184	0.00827883	0.097081	0.0561136	0.054633	0.0439947	0.0577748	0.14553	0.0656412	0.209419	0.276769	0.0752886	0.141099	0.0226116	0.104055	0.014976	0.0769657	0.118339	0.0846392	0.154929	0.0580762	0.0251975	0.0146833	0.0376738	0.0818213	0.0449084	0.0139788	0.0214731	0.0399746	0.143962	0.0179653	0.0207461	0.101983	0.0419292	0.00105302	0.0122934	0.038879	0.0552465	0.0036627	0.012802	0.0621027	0.123995	0.0860203	k__Bacteria
	OTU_171	0.0733245	0.0470706	0.0980214	0.0258525	0.0212993	0.015375	0.0157429	0.0981988	0.154479	0.122557	0.110964	0.198719	0.0569716	0.0218625	0.0345961	0.0083654	0.0417453	0.155455	0.301065	0.0848642	0.13392	0.0887545	0.0604566	0.057648	0.022686	0.198616	0.0518233	0.0470922	0.0341671	0.016497	0.0279575	0.058693	0.126283	0.129219	0.0538959	0.0256276	0.0633	0.0291175	0.0242194	0.0204891	0.0226794	0.0207174	0.0256389	0.0246191	0.0232885	0.0387485	0.0575781	k__Bacteria
	OTU_114	0.234639	0.00290559	0.000867446	0.492429	0	0	0	0.0855732	0.0932528	0	0.00183412	0.00147746	0	0	0.0133062	0	0.00584434	0.111645	0.403732	0.0599042	0.0400222	0.0032872	0.00362739	0.054045	0.00725953	0	0	0.00869395	0.105199	0.014664	0	0	0	0.0832553	1.25629	0	0	0.0593997	0	0	0	0	0	0	0	0	0.0228925	k__Bacteria
	OTU_2127	0.00399952	0	0.00346978	0.169888	0.00304275	0	0.268941	0	0.00753558	0	0	0.385618	0.0978425	0.112764	0.254148	0	0.201212	0.00141323	0	0	0.13392	0.582657	0.00241826	0	0	0.108942	0.000863722	0	0.00269741	0	0	0.0644192	0.00272554	0.0988656	0.026948	0	0	0.0011647	0	0	0.0340191	0.00153462	0	0.120141	0.247548	0.0797113	0.133193	k__Bacteria
	OTU_105	0.118652	0.147604	0.222066	0.0590915	0.0562909	0.0141923	0.0590357	0.043488	0.0527491	0.0544697	0.118301	0.104161	0.050779	0.0862991	0.017298	0	0.0150283	0.0565291	0.0721446	0.0199681	0.0153931	0.00986161	0.00120913	0.124904	0.069873	0.111907	0.196929	0.144175	0.12498	0.0247454	0.0918604	0.0229046	0.0545108	0.0260173	0.0282312	0.112273	0.124256	0.0256234	0.0157953	0.00409781	0.00890977	0.0406676	0.0119038	0.0817356	0.107817	0.0675332	0.103363	k__Bacteria
	OTU_142	0	0.25976	0.0130117	0.033239	0.0775901	0	0	0.0575164	0.0433296	0.470325	0.541983	0.178773	0.0606871	0.0253144	0.00798371	0.0250962	0.0859953	0.291125	0.121397	0.014976	0.00923588	0.0386246	0.0205552	0	0	0.00148221	0.00172744	0.00579597	0.00809222	0	0	0.00286307	0.00454256	0.197731	0.252797	0.00122036	0	0.0221293	0.00421208	0.0327825	0.0599384	0.00306925	0	0.0108324	0.035364	0.0365343	0.040929	k__Bacteria
	OTU_121	0.205309	0.0284748	0.0329629	0.299151	0.0152138	0	0.145622	0.34089	0.184622	0.00418997	0.0247606	0.00147746	0.00495405	0.0563821	0.0864902	0	0.0192028	0.144149	0.434948	0.0798722	0.00769657	0.210381	0.0314374	0.01201	0.0172414	0.00963434	0.000863722	0.0159389	0.137568	0.00274949	0.000998482	0.00286307	0.0163532	0.0329552	0.00384971	0.0219665	0.0902612	0.0023294	0.00105302	0.00102445	0.00485987	0.0422022	0.0036627	0.0265887	0.0163882	0.0243562	0.0215051	k__Bacteria
	OTU_110	0.0279966	0.224893	0.0806724	0.0861751	0.0715046	0.018923	0.0629715	0.147298	0.343811	0.188549	0.0586919	0.140359	0.0421094	0.127723	0.0146368	0.0167308	0.0960142	0	0.000693698	0.0998403	0.0138538	0.0221886	0.0290192	0.145321	0.150635	0.0489128	0.00172744	0.0825925	0.0251758	0.0155805	0.0119818	0.0229046	0.0118107	0.0815208	0.0538959	0.0061018	0.00703334	0.0267881	0.0105302	0.0471249	0.0348291	0	0	0.00984766	0.0267387	0.0420698	0.0693712	k__Bacteria
	OTU_1906	0.0359957	0.0110412	0.0268908	0.0110797	0.0319489	0.0721441	0.0314857	0.0603221	0.00282584	0.0188549	0.0403507	0.0347204	0.0346784	0.0483275	0.0345961	0.301154	0.053434	0.0353307	0.0638202	0.0199681	0.0554153	0.0468426	0.02781	0.0852709	0.076225	0.0533594	0.077735	0.0383983	0.0539481	0.0705703	0.0369438	0.131701	0.122649	0.0685122	0.048763	0.0597977	0.0703334	0.0687173	0.0842416	0.0922008	0.0615584	0.0314598	0.144677	0.0827203	0.145769	0.0254633	0.0166491	k__Bacteria
	OTU_94	0.0466611	0.0900733	0.246355	0.108334	0.0593336	0.0662306	0.0577238	0.106616	0.186506	0.0618021	0.137559	0.063531	0.0433479	0.0218625	0.0572166	0	0.0467547	0	0	0.0399361	0.029247	0.0336938	0.0471561	0	0	0.116353	0.0587331	0.0297043	0.0440576	0.0329939	0.0948558	0.0128838	0.0263469	0.0754501	0.0641618	0.0720013	0.0574389	0.0989995	0.10109	0.0512227	0.0348291	0.0506426	0.0631816	0.0384059	0.046577	0.0199278	0.0221988	k__Archaea
	OTU_149	0.145316	0.174917	0.0216861	0.0123107	0.124753	0.00118269	0.00131191	0.106616	0.238313	0.191691	0.0256777	0.00517113	0.00371554	0.00920524	0.00798371	0	0.00751415	0.155455	0.4953	0.00499201	0.0184718	0.024654	0.00120913	0.051643	0.0381125	0.093379	0.0345489	0.00796946	0.00449568	0	0	0.00858922	0.0145362	0.170847	0.143722	0.00244072	0	0.0302822	0.0126362	0.0194646	0.0186295	0.10282	0.0439524	0.0433297	0.0250136	0.0287846	0.0513347	k__Bacteria
	OTU_165	0.149315	0.0645041	0.0555165	0.0467807	0.036513	0.049673	0.0262381	0.0617249	0.102672	0.0450422	0.0476872	0.22753	0.0755493	0.033369	0.0239511	0	0.017533	0.0946863	0.208803	0.0249601	0.0138538	0.0254758	0.0471561	0.106889	0.0825771	0.163784	0.0552782	0.0289798	0.0215792	0.0219959	0.0279575	0.0200415	0.0163532	0.0381587	0.0461965	0.0500348	0.0586112	0.0372704	0.0200074	0.0348314	0.0340191	0.0844044	0.0659286	0.0177258	0.0362266	0.0608906	0.0659027	k__Bacteria
	OTU_1298	0	0.0162713	0.0130117	0.033239	0	0.210519	0.0157429	0	0.00376779	0.00104749	0.0779502	0.0214232	0.0111466	0.0839978	0.0518941	0	0.0100189	0	0	0	0.0123145	0.125736	0	0	0	0.0496539	0.735891	0.00434698	0.491827	0.0229124	0.053918	0.0214731	0.102662	0.0459639	0.0179653	0.0524755	0.134806	0.0221293	0.0473859	0.0420026	0.00323992	0.0598504	0.0503621	0	0.0103504	0	0.00693712	k__Bacteria
	OTU_95	0.0159981	0.00406783	0.00173489	0.0393943	0.0228206	0.00118269	0	0	0.486045	0.181216	0.00641943	0.1049	0.0099081	0.154188	0.00798371	0.0083654	0.00751415	0	0.000693698	0	0.00153931	0.00903981	0.00120913	0.617314	0.19147	0.00148221	0.000863722	0.0289798	0.0485533	0.00274949	0	0	0.00454256	0.126617	0	0.00366108	0	0.0605644	0.0842416	0.00819563	0.0267293	0.23403	0	0.0029543	0.00517522	0.0509266	0.0922637	k__Bacteria
	OTU_127	0.038662	0.0953034	0.195175	0.0578604	0.0502054	0.0177404	0.0708429	0.0224454	0.0113034	0.0293298	0.0110047	0.0642697	0.0606871	0.166845	0.0864902	0	0.0217075	0.00989259	0.133884	0.00499201	0.0215504	0.0575261	0.00483653	0.049241	0.108893	0.0926379	0	0.0123164	0.0179827	0	0	0.0486722	0.072681	0.0242828	0.00128324	0.0122036	0.255545	0.0384351	0.0052651	0.022538	0.0307792	0.10282	0.000915675	0.0837051	0.091429	0.218099	0.125562	k__Bacteria
	OTU_695	0.155981	0.0174335	0.071998	0.0763265	0.0441199	0.0212884	0.0236143	0.0448909	0.00753558	0.00209499	0.0119218	0.011081	0.00743108	0.165694	0.167658	0.083654	0.0960142	0.0197852	0.0235857	0.324481	0.0569546	0.0673877	0.0604566	0.010809	0.0163339	0.00222331	0.000863722	0.0992559	0.0404611	0.0320774	0.0109833	0.0458092	0.123558	0.032088	0.0102659	0.0390515	0.0128945	0.058235	0.00315906	0.00922008	0.139316	0.0629196	0.0036627	0.0590859	0.0207009	0.0774971	0.0561907	k__Bacteria
	OTU_1466	0	0	0	0	0	0.00709614	0.0157429	0	0	0.00209499	0.000917061	0.00443239	0	0.00115066	0	0	0.0208726	0	0	0	0.0769657	0	0	0.04804	0.0435572	0.354247	0.868041	0	0.00179827	0	0	0.0257677	0.317071	0.00520346	0.0282312	0.0109832	0.0433723	0.0337763	0	0.134203	0.248664	0.0168809	0.0723384	0.0364363	0.0258761	0.0210349	0.0339919	k__Bacteria
	OTU_190	0.115986	0.0447461	0.0216861	0	0.0988894	0.0603172	0.0983929	0.0476965	0.0254326	0.0911319	0.0816184	0.0834768	0.0210547	0.0402729	0.0319349	0.0083654	0.0484245	0.118711	0.109604	0	0.0384829	0.0714967	0.0423196	0.383119	0.323956	0.0281619	0.0613243	0.00289798	0.00269741	0.0192465	0.0159757	0.0171784	0.00545108	0.0346897	0.0346474	0	0.00820556	0.0174705	0.108461	0.0143424	0.0121497	0.049108	0.0119038	0.0187105	0.0129381	0.0055355	0.00763083	k__Bacteria
	OTU_1290	0.0426615	0.00290559	0.00520467	0.00123107	0.00760688	0	0.00393572	0.0070142	1.80289	0	0.00825355	0.0376754	0.0421094	0.0126572	0.0505635	0	0.00166981	0	0	0.00998403	0.132381	0.0156142	0.0386922	0.145321	0.0508167	0.00296441	0.000863722	0.00144899	0.00719308	0.000916498	0	0	0.00181703	0	0	0	0	0.0011647	0	0.00102445	0.00242994	0.036831	0	0.00196953	0.00776284	0.0033213	0.00208114	k__Bacteria
	OTU_2370	0.00533269	0.0174335	0.0251559	0.0307768	0.0638978	0	0.014431	0	0.0254326	0.076467	0.126554	0.141098	0.152337	0.0115066	0.0971352	0	0.119392	0	0	0.154752	0.0800443	0.00657441	0	0.157331	0.174229	0.103754	0.0112284	0.0123164	0.0251758	0.0357434	0.0629044	0.00143154	0.000908513	0.0979984	0.0603121	0.0390515	0.0304778	0.0209646	0.0410678	0.10347	0.0866677	0.0798005	0.0439524	0.0157563	0.0301888	0.0199278	0.0180365	k__Bacteria
	OTU_157	0	0.073802	0	0	0	0	0.0262381	0	0.000941948	0.00209499	0.0192583	0.0265944	0.0470635	0.0126572	0.00133062	0	0.000834906	0	0	0	0.0323256	0.000821801	0	0.196964	0.00362976	0.0111165	0.159789	0.0572352	0.801129	0.001833	0.0159757	0	0.0717725	0.48132	0.101376	0.213563	0.0187556	0.0104823	0.00315906	0.00512227	0.000809979	0.00230194	0.00915675	0	0.000862537	0	0.000693712	k__Bacteria
	OTU_156	0.0773241	0.0947223	0.0754678	0.0566293	0.0197779	0.0272019	0.0446048	0.106616	0.114918	0.0586596	0.0541066	0.0509725	0.0284858	0.0310677	0.0199593	0	0.0233774	0.114471	0.201866	0.0249601	0.0307863	0.0608133	0.0302283	0.06005	0.0517241	0.0489128	0.0647791	0.0405718	0.0449568	0.00824848	0.0279575	0.0143154	0.0463342	0.0485656	0.0346474	0.0573569	0.0504056	0.0314469	0.0652872	0.045076	0.0267293	0.0329944	0.0622659	0.0236344	0.033639	0.0476053	0.0561907	k__Bacteria
	OTU_1907	0.00399952	0.437582	0.108431	0.0110797	0.470105	0.00236538	0.069531	0.00140284	0.0122453	0.40119	0.211841	0.163999	0.175869	0.00230131	0.0133062	0	0.0325613	0	0.000693698	0	0.00769657	0.00903981	0.00241826	0.00960799	0.000907441	0.125246	0.00863722	0.00652046	0	0.000916498	0.00199696	0	0	0.00260173	0	0.00122036	0.00351667	0.0034941	0	0.00512227	0.00728981	0.00537119	0.00274703	0.000984766	0.00258761	0.0011071	0	k__Bacteria
	OTU_1091	0.254636	0.0586929	0.0459746	0.0615536	0.00304275	0.0201057	0.0157429	0.173952	0.0621686	0	0.0110047	0.00960352	0.0173392	0.286513	0.0758453	0	0.00500943	0.13991	0.14637	0.0848642	0.184718	0.0977943	0.00362739	0.016814	0.0245009	0.0207509	0.0241842	0.0608577	0.0386628	0.00274949	0.000998482	0.0415146	0.0236213	0.0589725	0.0410635	0.0341701	0.0211	0.0139764	0	0.0122934	0.0129597	0.0184155	0.00824108	0.016741	0.0491646	0.0232491	0.00277485	k__Bacteria
	OTU_215	0	0.000581118	0.00520467	0.0147729	0.0060855	0.00709614	0.0157429	0.0420852	0.157305	0.0502797	0.0412677	0.144792	0.0953655	0.0540808	0.00665309	0.0167308	0.0601132	0.204918	0.28511	0.0998403	0.0400222	0.0550606	0.129377	0.104487	0.104356	0.00666993	0.000863722	0.0260819	0.0188818	0.0476579	0.0149772	0.0429461	0.00908513	0.0546363	0.0551791	0.0207461	0.0164111	0.0593997	0.0115832	0.0163913	0.0275393	0.0399002	0	0.0137867	0.0163882	0.0298917	0.0471724	k__Bacteria
	OTU_141	0.0933221	0.0598552	0.0251559	0.00123107	0.0319489	0	0	0.00981988	0	0.0356148	0.0119218	0.113026	0.045825	0.476371	0.423137	0.0083654	0.0275519	0.00141323	0.00485588	0	0.383289	0.04109	0.018137	0.003603	0.0317604	0.0370552	0	0	0	0.001833	0	0	0.000908513	0.0919277	0.00256647	0	0	0	0	0	0.0307792	0	0.000915675	0	0	0.12621	0.138049	k__Bacteria
	OTU_192	0.0706582	0	0.0251559	0.017235	0.0060855	0.00591345	0.0262381	0.138881	0.144118	0.0418997	0.137559	0.093819	0.0235317	0.0195611	0.0345961	0.0083654	0.0192028	0.141323	0.156082	0.0299521	0.0369435	0.0706749	0.117286	0.0900749	0.053539	0.2957	0.131286	0.0144899	0.0233775	0.001833	0.000998482	0.0286307	0.0136277	0.0182121	0.0243815	0.0183054	0.0433723	0.0221293	0.05581	0.00717118	0.0121497	0.000767312	0.0146508	0.0029543	0.00345015	0.00885681	0.0124868	k__Bacteria
	OTU_826	0.0359957	0.0122035	0.0346978	0.00369322	0.0273848	0.0402115	0.0183667	0.0210426	0.00659363	0.00104749	0.0100877	0.00517113	0.0148622	0.0287664	0.0345961	0.083654	0.0258821	0.0113058	0.0270542	0.0299521	0.0277077	0.0525952	0.0193461	0.043236	0.0435572	0.0333496	0.093282	0.0789701	0.112392	0.0769858	0.0549165	0.0658507	0.0345235	0.0329552	0.0423468	0.0805438	0.0633	0.0885172	0.0305376	0.151619	0.122307	0.0751966	0.0329643	0.0787813	0.121618	0.0586764	0.0471724	k__Bacteria
	OTU_168	0.00133317	0	0	0.00123107	0.0212993	0.0461249	0	0	0.00282584	0.00942744	0	0.00147746	0	0.0494782	0.017298	0	0	0	0.000693698	0.014976	0.0200111	0.0049308	0	0	0.0108893	0.284584	0.405086	0.00869395	0.013487	0.001833	0.0159757	0.00286307	0.0109022	0.0563708	0.021815	0.0549162	0.0199278	0.138599	0.0589691	0.264309	0.00728981	0.0644542	0.388246	0.0147715	0.00862537	0.0154994	0	k__Bacteria
	OTU_2334	0.00799904	0.36901	0.102359	0.0135418	0.415335	0.00236538	0.0629715	0.00561136	0.0113034	0.32158	0.189832	0.121891	0.144906	0	0.00665309	0	0.0258821	0	0	0	0.00923588	0.0230104	0.00362739	0.014412	0.000907441	0.11413	0.0138196	0.00507147	0.00359654	0.001833	0.000998482	0.00143154	0.000908513	0.00520346	0	0.00122036	0.00351667	0.0081529	0	0.00204891	0.0113397	0.0061385	0.00640973	0	0.00345015	0	0.00277485	k__Bacteria
	OTU_1477	0.00666587	0.00464895	0.0130117	0.0443186	0.0182565	0.034298	0.0209905	0.0280568	0.00659363	0.082752	0.0421848	0.00295493	0.0099081	0.0425742	0.055886	0.0083654	0.00166981	0	0.0013874	0	0.0215504	0.0131488	0.0290192	0.033628	0.0680581	0.0741103	0.116602	0.127511	0.0377637	0.0751528	0.0109833	0.0271992	0.035432	0.060707	0.0628786	0.0207461	0.110189	0.0209646	0.00842416	0.0184402	0.166046	0.049108	0.0485308	0.046284	0.0733157	0.181565	0.0749209	k__Bacteria
	OTU_1484	0.0133317	0.0232447	0.182164	0.0357011	0.182565	0.00236538	0.0787143	0.00280568	0.0207229	0.100559	0.138476	0.0258556	0.0346784	0.00460262	0.0212899	0	0.0116887	0	0.00832437	0.014976	0.0261683	0.0780711	0.18137	0.021618	0.0199637	0.0852269	0.0293665	0.0115919	0.00449568	0	0	0.0200415	0.0127192	0.0268845	0.0166821	0.0061018	0.00703334	0.0163058	0	0.00922008	0.00566985	0.0422022	0.0293016	0.046284	0.0871163	0.0309988	0.277485	k__Bacteria
	OTU_1506	0.00933221	0.00348671	0.0529142	0.00738643	0.024342	0.0969806	0.0170548	0.0112227	0.00941948	0.00314248	0.00825355	0.0118197	0.0260088	0.0126572	0.0505635	0.041827	0.0400755	0.00141323	0.000693698	0.0898562	0.0969768	0.0912199	0.0338557	0.007206	0.0117967	0.00889324	0.0751438	0.0188369	0.0323689	0.0595724	0.0359454	0.0801661	0.0990279	0.0555035	0.0949594	0.108612	0.0539223	0.069882	0.0273785	0.105519	0.0307792	0.0406676	0.0412054	0.063025	0.0405393	0.0265704	0.0221988	k__Bacteria
	OTU_1837	0.0173313	0.00697342	0.00780701	0	0	0	0	1.01566	0.0423876	0.00104749	0	0	0	0	0	0.0250962	0	0.572357	0.00693698	0	0	0	0	0.166939	0.0362976	0.00148221	0	0	0	0.000916498	0	0	0	0	0	0	0	0	0	0	0.000809979	0	0	0	0	0	0	k__Bacteria
	OTU_143	0.0519938	0.0923978	0.103226	0.0393943	0.048684	0.0733268	0.0341095	0.00140284	0.00282584	0.0523747	0.0687796	0.0546662	0.0322013	0.0207118	0.0372573	0.0083654	0.0100189	0.049463	0.0443967	0.0748802	0.078505	0.020545	0.0157187	0.043236	0.0635209	0.00815213	0.068234	0.0137654	0.0305706	0.0320774	0.0229651	0.0157469	0.0499682	0.00780518	0.0102659	0.0500348	0.0726778	0.0267881	0.0326436	0.0532716	0.123117	0.0345291	0.0494465	0.0177258	0.0396767	0.0154994	0.00485599	k__Bacteria
	OTU_1610	0.0359957	0.0284748	0.0390351	0.25237	0.0228206	0	0.0380453	0.110824	0.0150712	0.0555171	0.0311801	0.0132972	0.00743108	0.0345197	0.0399186	0.0167308	0.0141934	0.0551159	0.0756131	0.0199681	0.00769657	0.0106834	0.0350648	0.028824	0.23412	0.0192687	0.00431861	0.0673781	0.0215792	0.0357434	0.00798786	0.01861	0.0127192	0.0216811	0.0243815	0.0207461	0.145356	0.0256234	0.00421208	0.00409781	0.0194395	0.0437368	0.00457838	0.0147715	0.0370891	0.0830326	0.0332982	k__Bacteria
	OTU_654	0.143983	0.00116224	0	0	0.0182565	0	0.00918334	0.00280568	0.0131873	0	0	0.0184683	0.0557331	0.00690393	0.0119756	0	0.0200377	0	0	0	0.0200111	0.000821801	0	0.021618	0.00181488	0.103013	0	0	0.0980057	0.0119145	0.000998482	0	0.00545108	0.00173449	0.00513294	0.087866	0.261406	0	0	0.00204891	0.310222	0	0	0.000984766	0.627927	0.0121781	0.0138742	k__Bacteria
	OTU_146	0.0346625	0.0586929	0.0364327	0.0529361	0.073026	0.0106442	0.0183667	0.0547107	0.0442715	0.0272348	0.0220095	0.0576211	0.0173392	0.0448756	0.0545554	0	0.0217075	0.0593556	0.0430093	0.0249601	0.0200111	0.0156142	0.0399013	0.365104	0.103448	0.143774	0.0103647	0.0166634	0.0179827	0.00733198	0.00998482	0.0114523	0.00454256	0.0260173	0.00898265	0.0292887	0.0621278	0.0128117	0.0052651	0.00307336	0.0170096	0.0291579	0.0109881	0.00787813	0.0491646	0.0276775	0.0298296	k__Bacteria
	OTU_432	0.234639	0.0464895	0.0242885	0.0295457	0.00304275	0.00354807	0.00655953	0.186578	0.116802	0.00104749	0.00366824	0.00886479	0.00371554	0.100107	0.017298	0	0.00333962	0.110232	0.198398	0.0399361	0.0846623	0.0657441	0.00120913	0.0888739	0.0444646	0.0548416	0.0198656	0.0434698	0.0179827	0	0	0.00715768	0.00817661	0.0563708	0.021815	0.0292887	0.0199278	0.0046588	0	0.00717118	0.00404989	0.00767312	0.00274703	0.00787813	0.0284637	0.044284	0.00832455	k__Bacteria
	OTU_232	0.0373289	0.0209203	0.0104093	0.0910993	0.0212993	0.0177404	0.0734667	0.0827675	0.0631105	0.00942744	0.0284289	0.0568824	0.0346784	0.0345197	0.0252818	0	0.0217075	0.0593556	0.0554958	0	0.00153931	0.016436	0.02781	0.13211	0.0399274	0.00370552	0.00950094	0.0623067	0.013487	0.0650713	0.0409378	0.0229046	0.0681385	0.105804	0.0628786	0.0475941	0.0609556	0.0419292	0.0147423	0.0215135	0.0153896	0.0383656	0	0.0206801	0.0388142	0.0420698	0.0541096	k__Bacteria
	OTU_1315	0.00533269	0.00232447	0.00346978	0	0.00456413	0	0	0.455923	0.468148	0.0701821	0.0320971	0.0428465	0	0	0.0266124	0.041827	0.0751415	0.0226116	0.00624328	0.0199681	0.0400222	0.0106834	0	0.272627	0.0735027	0.00518772	0	0	0	0	0	0.0286307	0	0.0372914	0.00513294	0	0	0.0069882	0	0	0.00161996	0	0.000915675	0	0	0.00774971	0	k__Bacteria
	OTU_2252	0.00266635	0.00290559	0.00346978	0.100948	0.0060855	0.00354807	0.114136	0.00140284	0.0762978	0.00314248	0.00183412	0.200197	0.0445865	0.0644367	0.10645	0	0.110208	0.00141323	0.000693698	0	0.0600332	0.308997	0	0.007206	0.00544465	0.0607705	0.000863722	0.0108674	0.00359654	0.000916498	0.000998482	0.03722	0.00545108	0.0563708	0.00769941	0.00244072	0.00234445	0.0046588	0	0.00204891	0.0145796	0.00537119	0	0.0521926	0.128518	0.0476053	0.0839392	k__Bacteria
	OTU_1793	0	0	0	0.00123107	0.0182565	0	0	0	0	0.00418997	0.0220095	0	0	0.0172598	0.0186287	0	0	0	0	0	0.00461794	0	0	0.002402	0.0117967	0.172677	0.358445	0.0268063	0.0674351	0.0384929	0.0359454	0.0214731	0.133551	0.00780518	0.0410635	0.0244072	0.0410278	0.0209646	0.0242194	0.0430271	0.161186	0.0905429	0.13552	0.0709031	0.0681405	0.0121781	0.0152617	k__Bacteria
	OTU_1137	0.00266635	0.326007	0.0607212	0.0110797	0.330138	0	0.0472286	0	0.0122453	0.318438	0.1559	0.11081	0.0842189	0.00460262	0.00532248	0	0.0233774	0	0	0	0.00153931	0.00739621	0.00362739	0.007206	0.00272232	0.0926379	0.00172744	0.00579597	0.000899135	0.000916498	0.00199696	0	0.000908513	0.00173449	0	0	0.00117222	0.0034941	0	0	0.00404989	0.00537119	0.000915675	0	0	0	0	k__Bacteria
	OTU_151	0.0546601	0.0464895	0.0893469	0.36686	0.00760688	0	0.00524762	0.0294596	0.0131873	0.0597071	0.0100877	0.074612	0.0495405	0.00230131	0.0146368	0	0.0225425	0.0211984	0.208109	0.014976	0	0.0032872	0	0.055246	0.0272232	0	0	0.00217349	0.00269741	0.00641549	0	0	0.000908513	0.0450966	0.107792	0	0	0.0209646	0	0.00512227	0.0793779	0.105889	0	0.000984766	0.00603776	0.022142	0.0416227	k__Bacteria
	OTU_145	0.0879894	0.0348671	0.0841422	0.0886372	0.0517268	0	0.00787143	0	0.147886	0	0.104545	0.0627923	0.0371554	0.0241638	0.00266124	0	0.0225425	0.0537027	0.00416219	0	0	0.0805365	0.0217644	0.074462	0.0471869	0.16823	0.00950094	0.0195614	0.00989049	0	0	0.0114523	0.00545108	0.0979984	0.026948	0	0.00117222	0.0174705	0.0105302	0.0102445	0.0242994	0.0184155	0.036627	0.0384059	0.0232885	0.0376414	0.00971197	k__Bacteria
	OTU_715	0.0639923	0.0290559	0.0615886	0.0357011	0.0425985	0.034298	0.0209905	0.0547107	0.0386199	0.00628496	0.00550237	0.0140359	0.0198162	0.0241638	0.0425798	0.0334616	0.0651226	0.0211984	0.0235857	0.0349441	0.0338649	0.049308	0.0350648	0.028824	0.0163339	0.0259386	0.0336852	0.0224594	0.0215792	0.0274949	0.0339484	0.0443776	0.0545108	0.0398932	0.0359306	0.0475941	0.0422	0.0326116	0.0147423	0.101421	0.038879	0.0521772	0.0274703	0.0256039	0.022426	0.0265704	0.00763083	k__Bacteria
	OTU_1927	0	0	0	0	0	0	0	0	0	0	0	0	0	0	0	0	0	0	0	0	0	0	0	0	0	0	0.788578	0	0	0	0	0	0.00272554	0	0	0	0	0	0.00421208	0.0420026	0	0	0.736203	0.0118172	0	0	0	k__Bacteria
	OTU_200	0.0279966	0.0209203	0.0130117	0.0147729	0.0106496	0.0272019	0.00524762	0.0182369	0.178028	0.112082	0.0614431	0.0132972	0.0099081	0.00920524	0.045241	0.0250962	0.351495	0.00565291	0.0249731	0.209665	0.00461794	0.130666	0.0217644	0.00960799	0.000907441	0.00370552	0.00172744	0.00652046	0.00269741	0.00641549	0.00399393	0.0314938	0.00635959	0.0659104	0.0192485	0.0244072	0.00937778	0.0069882	0.00210604	0.00512227	0.00161996	0.00920775	0.00183135	0.0029543	0.000862537	0.0044284	0.00763083	k__Bacteria
	OTU_160	0.0426615	0.27022	0.135322	0.142804	0.0304275	0	0	0.126256	0.181796	0.0659921	0.100877	0.0687021	0.00495405	0.00920524	0.00133062	0.0083654	0.0342311	0.0508762	0.0749194	0.00499201	0.00153931	0.0024654	0	0.010809	0.00907441	0.0674404	0.0285028	0.00941845	0.00269741	0	0	0.00429461	0.00817661	0.00780518	0.00641618	0.00488144	0.00351667	0.0011647	0	0.00204891	0.00809979	0.0130443	0.0192292	0.0029543	0.000862537	0	0	k__Bacteria
	OTU_189	0.0266635	0.0761265	0.048577	0.0209282	0.0212993	0.00827883	0.0196786	0.0617249	0.07253	0.105797	0.148564	0.0103423	0.0297243	0.0310677	0.00665309	0	0.000834906	0.18372	0.0201172	0.00998403	0.0384829	0.0147924	0.0108822	0.0972809	0.104356	0.0518772	0.0863722	0.0391228	0.00989049	0.00733198	0.00998482	0.00286307	0.0136277	0.0156104	0.00128324	0.0329497	0.0386834	0.0046588	0.00105302	0.00307336	0.00485987	0	0	0.012802	0.0163882	0.0210349	0.0208114	k__Bacteria
	OTU_1638	0.105321	0.120291	0.0919492	0.0369322	0.0152138	0.0260192	0.0590357	0.0743505	0.0461554	0.0178074	0.030263	0.0155134	0.00619256	0.00460262	0.0345961	0.0167308	0.0292217	0.00989259	0.0728383	0.0399361	0.024629	0.016436	0.0785935	0.049241	0.0344828	0.0355729	0.0181382	0.0463677	0.00449568	0.0504074	0.0149772	0.0114523	0.0327065	0.00520346	0.0141156	0.0353905	0.0140667	0.011647	0.00315906	0.00409781	0.0121497	0.0161136	0.00640973	0.0324973	0.0681405	0.0398556	0.0180365	k__Bacteria
	OTU_207	0.0426615	0.00406783	0.0112768	0.0110797	0.00760688	0.0295673	0.00655953	0.0280568	0.10173	0.219974	0.0972085	0.0118197	0.00495405	0.0517795	0.017298	0.0167308	0.0258821	0.0918598	0.256668	0.014976	0.0200111	0.0353374	0.0120913	0.151326	0.0852995	0.0148221	0.0112284	0.0130409	0.00989049	0.00549899	0.00199696	0.00286307	0	0.00346897	0.00769941	0.0122036	0.00586112	0.011647	0.00737114	0.0143424	0.00485987	0.0184155	0.00183135	0.0029543	0.0069003	0.00774971	0.0055497	k__Bacteria
	OTU_178	0.0933221	0.0348671	0.0884795	0.0627847	0.101932	0.00354807	0.0196786	0.0308625	0.0018839	0.00942744	0.0174242	0.0465401	0.0371554	0.0184105	0.0319349	0.0083654	0.026717	0.00847937	0.0117929	0.0748802	0.0184718	0.0468426	0.0350648	0.0864719	0.0671506	0.050395	0.0336852	0.00507147	0.0170836	0.0302444	0.0139788	0.00715768	0.0072681	0.0216811	0.00128324	0.030509	0.0984667	0.0244587	0.00315906	0.0317581	0.0510287	0.00767312	0.0109881	0.0285582	0.0181133	0.0121781	0.0124868	k__Bacteria
	OTU_213	0	0.00929789	0.00867446	0	0	0	0	0.11363	0.0857172	0.0502797	0.0366824	0	0	0.0103559	0.0186287	0	0	0.0650085	0.0659013	0.014976	0.00153931	0.000821801	0	0.386722	0.154265	0.0237153	0.0345489	0.0644801	0.0638386	0.00458249	0.00299545	0.00286307	0.0072681	0.00346897	0.00384971	0.0183054	0.0984667	0.0093176	0.0168483	0.00614672	0.00323992	0.0107424	0.0173978	0.00492383	0.0103504	0.00664261	0.00416227	k__Bacteria
	OTU_2489	0	0.0116224	0.00173489	0.00123107	0.00304275	0.00118269	0	0	0.292004	0.00837995	0.0210924	0.00295493	0.00123851	0	0.00133062	0	0.00751415	0	0	0	0.00461794	0.0024654	0	0.051643	0.00544465	0.0303852	0.000863722	0.000724496	0.0350663	0.001833	0	0	0.000908513	0.911472	0.00769941	0.00122036	0	0	0	0.00307336	0.00485987	0.00460387	0.00183135	0.000984766	0.00172507	0.0011071	0	k__Bacteria
	OTU_2039	0.038662	0.0894922	0.0320955	0.0283147	0.0334703	0.00591345	0.0249262	0.0462937	0.0649944	0.0199024	0.0375995	0.0428465	0.0111466	0.0437249	0.0186287	0.0250962	0.0325613	0.0635953	0.0499462	0.014976	0.0400222	0.0279412	0.0217644	0.105688	0.0317604	0.0911557	0.0250479	0.0434698	0.0287723	0.014664	0.0279575	0.00715768	0.00363405	0.0121414	0.0153988	0.0244072	0.0246167	0.023294	0.0136893	0.011269	0.00890977	0.0299252	0.00549405	0.0108324	0.024151	0.00996391	0.0131805	k__Bacteria
	OTU_1862	0.0466611	0.0517195	0.031228	0.0209282	0.0471626	0.00354807	0.00262381	0.0112227	0.07253	0	0.00183412	0.112287	0.048302	0.0414236	0.0785065	0.0334616	0.0158632	0.0904466	0.118622	0.014976	0.0646512	0.020545	0.0495744	0.026422	0.00635209	0.0333496	0.00604605	0.00796946	0.019781	0.016497	0.000998482	0.00858922	0.000908513	0.0199466	0.0115491	0	0.00234445	0.0302822	0.0189544	0.0368803	0.0283493	0.0230194	0.107134	0.00196953	0	0.0210349	0.0055497	k__Bacteria
	OTU_1580	0.111987	0.0435839	0.031228	0.0135418	0.0395558	0.0212884	0.00393572	0.0378767	0.0103614	0.00733245	0.0265948	0.030288	0.0272473	0.0575328	0.0811678	0.0250962	0.0759764	0.00989259	0.0145677	0.0299521	0.0569546	0.0139706	0.0253918	0.028824	0.030853	0	0.00690978	0.0383983	0.0503516	0.0549899	0.0169742	0.0429461	0.0590533	0.0242828	0.0397803	0.0353905	0.0175833	0.023294	0.0105302	0.00717118	0.0275393	0.0061385	0.0036627	0.0403754	0.0310513	0.0132852	0.00416227	k__Bacteria
	OTU_1295	0	0	0.000867446	0	0.0197779	0	0	0	0	0.00314248	0.0275118	0.000738732	0	0.0138079	0.010645	0	0	0	0	0	0.00461794	0	0	0	0.0127042	0.137104	0.241842	0.0412963	0.033268	0.0274949	0.0159757	0.0157469	0.102662	0.00173449	0.0423468	0.0317294	0.0562667	0.0197999	0.0231664	0.0440515	0.143366	0.061385	0.103471	0.0738574	0.0664154	0.0055355	0.00832455	k__Bacteria
	OTU_229	0.0453279	0	0.0346978	0.0123107	0.024342	0.00236538	0.0800262	0	0	0.0439947	0.060526	0.00960352	0.0111466	0.00920524	0.00399186	0	0.00417453	0	0	0.0199681	0.0384829	0.0213668	0.00120913	0.006005	0	0.0133399	0.200383	0.112297	0.00179827	0.0641549	0.0619059	0	0.00272554	0.00780518	0.00769941	0.0939678	0.0504056	0.0256234	0.0179013	0.0512227	0.0315892	0.115097	0.0714227	0.0029543	0.00517522	0.0011071	0.00138742	k__Bacteria
	OTU_827	0.0466611	0.0122035	0.0425048	0.00738643	0.0289061	0.0579518	0.0551	0.0112227	0.0292004	0.0146649	0.00641943	0.00738732	0.0284858	0.0172598	0.027943	0.0585578	0.0325613	0.0127191	0.0145677	0.0499201	0.029247	0.012327	0.0241826	0.031226	0.0163339	0	0.0120921	0.00796946	0.00359654	0.00549899	0.191709	0.00429461	0.00999364	0.0121414	0.0333641	0.043933	0.0656445	0.0361057	0.0105302	0.0163913	0.0534586	0.0429695	0.00549405	0.0305277	0.0370891	0.022142	0.00693712	k__Bacteria
	OTU_1499	0	0.0325426	0	0.0123107	0.0167351	0	0	0	0.0169551	0	0	0.152918	0.0148622	0.0264651	0	0	0.00166981	0	0	0.00499201	0.0354042	0.0353374	0	0	0	0	0	0	0	0.00274949	0	0.00143154	0.0163532	0.872446	0.00128324	0	0	0.0011647	0	0	0.00323992	0.00383656	0.03388	0	0.0069003	0.0121781	0.0208114	k__Bacteria
	OTU_177	0.038662	0.0767076	0.178694	0	0.00912825	0.0390288	0.0878977	0.0364738	0.0527491	0.00523747	0.0100877	0.0539275	0.0247703	0.0126572	0.017298	0	0.0141934	0.0169587	0.0117929	0	0.0153931	0.00575261	0	0.054045	0.0444646	0.111907	0.0863722	0.00434698	0.0107896	0.00549899	0.0259605	0.0100208	0.0109022	0.00173449	0.00128324	0.013424	0.0586112	0.011647	0.0115832	0.00819563	0.00890977	0.0253213	0.0247232	0.0196953	0.0267387	0.022142	0.00832455	k__Bacteria
	OTU_205	0.0226639	0.0063923	0.0190838	0.0233904	0.0182565	0.0272019	0.0629715	0.0462937	0.151654	0.0597071	0.030263	0.0531887	0.0123851	0.112764	0.0439104	0.0334616	0.0968491	0.0211984	0.0173424	0	0.00153931	0.0016436	0.0157187	0.020417	0.0254083	0.00741103	0.00863722	0.0333268	0.0269741	0.0421589	0.0189712	0.00858922	0.00635959	0.0112742	0.026948	0.00244072	0.00351667	0.0163058	0.00315906	0.00819563	0.0113397	0.0583157	0.0137351	0.016741	0.00948791	0.0287846	0.0187302	k__Bacteria
	OTU_184	0.0186644	0.0674097	0.0399025	0.00492429	0.00304275	0	0.00787143	0.070142	0.14035	0.0607546	0.0137559	0.155873	0.0173392	0.0345197	0.0186287	0.0167308	0.0108538	0.0367439	0.0215046	0.0249601	0.00615726	0.0147924	0.0798027	0.117698	0.053539	0.000741103	0.00345489	0.000724496	0.00179827	0.000916498	0.00199696	0.00143154	0.00181703	0.0433621	0.0256647	0.0231868	0.0457167	0.0291175	0.0147423	0.00409781	0.00890977	0.00306925	0.000915675	0.00590859	0.0138006	0.0121781	0.0173428	k__Bacteria
	OTU_90	0.00533269	0.0168524	0.120575	0.0270836	0.129317	0	0.041981	0.00280568	0.017897	0.0659921	0.0696966	0.0169908	0.0185777	0.00460262	0.0133062	0	0.00918396	0	0.00832437	0.00499201	0.0184718	0.0550606	0.108822	0.013211	0.0154265	0.0570649	0.015547	0.0101429	0.00269741	0	0	0.00429461	0.0127192	0.0260173	0.00769941	0.00244072	0.0128945	0.0163058	0	0.00922008	0.00566985	0.0299252	0.0100724	0.0364363	0.0655528	0.0276775	0.149842	k__Bacteria
	OTU_570	0.106654	0.0400972	0.0199512	0.0270836	0.00304275	0.00354807	0.00524762	0.0939902	0.0395618	0	0.00275118	0.00443239	0.00743108	0.121969	0.0598778	0	0	0.0650085	0.0672887	0.0648962	0.110831	0.0649223	0.00120913	0.00840699	0.00907441	0.0155632	0.0207293	0.0398473	0.0251758	0.000916498	0.00199696	0.0157469	0.0118107	0.0364242	0.0295144	0.0268479	0.0199278	0.0058235	0	0.0163913	0.0113397	0.0107424	0.00183135	0.00689336	0.024151	0.0210349	0.0055497	k__Bacteria
	OTU_170	0	0	0.0164815	0.00492429	0	0.0934325	0.00655953	0.00140284	0	0.00314248	0	0.096774	0.0520175	0.00115066	0	0	0	0	0	0	0	0.0024654	0.0120913	0	0.00181488	0.479494	0.0285028	0.000724496	0	0.014664	0.0389408	0.0157469	0.00363405	0.00693794	0	0.00854252	0.00234445	0.0081529	0.219028	0.0307336	0.0267293	0.00767312	0.0741697	0.00196953	0.000862537	0.0055355	0	k__Bacteria
	OTU_2195	0.139983	0.0162713	0.0494444	0	0.0806329	0.0804229	0	0	0	0.00418997	0.0586919	0.0295493	0.0644027	0	0.0412492	0.0083654	0.0141934	0	0	0	0.0169325	0.0542388	0.00362739	0.037231	0.0154265	0	0.0138196	0.0123164	0.0215792	0.0137475	0.0399393	0.00429461	0.0163532	0.0199466	0.0243815	0.0500348	0.0339945	0.011647	0.0505449	0.0194646	0.0550786	0.0606177	0.0842421	0.0147715	0	0	0	k__Bacteria
	OTU_890	0.0346625	0.0238259	0.0442397	0.00246214	0.0684619	0	0	0.0378767	0.00282584	0.167599	0.0256777	0.0317655	0.0235317	0.134627	0.121086	0	0.00751415	0.00141323	0.0110992	0.00499201	0.104673	0.016436	0.0447379	0.00960799	0.0462795	0.0244564	0	0	0	0.000916498	0	0	0	0.17605	0.00128324	0	0	0	0	0	0.00890977	0	0	0	0	0.0298917	0.0499473	k__Bacteria
	OTU_954	0.061326	0.0133657	0.0190838	0.0184661	0.0289061	0.0425768	0.00524762	0.127658	0.0678202	0.0104749	0.0256777	0.0672247	0.0359169	0.0759432	0.0306042	0.0669232	0.0634528	0.0466365	0.0166487	0.0199681	0.0477187	0.012327	0.0145096	0.02402	0.00181488	0.0311263	0.0138196	0.0333268	0.0206801	0.0274949	0.00599089	0.0143154	0.0181703	0.0121414	0.0102659	0.013424	0.01055	0.0139764	0.0052651	0.0102445	0.0161996	0.00767312	0.0137351	0.0108324	0.00603776	0.00774971	0.000693712	k__Bacteria
	OTU_239	0.0199976	0	0.000867446	0	0.00152138	0	0.00787143	0.00420852	0.866592	0	0.00550237	0.0132972	0.0235317	0.00920524	0.0252818	0.0083654	0.00166981	0	0.00208109	0	0.0615726	0.0115052	0.0157187	0.066055	0.030853	0.00370552	0	0.00217349	0.00449568	0.000916498	0.00299545	0	0.000908513	0.00173449	0.00128324	0.00366108	0.00234445	0.0011647	0	0	0.00323992	0.0184155	0	0	0.0129381	0.0044284	0.00138742	k__Bacteria
	OTU_1046	0.127985	0.00987901	0.0320955	0.00984858	0.0152138	0.0141923	0.00655953	0.0406823	0.0207229	0.00209499	0.00733649	0.0465401	0.0260088	0.0253144	0.027943	0	0.0200377	0.049463	0.0818563	0.0449281	0.0431008	0.0131488	0.0145096	0.045638	0.0145191	0.00963434	0.0103647	0.0507147	0.0296715	0.0119145	0.0109833	0.0343569	0.0563278	0.0294862	0.0192485	0.0256276	0.0586112	0.023294	0.00631812	0.0215135	0.0267293	0.0115097	0.00915675	0.0118172	0.0172507	0.0154994	0.00901826	k__Bacteria
	OTU_235	0.00799904	0.0139468	0.0199512	0.00123107	0.0060855	0.00709614	0.0236143	0.0448909	0.0103614	0.00628496	0.000917061	0	0	0.00460262	0.010645	0	0	0.0353307	0.0610454	0.00499201	0.0277077	0.0016436	0.0713388	0.0972809	0.0408348	0.0155632	0.00950094	0.0702761	0.0368645	0.0302444	0.0619059	0.0114523	0.0399746	0.0329552	0.0230982	0.0451533	0.0633	0.0733761	0.0705523	0.0256113	0.0315892	0.0191828	0.0265546	0.0108324	0.0146631	0.00996391	0.0131805	k__Bacteria
	OTU_218	0	0.190026	0	0.00123107	0	0	0	0	0	0	0	0	0	0.505138	0	0	0	0	0	0	0	0	0.00120913	0	0	0.118576	0	0.000724496	0	0	0	0	0	0	0	0	0	0	0	0	0	0	0.00183135	0.159532	0.0552024	0.0597835	0.14013	k__Bacteria
	OTU_211	0.0319962	0.101115	0.0728654	0.0246214	0.012171	0.00827883	0.0183667	0.0252511	0.0320262	0.0995119	0.117384	0.0177296	0.00866959	0.00690393	0.00798371	0.0334616	0.0150283	0.031091	0.0603517	0.00998403	0.0107752	0.0608133	0.102776	0.03603	0.0662432	0.0274208	0.00518233	0.00941845	0.0287723	0	0.000998482	0.0100208	0.00272554	0.0190793	0.0102659	0.0256276	0.0246167	0.0081529	0.00105302	0.00307336	0.00728981	0.00537119	0.00915675	0.00492383	0.00431269	0.0055355	0.00832455	k__Bacteria
	OTU_2000	0	0.00523006	0.00607212	0.0714022	0.00456413	0.0638653	0	0.0112227	0	0.00314248	0.00366824	0.0310268	0.00247703	0	0.00133062	0	0.0551038	0.515828	0	0	0.00615726	0	0	0.014412	0.00181488	0.00370552	0	0.124613	0.00719308	0.0522404	0.000998482	0	0.0227128	0.00693794	0.0846936	0	0.03165	0.0104823	0.00210604	0	0.0129597	0.00920775	0.0100724	0	0	0	0.0388479	k__Bacteria
	OTU_1928	0.00799904	0.0139468	0.0607212	0.0135418	0	0	0.0354214	0.0182369	0.00376779	0.00418997	0.000917061	0.022162	0.00495405	0.0356703	0.00399186	0.0083654	0.00667925	0	0.00485588	0.00998403	0.0138538	0.0049308	0.00120913	0.1201	0.0662432	0.00889324	0.000863722	0.00507147	0.000899135	0.00274949	0	0	0.000908513	0.0659104	0.00769941	0.00122036	0.160595	0.0279528	0	0	0.0267293	0.00460387	0	0.0029543	0.140594	0.0963178	0.199789	k__Bacteria
	OTU_237	0.0133317	0.019758	0.0685282	0.108334	0.0182565	0	0.0170548	0.0378767	0.00282584	0.119414	0.0100877	0.0162521	0.0099081	0.148435	0.00665309	0	0.00834906	0.0325042	0.0575769	0.0249601	0.0354042	0.016436	0.0411105	0.006005	0.0898367	0	0	0.113746	0.00629395	0.000916498	0	0.01861	0	0.032088	0.00128324	0	0	0.0023294	0	0	0	0.0130443	0	0	0	0.0520337	0.0520284	k__Bacteria
	OTU_245	0.0439947	0.0273126	0	0	0	0	0.0682191	0.0673363	0	0.0921794	0.0320971	0.0155134	0	0.0414236	0	0	0.0125236	0.0480497	0.00277479	0	0.00307863	0.0139706	0.0628748	0.022819	0	0.042984	0	0	0.0152853	0.001833	0	0.0100208	0.0308894	0.136157	0.0526127	0.00122036	0	0.0337763	0	0.0471249	0.0307792	0	0	0.000984766	0.0189758	0.0863539	0.138049	k__Bacteria
	OTU_228	0	0	0	0.102179	0.00456413	0	0.0170548	0	0	0	0	0	0	0	0.188948	0	0.0258821	0.00706614	0.0575769	0.0449281	0.0769657	0.0345156	0	0.066055	0.0707804	0.0807802	0	0	0	0.00458249	0	0.0114523	0	0.307004	0.0474797	0	0	0.0011647	0	0	0.0445488	0	0	0	0	0.0011071	0	k__Bacteria
	OTU_131	0	0.00929789	0.00607212	0.00123107	0.00304275	0.00236538	0	0	0.192157	0.00837995	0.0247606	0.0022162	0.00495405	0	0	0	0.0141934	0	0	0	0.00307863	0.00575261	0	0.043236	0.0127042	0.0259386	0.00259117	0	0.0251758	0.001833	0	0	0	0.751032	0.00898265	0	0	0	0	0.00307336	0.00323992	0.00306925	0.00274703	0	0	0.0011071	0	k__Bacteria
	OTU_297	0.00799904	0	0	0.00738643	0.00152138	0.00236538	0.00655953	0.0070142	0.0489813	0.0136174	0.0128389	0.148485	0.0396324	0.00460262	0.00133062	0	0.00166981	0.230356	0.357948	0	0	0.000821801	0.00725479	0.015613	0.0127042	0.000741103	0.00604605	0.0463677	0.00899135	0.020163	0.00199696	0.00429461	0.00908513	0.00780518	0.0153988	0.0109832	0.0175833	0.0011647	0.00210604	0.00614672	0.0121497	0.0253213	0.00640973	0.00492383	0.00776284	0.0033213	0.00693712	k__Bacteria
	OTU_314	0.00933221	0.0900733	0.0104093	0.0603225	0.0456413	0.0201057	0.0170548	0.0182369	0.00753558	0.0481847	0.0238436	0.0273331	0.0136236	0.0264651	0.0718534	0.0167308	0.0183679	0.0211984	0.0561895	0.00998403	0.0138538	0.016436	0.0362739	0.03603	0.0127042	0.0200098	0.00172744	0.0355003	0	0.118228	0.00299545	0.0200415	0.0163532	0.00693794	0.0179653	0.00122036	0.0328222	0.0244587	0.00105302	0.0102445	0.0413089	0.0161136	0.00457838	0.00393906	0.00948791	0.0287846	0.00832455	k__Bacteria
	OTU_138	0.00533269	0.000581118	0.000867446	0.00246214	0	0	0.00131191	0.305819	0.261861	0.0523747	0.0183412	0.030288	0.00123851	0	0.0199593	0.0501924	0.0384057	0.0127191	0.00693698	0.0349441	0.0261683	0.012327	0	0.151326	0.0426497	0.00518772	0	0	0	0	0	0.01861	0	0.0277518	0.00128324	0	0	0.011647	0	0	0	0.00230194	0.000915675	0	0	0.0022142	0.00138742	k__Bacteria
	OTU_1730	0.0106654	0.00581118	0.0173489	0.00861751	0.0106496	0	0.00131191	0.266539	0.0226067	0.0188549	0.00458531	0.00295493	0.00247703	0.0356703	0.00399186	0.0167308	0.026717	0.105992	0.0631265	0.0599042	0.00769657	0.0189014	0.0532018	0.007206	0.0245009	0.0118576	0	0.000724496	0	0	0	0	0.000908513	0.117078	0.0295144	0	0.0293056	0.0535762	0	0.0327825	0.0348291	0.000767312	0.000915675	0.00492383	0.0172507	0	0	k__Bacteria
	OTU_1656	0.0266635	0.0122035	0.111033	0.0578604	0.00304275	0	0.014431	0.00280568	0.0169551	0.00209499	0.0110047	0.0952965	0.0644027	0.0529301	0.122417	0	0.0576085	0	0.230308	0.014976	0.0169325	0.0427336	0.00120913	0.032427	0	0.0251975	0.00431861	0.0115919	0.00449568	0.000916498	0	0.00286307	0.00272554	0.0138759	0.00513294	0.0109832	0	0.0069882	0	0.00102445	0.000809979	0.0176482	0.00640973	0	0.00172507	0	0.0208114	k__Bacteria
	OTU_342	0.00399952	0.104601	0.0416374	0.00738643	0.0212993	0	0.00524762	0.078559	0.0150712	0.0199024	0.00825355	0.00886479	0.00247703	0.00230131	0.010645	0.0167308	0.0166981	0.00423968	0.0312164	0.0449281	0.0307863	0.0361592	0.00120913	0.040834	0.0263158	0.014081	0.000863722	0.0108674	0.0161844	0.00733198	0	0.00429461	0.00817661	0.0919277	0.00513294	0.013424	0.0586112	0.0524115	0.00105302	0.00922008	0.0267293	0.0214847	0.0119038	0.00787813	0.0655528	0.0619977	0.0582718	k__Bacteria
	OTU_1472	0.00799904	0.0156902	0.0138791	0.00246214	0.489883	0	0.00131191	0.0224454	0.0018839	0.00628496	0.0100877	0.0022162	0.0099081	0	0.00266124	0	0.00751415	0.00141323	0.0013874	0	0.00153931	0	0	0.001201	0	0.00148221	0	0.0239084	0.0107896	0	0	0	0.00635959	0.00346897	0	0.0951881	0.211	0.0174705	0	0.0215135	0.0923376	0.0145789	0	0	0	0.011071	0.00277485	k__Bacteria
	OTU_1845	0	0	0	0	0.0060855	0	0	0	0	0	0.00183412	0	0	0.0126572	0.010645	0	0	0	0	0	0	0	0.00120913	0	0.00181488	0.118576	0.25998	0.0507147	0.0521498	0.0430754	0.028956	0.00286307	0.0436086	0.0130086	0.0372138	0.0146443	0.00586112	0.0081529	0.00842416	0.0204891	0.0890977	0.0713601	0.152918	0.0206801	0.0181133	0.00774971	0.00901826	k__Bacteria
	OTU_176	0	0	0	0	0	0	0	0	0	0	0	0	0	0	0	0	0	0	0	0	0	0	0	0	0	0	0.574375	0	0	0	0	0	0	0	0	0	0	0	0.00210604	0.0153668	0	0	0.500874	0.00393906	0	0	0	k__Bacteria
	OTU_1557	0.00533269	0.00232447	0.0121442	0.0246214	0.012171	0.0295673	0.0104952	0.0070142	0.000941948	0.0618021	0.044936	0.00295493	0.00247703	0.0207118	0.0239511	0	0.00250472	0	0	0	0.00461794	0.0016436	0.0314374	0.018015	0.0217786	0.0170454	0.0500959	0.0724496	0.0188818	0.0595724	0.0169742	0.0157469	0.0245298	0.0216811	0.0474797	0.0146443	0.0422	0.0209646	0.0105302	0.0143424	0.0583185	0.0237867	0.0320486	0.0374211	0.0198384	0.0664261	0.0693712	k__Bacteria
	OTU_1414	0.0213308	0.0493951	0.0268908	0.0935615	0.0836756	0.00236538	0.0905215	0.0715448	0.00282584	0.00104749	0.0816184	0.0118197	0	0.00805459	0.0332655	0.0083654	0.0701321	0.13143	0	0	0.00615726	0.0016436	0	0	0.00725953	0.000741103	0	0.00507147	0.0368645	0	0	0.00286307	0	0.02515	0.0744277	0.00122036	0.00117222	0.0069882	0	0	0.000809979	0.000767312	0.0375427	0.00393906	0.00948791	0.0376414	0.0138742	k__Bacteria
	OTU_216	0.00799904	0.0714776	0.0173489	0.0701711	0.0395558	0	0.0314857	0.0168341	0.0216648	0.0345673	0.0559407	0.0169908	0.00743108	0.0195611	0.027943	0.0167308	0.026717	0.0381572	0.0700635	0.014976	0.0338649	0.00575261	0.0157187	0.044437	0.0353902	0.00370552	0	0.0282553	0.013487	0	0	0.00429461	0.00363405	0.0476983	0.0128324	0	0	0.0174705	0	0.00102445	0.0364491	0.0115097	0	0.00393906	0.033639	0.0487124	0.0437039	k__Bacteria
	OTU_301	0.0279966	0.0505573	0.0130117	0.0209282	0.00912825	0.00236538	0.00655953	0.23708	0.129047	0.106844	0.0568578	0.00664859	0.00495405	0.0115066	0.00798371	0	0.0125236	0.062182	0.0797752	0.0299521	0.00307863	0.0049308	0.0193461	0.015613	0.0254083	0.00592882	0.00950094	0.00579597	0.00449568	0	0	0.00143154	0.00363405	0.0130086	0.0102659	0.00854252	0.00234445	0.0081529	0	0.00307336	0.00485987	0.00383656	0.0073254	0.00196953	0.00345015	0.0055355	0.00277485	k__Bacteria
	OTU_222	0.0119986	0.102858	0.0824073	0.174812	0.024342	0.00236538	0	0.043488	0.0857172	0.00523747	0.0421848	0.209061	0.00619256	0.00115066	0	0.0083654	0.0225425	0.0706614	0.0520273	0.00998403	0.00461794	0	0	0.002402	0.0117967	0.0200098	0.00259117	0.00289798	0.00179827	0.00274949	0	0.00143154	0.00635959	0.00780518	0.00256647	0.00366108	0	0.0011647	0	0.00102445	0.00728981	0.00537119	0.00640973	0.000984766	0.000862537	0	0	k__Bacteria
	OTU_1950	0.00399952	0.194094	0	0.0467807	0.359045	0	0.0223024	0.00561136	0	0.00104749	0.00275118	0.0509725	0.0322013	0.0839978	0.103788	0	0.017533	0	0.0013874	0	0	0.000821801	0	0	0.00544465	0.00518772	0	0	0	0	0	0.00286307	0	0.0208138	0	0	0	0.0023294	0	0	0.00323992	0	0	0.012802	0.00172507	0.0011071	0.0638215	k__Bacteria
	OTU_1068	0.00399952	0.00464895	0.0329629	0	0.00152138	0.0390288	0.00393572	0.00140284	0.873186	0.00209499	0.00458531	0.0022162	0.00495405	0.00115066	0.00665309	0	0.0166981	0	0	0	0.00153931	0.0106834	0	0.002402	0.00181488	0.00148221	0.00172744	0	0.00269741	0	0	0.00286307	0	0.00867243	0	0	0.00117222	0	0	0	0	0.000767312	0.000915675	0.000984766	0.00345015	0.0011071	0	k__Bacteria
	OTU_286	0.00266635	0.339954	0.031228	0.0135418	0.0395558	0	0	0.0280568	0.0866592	0.280728	0.0247606	0.0916028	0.0210547	0.00345197	0	0	0.00166981	0	0	0.00499201	0.00307863	0.0016436	0	0.00840699	0.00453721	0.0192687	0.00259117	0.00144899	0	0.000916498	0	0.00143154	0.00272554	0.00867243	0.00128324	0	0	0	0	0	0	0.00997506	0	0.0029543	0	0	0.000693712	k__Bacteria
	OTU_135	0.00266635	0.176079	0	0.0393943	0.356002	0	0.0118071	0.00280568	0.00376779	0	0.000917061	0.0494951	0.0396324	0.096655	0.117094	0	0.0183679	0.00282646	0.000693698	0	0	0.000821801	0	0	0.00272232	0.00444662	0	0	0	0	0	0	0	0.0338225	0	0	0	0	0	0	0.00242994	0	0	0.00984766	0.00431269	0	0.0471724	k__Bacteria
	OTU_249	0.0239971	0.0203391	0.0286257	0.00246214	0.00760688	0.0378461	0.0327976	0.0112227	0.0320262	0.0240923	0.0192583	0.0657472	0.0185777	0.00460262	0.00532248	0	0.00834906	0.031091	0.0568832	0.0199681	0.0169325	0.00986161	0.02781	0.073261	0.0444646	0.11413	0.00690978	0.0115919	0.0107896	0.0219959	0.0189712	0.0143154	0.00454256	0.00780518	0.00769941	0.030509	0.0164111	0.0186352	0.0210604	0.00512227	0.0137696	0.0207174	0.00183135	0.00984766	0.0189758	0.0143923	0.00832455	k__Bacteria
	OTU_191	0.00666587	0.00697342	0.031228	0.00369322	0.00304275	0.0662306	0.0183667	0.0154312	0.0612266	0.0282823	0.0220095	0.00886479	0.00371554	0.00230131	0.00399186	0	0.00584434	0.0282646	0.00832437	0	0.00153931	0.012327	0.0108822	0.003603	0.0108893	0.0125988	0.0190019	0.0376738	0.0269741	0.0412424	0.0439332	0.00429461	0.0136277	0.0381587	0.0333641	0.0561366	0.0445445	0.0256234	0.0379087	0.0317581	0.0186295	0.0375983	0.0833265	0.0118172	0.0181133	0.0033213	0.0104057	k__Bacteria
	OTU_247	0.0906558	0.00581118	0.0251559	0.00861751	0.00912825	0.00827883	0.0249262	0.0336681	0.0442715	0.0282823	0.0348483	0.0398916	0.0148622	0.0414236	0.00532248	0	0.0166981	0.0777275	0.0541084	0.00499201	0.024629	0.0213668	0.0145096	0.02402	0.0490018	0.0400196	0.0112284	0.0231839	0.013487	0.0100815	0.00898634	0.00143154	0.00363405	0.0182121	0.0192485	0.0268479	0.0128945	0.0139764	0.0105302	0.00307336	0.00566985	0.0207174	0.00457838	0.00590859	0.00517522	0.0199278	0.014568	k__Bacteria
	OTU_123	0.00799904	0.00697342	0.00520467	0.0160039	0.0197779	0	0.00262381	0	0.0103614	0.0199024	0.0440189	0.0494951	0.0520175	0.00920524	0.0439104	0	0.0325613	0	0.000693698	0.0748802	0.0384829	0.0024654	0.00120913	0.067256	0.0571688	0.0474306	0.00604605	0.00507147	0.00899135	0.0192465	0.0189712	0	0.000908513	0.0555035	0.0230982	0.0231868	0.00820556	0.0151411	0.00842416	0.0461004	0.0429289	0.0399002	0.0183135	0.00886289	0.011213	0.0121781	0.00624341	k__Bacteria
	OTU_330	0.0533269	0.0063923	0.00433723	0.00738643	0.00304275	0	0.0327976	0.0827675	0.0169551	0.139317	0.0320971	0.00147746	0.00619256	0	0.00266124	0.0334616	0.0567736	0	0.0534147	0.0299521	0.0107752	0.00657441	0	0.040834	0.0145191	0.028903	0.00431861	0.000724496	0.00449568	0.000916498	0	0.0243361	0.0472427	0.0416276	0.0243815	0.00366108	0.01055	0.0337763	0	0.0389292	0.038069	0.0237867	0	0.00787813	0.0138006	0.0033213	0.00208114	k__Bacteria
	OTU_253	0.0319962	0.0278937	0.0182164	0.0221593	0.0167351	0.00591345	0.00918334	0.0757533	0.053691	0.0293298	0.0550237	0.0229007	0.0198162	0.0172598	0.017298	0	0.0125236	0	0	0.0199681	0.00923588	0.0221886	0.0229735	0.033628	0.0235935	0.021492	0.0164107	0.0152144	0.0170836	0.00733198	0.0209681	0.00572615	0.00999364	0.0355569	0.0449133	0.0292887	0.0422	0.0209646	0.0242194	0.0184402	0.0113397	0.00153462	0.00640973	0.00590859	0.0146631	0.0188207	0.0298296	k__Bacteria
	OTU_955	0	0	0	0	0.085197	0.0614999	0	0	0	0	0	0	0.00371554	0.0172598	0	0	0	0	0	0	0.00153931	0	0	0	0	0.00370552	0.304894	0.00289798	0.0224784	0	0	0	0.00817661	0.0173449	0.0949594	0.0183054	0.0375111	0.0034941	0.00421208	0.00922008	0.0340191	0.00920775	0.03388	0.0955223	0.103504	0.0055355	0.00416227	k__Bacteria
	OTU_264	0.0319962	0.0174335	0.0294932	0.00492429	0.00456413	0.0165577	0.014431	0.0238483	0.00659363	0.0167599	0.0183412	0.0576211	0.00619256	0.0391223	0.00532248	0	0.0166981	0.0197852	0.0180361	0.0299521	0.0138538	0.00986161	0.0108822	0.14412	0.134301	0.042984	0.0233205	0.00507147	0.00989049	0.00824848	0.0109833	0.00858922	0.00999364	0.0121414	0.0153988	0.0109832	0.0117222	0.0069882	0.00947718	0.00409781	0.000809979	0.0352964	0.0238076	0.00689336	0.0198384	0.0022142	0.00763083	k__Bacteria
	OTU_972	0.00933221	0.00348671	0.00520467	0	0	0	0	0.513439	0.0244906	0	0	0.00147746	0	0	0	0.0083654	0	0.320803	0.00554958	0	0	0	0	0.067256	0.0163339	0	0	0	0	0	0	0	0	0	0	0	0	0	0	0	0	0	0	0	0	0	0	k__Bacteria
	OTU_369	0.0413284	0	0.00173489	0.00615536	0.0182565	0.0106442	0.0104952	0.00841704	0.018839	0.0471372	0.0669455	0.0280718	0.0198162	0.0506288	0.010645	0	0.00584434	0.0466365	0.0332975	0.014976	0.0123145	0.0115052	0.00725479	0.049241	0.0580762	0.0392785	0.0440498	0.0217349	0.0116888	0.0155805	0.0129803	0.00572615	0.0154447	0.0130086	0.021815	0.0183054	0.0199278	0.0244587	0.0189544	0.0153668	0.00728981	0.0207174	0.0128195	0.0206801	0.0129381	0.00996391	0.00763083	k__Bacteria
	OTU_291	0.00133317	0.00406783	0	0.00246214	0.00760688	0.00709614	0.014431	0.00561136	0.0612266	0.0314248	0.00275118	0.0103423	0	0	0	0	0.0500943	0.0650085	0.196316	0	0	0.0024654	0.00846392	0.169341	0.0326679	0.000741103	0	0.0231839	0.00269741	0.0779023	0.0139788	0	0.000908513	0.0173449	0	0.00854252	0.0187556	0.023294	0.0168483	0.00204891	0.00809979	0.0475734	0.0137351	0	0	0.0055355	0.00416227	k__Bacteria
	OTU_2391	0	0.0366105	0.0589863	0	0	0.00118269	0.014431	0.0519051	0.00941948	0.072277	0.370493	0.000738732	0	0	0	0	0.00500943	0.134257	0.0291353	0	0.0123145	0	0.00362739	0	0	0.00963434	0	0	0	0	0	0	0	0.0173449	0.0230982	0.00488144	0.00703334	0.0058235	0	0.00204891	0.0234894	0	0.00640973	0	0	0.0387485	0.0173428	k__Bacteria
	OTU_2025	0.00266635	0.00523006	0.00520467	0.0184661	0.0152138	0	0.00262381	0	0.00659363	0.0199024	0.0586919	0.0738732	0.0693567	0.00345197	0.0319349	0	0.0392406	0	0	0.0698882	0.0369435	0.004109	0	0.052844	0.0707804	0.0348318	0.00345489	0.00362248	0.013487	0.016497	0.0229651	0	0.00181703	0.0494328	0.021815	0.0207461	0.00703334	0.011647	0.0210604	0.033807	0.0332091	0.0260886	0.00824108	0.00787813	0.00862537	0.0132852	0.00693712	k__Bacteria
	OTU_231	0.00666587	0.0371916	0.0355653	0	0.0136924	0.0201057	0.0131191	0.0519051	0.0386199	0.0146649	0.0174242	0.0398916	0.0309628	0.00920524	0.00532248	0.0083654	0.00667925	0.0197852	0.00346849	0.014976	0.00461794	0.0032872	0.00120913	0.013211	0.00544465	0.0281619	0.0250479	0.0282553	0.0188818	0.0174135	0.0369438	0.0157469	0.0190788	0.0346897	0.0449133	0.0231868	0.0269611	0.023294	0.0136893	0.033807	0.0461688	0.0161136	0.0173978	0.0137867	0.00776284	0.0210349	0.0215051	k__Bacteria
	OTU_1329	0.030663	0.0180147	0.0242885	0.00738643	0.0182565	0.00827883	0.00787143	0.0280568	0.0254326	0.00209499	0.0110047	0.0125585	0.0136236	0.0448756	0.0292736	0.0167308	0.0409104	0.0522894	0.0249731	0.0349441	0.0323256	0.0271194	0.0145096	0.033628	0.00907441	0.0163043	0.0164107	0.0289798	0.019781	0.0302444	0.00798786	0.00715768	0.0163532	0.00433621	0.00769941	0.0353905	0.0164111	0.0244587	0.0052651	0.0297092	0.0161996	0.036831	0.0164822	0.0118172	0.0172507	0.0044284	0.00416227	k__Bacteria
	OTU_1037	0.0106654	0.00290559	0.0138791	0.00369322	0.0228206	0.0366634	0.0249262	0.0126256	0.00941948	0.0146649	0.0100877	0.0214232	0.0161007	0.0241638	0.00665309	0	0.0417453	0.0113058	0.00624328	0.0199681	0.0277077	0.0271194	0.018137	0.018015	0.0181488	0.0148221	0.0138196	0.00507147	0.0242766	0.0339104	0.0249621	0.0171784	0.0163532	0.0173449	0.0461965	0.00854252	0.00703334	0.0058235	0.0210604	0.0327825	0.0299692	0.0383656	0.0540249	0.0256039	0.0155257	0.0121781	0.0110994	k__Bacteria
	OTU_1613	0.0266635	0.0215014	0.0294932	0.0775576	0.0167351	0.00473076	0.0314857	0.0617249	0.00753558	0.0398047	0.01559	0.00443239	0.00123851	0.0184105	0.0133062	0	0.00250472	0.00706614	0.0402345	0.00998403	0.0107752	0.00903981	0.0362739	0.018015	0.0662432	0.00963434	0.00518233	0.0253574	0.00989049	0.020163	0.0129803	0.0100208	0.00635959	0.00867243	0.00384971	0.0061018	0.0504056	0.0209646	0.00105302	0.00307336	0.0105297	0.0199501	0.00183135	0.0108324	0.0103504	0.0387485	0.0215051	k__Bacteria
	OTU_42	0.0599928	0.0156902	0.064191	0.0295457	0.0060855	0	0.014431	0.00841704	0.0244906	0.00314248	0.0183412	0.00886479	0.0123851	0.0184105	0.0119756	0.0083654	0.0208726	0.00282646	0.015955	0.014976	0.0400222	0.0468426	0.00725479	0.00960799	0.0108893	0.0318674	0.0172744	0.0173879	0.0215792	0.01833	0.00199696	0.00429461	0.0072681	0.00520346	0.00769941	0.0146443	0.0211	0.0081529	0	0.00922008	0.0259193	0.0567811	0.00915675	0.0246191	0.0215634	0.0365343	0.0208114	k__Bacteria
	OTU_422	0.00266635	0.00232447	0	0.0430875	0.0669405	0.00354807	0.00262381	0	0	0.00209499	0.0275118	0.0022162	0.00619256	0.0149585	0.0133062	0	0.0200377	0	0	0.0349441	0.0523367	0.0353374	0	0.002402	0.00544465	0.0459484	0.0587331	0.00289798	0.0242766	0.00549899	0.00998482	0	0.00454256	0.0121414	0	0.00488144	0.00937778	0.0128117	0.054757	0.0379048	0.0882877	0.0184155	0.0347957	0.0344668	0.022426	0.0232491	0.00693712	k__Bacteria
	OTU_261	0.00799904	0.00232447	0.00260234	0.0270836	0.0228206	0.00118269	0.0236143	0.00981988	0.00659363	0	0	0.0022162	0.00247703	0.0230131	0.0159674	0	0	0.00141323	0.00277479	0	0	0.00739621	0.00483653	0.014412	0.277677	0.0118576	0.00259117	0.0449187	0.0161844	0.0155805	0.00599089	0.00858922	0.00454256	0.0121414	0.0320809	0.0122036	0.0304778	0.0139764	0	0.0163913	0.0218694	0.0237867	0	0.0108324	0.0301888	0.0398556	0.0298296	k__Bacteria
	OTU_1219	0.0426615	0.0133657	0.0390351	0.0184661	0.0334703	0.00118269	0.0170548	0.0196398	0.00565169	0.00209499	0.0192583	0.0265944	0.0161007	0.00805459	0.00266124	0	0.0116887	0.00565291	0.0173424	0.0199681	0.0138538	0.0879327	0.0193461	0.049241	0.0272232	0.0148221	0.0198656	0.00434698	0.0125879	0.01833	0.00399393	0.0128838	0.00999364	0.0121414	0.00128324	0.0109832	0.0386834	0.0151411	0.00315906	0.0194646	0.0299692	0.0130443	0.0119038	0.0147715	0.0146631	0.00664261	0.0104057	k__Bacteria
	OTU_1973	0.0239971	0.00174335	0.0130117	0.00984858	0.0152138	0.049673	0.00262381	0.00841704	0.00659363	0	0	0.00886479	0.0544946	0.0126572	0.00665309	0.0167308	0.00250472	0.0155455	0.0013874	0.014976	0.00769657	0.0032872	0.0193461	0.014412	0.00453721	0.00222331	0.00604605	0.0239084	0.0440576	0.0889003	0.0179727	0.00715768	0.00454256	0.00953967	0.021815	0.0402719	0.0164111	0.0430939	0.00105302	0.0614672	0.0121497	0.0253213	0.0274703	0.00196953	0.0172507	0.0154994	0.00485599	k__Bacteria
	OTU_68	0.00133317	0	0.000867446	0.0307768	0.00304275	0	0.0249262	0	0.00282584	0	0	0.0554049	0.0185777	0.0563821	0.0691922	0	0.0734717	0	0.000693698	0.00499201	0.0384829	0.199698	0	0.001201	0.000907441	0.0229742	0.000863722	0.00144899	0.000899135	0	0	0.0200415	0.00181703	0.028619	0.0102659	0	0.00117222	0	0	0.00102445	0.0105297	0.000767312	0	0.0196953	0.069003	0.0166065	0.0173428	k__Bacteria
	OTU_1362	0.0466611	0.000581118	0.00173489	0.0110797	0.00304275	0.00591345	0.0327976	0	0	0.00418997	0.0614431	0	0.0210547	0.00575328	0.00266124	0	0.00166981	0	0	0	0.00461794	0.0230104	0.0423196	0.001201	0.000907441	0	0.0146833	0.0405718	0.0368645	0.0632384	0.0109833	0.0157469	0.0517852	0.00346897	0.0102659	0.00244072	0.0152389	0.0512468	0	0.00512227	0.0145796	0.00767312	0	0.0157563	0.0646903	0.0575692	0.0326045	k__Bacteria
	OTU_370	0.00666587	0.0249881	0.0216861	0.0270836	0.00912825	0.00354807	0.0170548	0.0392795	0.00659363	0	0	0.0169908	0.00743108	0.0195611	0.0133062	0	0.00834906	0	0.0131803	0.00998403	0.0277077	0.0049308	0.0108822	0.032427	0.0208711	0	0	0.0340513	0.00269741	0.00641549	0	0.0343569	0.0218043	0.00867243	0.0307977	0	0	0.0442586	0	0.0184402	0.0113397	0.0115097	0.0036627	0.0551469	0.0698655	0.0298917	0.0568844	k__Bacteria
	OTU_262	0.00799904	0.0505573	0.00693957	0.0209282	0.0228206	0.00236538	0.00655953	0.0280568	0.0292004	0.0544697	0.0394336	0.0583599	0.00743108	0.00345197	0.00665309	0	0.0200377	0.0254381	0.0319101	0	0.00461794	0.016436	0.0326465	0.037231	0.0235935	0.0370552	0.0077735	0.0166634	0.00989049	0.00274949	0.00998482	0.00715768	0.000908513	0.0381587	0.0102659	0.00244072	0.00586112	0.0058235	0.0052651	0.00922008	0.0129597	0.0145789	0	0.00492383	0.00345015	0.0210349	0.0131805	k__Bacteria
	OTU_302	0	0	0.000867446	0.109565	0.00304275	0.0626826	0.0131191	0.00841704	0.00847753	0	0.00917061	0.00147746	0	0	0	0	0	0.108819	0.0575769	0.0199681	0	0	0	0.013211	0.0435572	0.0155632	0.00259117	0.0456432	0.00809222	0.0788188	0.0569135	0.00143154	0	0.0294862	0.0384971	0	0	0	0.0273785	0.00204891	0	0	0	0	0	0	0	k__Bacteria
	OTU_2064	0.0119986	0.00290559	0.00173489	0.0480118	0	0	0	0	0.00376779	0	0.000917061	0.0147746	0.00495405	0.0126572	0.0691922	0	0.017533	0.00282646	0.000693698	0.0249601	0.0584939	0.00903981	0	0.006005	0.0163339	0.071887	0	0	0	0	0	0.0357884	0	0.000867243	0	0	0	0	0	0	0.119877	0	0	0	0.0957417	0.12621	0.00208114	k__Bacteria
	OTU_234	0.0413284	0.0110412	0.00867446	0.0295457	0.00152138	0	0.0249262	0.0378767	0.089485	0.00523747	0.0330142	0.019207	0.0148622	0.00690393	0.00133062	0	0.0166981	0.018372	0.179668	0.00998403	0	0	0.00120913	0.111693	0.0217786	0	0.000863722	0.00941845	0	0.0155805	0.00499241	0	0	0.00346897	0.00128324	0.00244072	0.00586112	0	0	0	0	0.0130443	0	0	0.00172507	0.0022142	0.00346856	k__Bacteria
	OTU_238	0.00266635	0.00697342	0.0104093	0	0	0.00118269	0.00918334	0.0182369	0.0113034	0.00418997	0.0192583	0.00147746	0	0.00460262	0.00399186	0.0083654	0.00166981	0.00565291	0.0131803	0	0.00153931	0.0106834	0.0133004	0.033628	0.0181488	0.00963434	0.0120921	0.281104	0.0125879	0.0834013	0	0	0	0.00693794	0.00641618	0.0378312	0.0152389	0.0081529	0.00210604	0.00922008	0.00485987	0	0	0.0157563	0.0267387	0.00774971	0.00138742	k__Bacteria
	OTU_175	0.0186644	0.0151091	0.0190838	0.0233904	0.0212993	0.00118269	0.00787143	0.0294596	0.0169551	0	0.029346	0.0251169	0.00743108	0.0126572	0.017298	0	0.0292217	0.00282646	0.0221983	0	0.0307863	0.0903981	0.0979396	0	0.00725953	0.0133399	0	0	0.019781	0	0	0.0243361	0.0145362	0.0130086	0.00898265	0.00122036	0.00703334	0.0081529	0.00105302	0.0122934	0.0137696	0.0237867	0.0137351	0.0029543	0.0069003	0.0121781	0.00346856	k__Bacteria
	OTU_2153	0.0586596	0.00406783	0.0112768	0.00738643	0.00760688	0.015375	0.0118071	0.035071	0.0141292	0	0.00458531	0.00517113	0.00866959	0.0621354	0.017298	0.0083654	0.0108538	0.018372	0.022892	0.0199681	0.0461794	0.0221886	0.00604566	0.004804	0.00544465	0.00741103	0.00518233	0.0159389	0.0125879	0.00824848	0.0139788	0.0415146	0.0145362	0.0138759	0.0153988	0.0231868	0.0117222	0.0151411	0.00210604	0.0153668	0.00890977	0.0145789	0.00824108	0.00689336	0.00862537	0.0166065	0.00277485	k__Bacteria
	OTU_2151	0	0	0	0.123107	0	0	0.00131191	0	0	0.217879	0.0229265	0	0	0	0.0252818	0	0	0	0	0	0	0	0	0	0	0	0.00172744	0	0.000899135	0	0	0	0.000908513	0.27665	0	0	0.00117222	0	0.00421208	0	0.0275393	0	0.000915675	0	0	0	0	k__Bacteria
	OTU_1081	0.0199976	0.00232447	0	0.00123107	0.0304275	0.108807	0.00393572	0.00280568	0.018839	0.00942744	0.00275118	0.0140359	0.0185777	0	0.0479023	0	0.0500943	0	0	0.0199681	0.00461794	0.0032872	0.00120913	0.006005	0.0399274	0	0.0172744	0.00289798	0.00449568	0.010998	0.0688953	0	0.0072681	0.0555035	0.0333641	0.00366108	0.00820556	0.0104823	0.0126362	0.0194646	0.0145796	0.00230194	0.0137351	0.000984766	0.000862537	0	0.00693712	k__Bacteria
	OTU_259	0.0106654	0.029637	0.0164815	0.03447	0.0395558	0.00118269	0.014431	0.0252511	0.0169551	0.0230449	0.0165071	0.0140359	0.0136236	0.0161092	0.0199593	0.0083654	0.0150283	0.018372	0.0201172	0.0199681	0.00153931	0.000821801	0.0145096	0.028824	0.0254083	0.0251975	0.00431861	0.0268063	0.00809222	0.00641549	0.00499241	0.00429461	0.00817661	0.0199466	0.00898265	0.00122036	0.00586112	0.0163058	0.00105302	0.0194646	0.00809979	0.0138116	0.000915675	0.0206801	0.011213	0.0254633	0.0138742	k__Bacteria
	OTU_289	0.0106654	0.00813566	0.00173489	0.0393943	0.00912825	0	0	0.0476965	0.0207229	0.206356	0.139393	0.126323	0.0235317	0.00230131	0	0	0.0200377	0	0	0	0.00153931	0	0	0	0	0.0251975	0	0	0	0	0	0	0.00272554	0.00693794	0.00128324	0	0.00117222	0	0	0	0.000809979	0.00153462	0	0.000984766	0	0	0	k__Bacteria
	OTU_734	0.0119986	0.0302182	0.015614	0.00492429	0.00912825	0.00236538	0.00918334	0.0196398	0.0310843	0.0418997	0.0586919	0.00369366	0.00743108	0.0103559	0.00399186	0	0.00166981	0.118711	0.00832437	0	0.0184718	0.0024654	0.00725479	0.045638	0.0580762	0.0370552	0.0293665	0.0137654	0.00449568	0.00366599	0.00399393	0.00143154	0.00181703	0.0147431	0.00128324	0.0061018	0.00820556	0.0011647	0.00105302	0.00102445	0.000809979	0	0	0.00590859	0.0069003	0.0143923	0.0138742	k__Bacteria
	OTU_230	0.0133317	0.138306	0.0355653	0.0320079	0.0152138	0	0	0.0154312	0.0706461	0.0628496	0.0816184	0.0723958	0.0173392	0.00345197	0	0	0	0.031091	0.0152614	0	0	0	0	0.00960799	0.0108893	0.0237153	0.000863722	0.00289798	0.000899135	0	0	0.00143154	0.00181703	0.00346897	0.00256647	0.00244072	0.00234445	0	0	0.00204891	0.00323992	0.0115097	0.00457838	0.000984766	0.000862537	0	0	k__Bacteria
	OTU_155	0.00933221	0.000581118	0.00173489	0	0	0	0	0.404018	0.018839	0	0	0	0	0	0	0	0	0.171001	0.00208109	0	0	0	0	0.062452	0.0154265	0	0	0	0	0	0	0	0	0	0	0	0	0	0	0	0	0	0	0	0	0	0	k__Bacteria
	OTU_1720	0	0.00290559	0.00693957	0.0406254	0.00152138	0.0272019	0	0.0070142	0	0.00628496	0.00366824	0.0132972	0	0.00115066	0.00133062	0.0083654	0.0325613	0.27134	0	0	0	0.000821801	0.00120913	0.00840699	0.00181488	0.00592882	0.000863722	0.0717251	0.00899135	0.0247454	0	0.00143154	0.0109022	0.00260173	0.0359306	0.00122036	0.0339945	0.0034941	0.00421208	0.00204891	0.00566985	0.00537119	0.00549405	0	0	0	0.0215051	k__Bacteria
	OTU_486	0.00399952	0.0255692	0.00520467	0.00246214	0.048684	0	0.00918334	0.00561136	0.00470974	0.0303773	0.00183412	0.00590986	0.00247703	0.0402729	0.00399186	0	0.00166981	0.00423968	0.0110992	0	0.00461794	0.00739621	0.0120913	0.025221	0.00907441	0.00592882	0.00345489	0.00362248	0.00269741	0	0	0.00858922	0.0290724	0.00433621	0	0.0109832	0.0398556	0.0046588	0	0.00512227	0.00323992	0.000767312	0	0.00196953	0.00258761	0.0487124	0.232394	k__Bacteria
	OTU_853	0.0106654	0.0377727	0.0520467	0.0123107	0.00304275	0	0.00393572	0.00561136	0.0103614	0.0157124	0.01559	0.0177296	0.00371554	0.00805459	0.010645	0	0.00751415	0.0381572	0.00901807	0.0549121	0.0415615	0.00575261	0.0120913	0.02402	0.0290381	0.021492	0.00172744	0.0115919	0.00359654	0.01833	0.0219666	0.00429461	0.00545108	0.00520346	0.00898265	0.00366108	0.00234445	0.0197999	0.00737114	0.00717118	0.0129597	0.0184155	0.00274703	0.0157563	0.0310513	0.011071	0.00763083	k__Bacteria
	OTU_346	0.00133317	0	0.00346978	0.00123107	0.00304275	0	0.00131191	0.0252511	0.0207229	0.0146649	0.0183412	0.0480176	0.00495405	0.0103559	0.00399186	0	0.00834906	0.0155455	0.0145677	0.00499201	0.00461794	0.0254758	0.00241826	0.160934	0.0635209	0.0348318	0.00518233	0.00144899	0.00269741	0	0.00199696	0.00429461	0.0118107	0.0060707	0.0205318	0.00732216	0.00234445	0.0046588	0.00315906	0.00819563	0.00809979	0.00844044	0.0036627	0.00787813	0.0155257	0.0376414	0.0117931	k__Bacteria
	OTU_256	0.0119986	0.0586929	0.0130117	0.033239	0.00760688	0.00473076	0.00262381	0.00280568	0.00941948	0.0680871	0.0880379	0.00590986	0.00123851	0.00805459	0.00532248	0	0.0158632	0.00847937	0.0145677	0.014976	0.0107752	0.0032872	0.0157187	0.032427	0.00453721	0.00370552	0.015547	0.0195614	0.00899135	0.001833	0.00599089	0.00143154	0.00181703	0.0468311	0.0192485	0.00122036	0.00117222	0.011647	0.00947718	0.00204891	0.00647983	0.00537119	0.00824108	0.00590859	0.0181133	0.0132852	0.0124868	k__Bacteria
	OTU_223	0.0213308	0.00813566	0	0.0123107	0.0258634	0.0544037	0	0	0.0160131	0.00837995	0.00183412	0.0147746	0.0148622	0.00115066	0.045241	0	0.035066	0	0	0.0399361	0.0107752	0.000821801	0	0.007206	0.0326679	0	0.0181382	0.00434698	0.00269741	0.00824848	0.0778816	0	0.00363405	0.0702466	0.0307977	0.0061018	0.00820556	0.0034941	0.0115832	0.0122934	0.0137696	0.00230194	0.0146508	0.00393906	0	0.0011071	0.0055497	k__Bacteria
	OTU_260	0.00799904	0.0383538	0.015614	0.0307768	0.0136924	0	0.0157429	0.0196398	0.0160131	0.00628496	0.00366824	0.00812606	0.0136236	0.0149585	0.0186287	0	0.0158632	0.0141323	0.00277479	0	0.0277077	0.0279412	0.126959	0.040834	0.0426497	0	0	0.000724496	0.00269741	0	0	0	0.00272554	0.0060707	0.00128324	0	0	0.0034941	0	0.00409781	0.00890977	0.0291579	0	0.000984766	0.00258761	0.0321059	0.0305233	k__Bacteria
	OTU_2103	0.00666587	0.00871677	0.00433723	0.0233904	0.0425985	0	0.00131191	0.00841704	0.000941948	0.00209499	0.00183412	0.00517113	0.00743108	0.00230131	0	0.0083654	0	0.00141323	0.00554958	0.114816	0.121606	0.230104	0.00120913	0.003603	0	0.00666993	0.00863722	0.00144899	0	0	0	0.00143154	0.000908513	0.00520346	0.00128324	0	0.00234445	0.0011647	0.00105302	0.00102445	0.00161996	0	0	0.00196953	0	0.0033213	0.00208114	k__Bacteria
	OTU_290	0.0213308	0.0063923	0.015614	0.00615536	0.00912825	0.00118269	0.00393572	0.00981988	0.00565169	0.0178074	0.0192583	0.00664859	0.00743108	0.0184105	0.00798371	0.0083654	0.000834906	0.018372	0.022892	0	0.00307863	0.0032872	0.00846392	0.030025	0.0362976	0.0251975	0.0181382	0.0434698	0.0287723	0.0192465	0.0129803	0.00715768	0.00817661	0.0182121	0.0192485	0.00366108	0.0128945	0.0139764	0.0179013	0.0102445	0.00971975	0.0283906	0.0073254	0.00984766	0.0129381	0.00664261	0.0152617	k__Bacteria
	OTU_380	0.0106654	0.0273126	0.0138791	0.00615536	0.0273848	0.00118269	0	0.035071	0.0565169	0.0523747	0.00733649	0.0022162	0.00123851	0.0138079	0.00266124	0.0083654	0.00333962	0.0409836	0.00416219	0	0.00153931	0.0115052	0.00362739	0.031226	0.0199637	0.00741103	0.021593	0.0152144	0.0125879	0	0.00399393	0.00143154	0.00545108	0.00953967	0.00641618	0.0158647	0.0187556	0.0058235	0.00105302	0.0204891	0.00728981	0.0161136	0.0109881	0.0108324	0	0.033213	0.0263611	k__Bacteria
	OTU_2367	0	0	0	0	0.0471626	0.0141923	0	0	0	0	0.000917061	0	0.00123851	0.0161092	0	0	0	0	0	0	0	0	0	0	0	0.000741103	0.177063	0.00217349	0.0116888	0	0	0	0.00363405	0.0208138	0.0808439	0.017085	0.0269611	0	0	0.00307336	0.0323992	0.00460387	0.0238076	0.0571164	0.0724531	0.00774971	0.00277485	k__Bacteria
	OTU_442	0.0106654	0.00464895	0.079805	0.00492429	0.00456413	0	0	0	0	0.00104749	0.000917061	0	0	0.00115066	0.0146368	0	0.00166981	0	0.000693698	0.154752	0.0938982	0.004109	0.00120913	0.003603	0.00272232	0.0437251	0.000863722	0.00579597	0	0.00549899	0.0249621	0.00286307	0.00272554	0.00173449	0	0	0	0.0314469	0.00210604	0.00307336	0.0275393	0.00383656	0	0.0157563	0.05779	0.0011071	0.000693712	k__Bacteria
	OTU_364	0.0346625	0.0127846	0.0208187	0.0307768	0.0106496	0.00709614	0.00918334	0.0238483	0.00470974	0.0188549	0.000917061	0.0177296	0.0111466	0.00460262	0.0239511	0	0.0125236	0.0240249	0.0194235	0.0249601	0.0184718	0.0139706	0.00846392	0.001201	0.00998185	0.00889324	0.00690978	0.00217349	0.0107896	0.0100815	0.00499241	0.00858922	0.0145362	0.0216811	0.0166821	0.0109832	0.00703334	0.0174705	0.0136893	0.0389292	0.0242994	0.00383656	0.00915675	0	0.000862537	0.00996391	0.00138742	k__Bacteria
	OTU_411	0	0.00581118	0.0121442	0.00738643	0.00912825	0	0.0551	0.0617249	0.0226067	0.00314248	0.000917061	0	0	0	0.00266124	0	0.00333962	0.00423968	0.000693698	0	0.00153931	0.00575261	0.00604566	0.127306	0.0780399	0.00296441	0	0.00652046	0.00449568	0.001833	0.0149772	0.00429461	0	0.0355569	0.00384971	0	0.00234445	0.0046588	0	0.00717118	0.0105297	0	0	0.0118172	0.00258761	0.0431769	0.0416227	k__Bacteria
	OTU_821	0.00933221	0.00348671	0.0112768	0.00369322	0.012171	0.0106442	0.00524762	0.0519051	0.036736	0.00733245	0.00550237	0.00147746	0.00247703	0.00575328	0.00266124	0.0167308	0.0242123	0.00847937	0.00554958	0.014976	0.00461794	0.00986161	0.0157187	0.022819	0.00998185	0.00444662	0.00690978	0.00652046	0.00449568	0.00916498	0.0179727	0.0114523	0.0218043	0.00693794	0.00898265	0.0158647	0.0128945	0.0139764	0.00737114	0.045076	0.038879	0.0153462	0.00274703	0.0147715	0.0120755	0.0143923	0.00693712	k__Bacteria
	OTU_376	0.0213308	0.0063923	0.0112768	0.0233904	0.0136924	0.00354807	0.0314857	0.0392795	0.00753558	0.0115224	0.0128389	0.0214232	0.0222932	0.0161092	0.0146368	0.0083654	0.00166981	0.00423968	0.0326038	0	0.00615726	0.00821801	0.02781	0.030025	0.0154265	0.0222331	0.00259117	0.0115919	0.0125879	0.000916498	0.00299545	0.00286307	0.00272554	0.0268845	0.00769941	0.0122036	0.0269611	0.0011647	0.00842416	0.00512227	0.00404989	0.0107424	0.0036627	0.0137867	0.00948791	0.0132852	0.00763083	k__Bacteria
	OTU_1268	0.00533269	0.0418405	0.00607212	0.0184661	0.00912825	0.0212884	0.00655953	0.0210426	0.00565169	0.0733245	0.0137559	0.00590986	0.00123851	0.00805459	0.00532248	0.0083654	0.00584434	0.00847937	0	0.00998403	0.00461794	0.000821801	0.0145096	0.003603	0.0145191	0.00444662	0.00259117	0.00217349	0.00269741	0.0568229	0.00299545	0.00286307	0.000908513	0.0112742	0.00898265	0.0378312	0.0844001	0.0139764	0.00315906	0.00204891	0.00809979	0.00690581	0	0.00492383	0.0069003	0.0132852	0.00901826	k__Bacteria
	OTU_266	0	0.00174335	0.00693957	0.00123107	0	0.0638653	0.0170548	0.0070142	0	0.0272348	0.00366824	0.000738732	0.00123851	0.00690393	0.00266124	0	0.00250472	0.00141323	0.00346849	0	0	0.000821801	0.00967305	0.003603	0.0117967	0.000741103	0	0.0970825	0.00269741	0.144807	0	0.0128838	0.0181703	0	0.00384971	0.0122036	0.0422	0.0256234	0	0.00922008	0.00242994	0.0138116	0	0.00689336	0.00172507	0.0177136	0.0104057	k__Bacteria
	OTU_811	0.0106654	0.0424216	0.00607212	0.0123107	0.0867184	0	0.00787143	0.00841704	0.0160131	0.0219974	0.00183412	0.00369366	0.00743108	0.0149585	0.00266124	0	0.00834906	0.00565291	0.00416219	0.00998403	0.0215504	0.0698531	0	0.042035	0.0299456	0.0385374	0.00172744	0.00434698	0	0	0.00199696	0.00572615	0.0245298	0.000867243	0.00128324	0	0	0.0011647	0	0.0122934	0.00809979	0.0107424	0.000915675	0.0157563	0.0069003	0.0199278	0.00277485	k__Bacteria
	OTU_2347	0.00533269	0.00755454	0.0320955	0.0381632	0.0425985	0	0.00787143	0.0070142	0.00565169	0.00837995	0.030263	0.00295493	0.0185777	0.00345197	0.0119756	0	0.00751415	0.0141323	0.022892	0	0.0200111	0.0279412	0.0108822	0.00840699	0.0163339	0.014081	0.00518233	0.0144899	0.0251758	0.0256619	0.0379423	0.00429461	0.00635959	0.0060707	0.00384971	0.013424	0.0128945	0.0046588	0.00631812	0.00102445	0.0105297	0.00306925	0.00457838	0.00886289	0.00431269	0.0055355	0.0194239	k__Bacteria
	OTU_366	0	0.024407	0.0260234	0.00492429	0.0319489	0	0.0104952	0.0196398	0.0103614	0.0460897	0.00275118	0.0768282	0.00123851	0.0253144	0.00532248	0	0.00333962	0.0480497	0.029829	0.00998403	0.00923588	0	0.00120913	0.032427	0.0108893	0.0311263	0.00259117	0.00652046	0.00179827	0.00549899	0.00299545	0.0100208	0.00454256	0.00693794	0.00256647	0	0.00703334	0.0058235	0.00210604	0.011269	0.0153896	0.00844044	0.000915675	0.0029543	0.00258761	0.0166065	0.00832455	k__Bacteria
	OTU_319	0.0239971	0.0337049	0.00173489	0.0430875	0.0304275	0.00946152	0.00393572	0.0070142	0.0263745	0.00418997	0.0110047	0.0265944	0.0136236	0.00920524	0.00665309	0	0.00500943	0.00706614	0.0124866	0	0.00615726	0.00903981	0.00604566	0.010809	0.0136116	0.0111165	0.00345489	0.0130409	0.0170836	0.010998	0.0219666	0.0114523	0.00363405	0.0416276	0.00898265	0.00854252	0.0128945	0.0046588	0.00631812	0.00614672	0.00323992	0.00997506	0.00640973	0.0137867	0.00862537	0.0143923	0.0201177	k__Bacteria
	OTU_1816	0.0519938	0.00871677	0.00173489	0.00738643	0.00304275	0	0.00131191	0.0575164	0.0207229	0	0.00641943	0	0.00123851	0.0356703	0.00399186	0	0.00250472	0.0339175	0.108911	0.00499201	0.00923588	0.00575261	0.00120913	0.026422	0.0281307	0.0459484	0.00863722	0.0173879	0.00899135	0	0	0.00286307	0.00181703	0.0104069	0.00256647	0.00732216	0.00820556	0	0	0.00512227	0.00809979	0.00460387	0.000915675	0.000984766	0.00603776	0.0154994	0.00277485	k__Bacteria
	OTU_1653	0.0173313	0.00581118	0.00346978	0.00123107	0.0167351	0.00709614	0.00262381	0.0140284	0.0150712	0.0104749	0.00733649	0.0177296	0.0222932	0.00230131	0.00133062	0.0083654	0.00333962	0.031091	0.00416219	0	0.00153931	0.000821801	0.00725479	0.0996829	0.0553539	0.0237153	0.0120921	0.0152144	0.0152853	0.012831	0.00399393	0	0	0.00780518	0.00641618	0.00976288	0.0117222	0.0104823	0.00421208	0.0184402	0.00728981	0.0184155	0.000915675	0.000984766	0.0129381	0.0188207	0.0104057	k__Bacteria
	OTU_255	0.00933221	0.0371916	0.00260234	0.0258525	0.00152138	0	0	0.0420852	0.0160131	0.0251398	0.0247606	0.00886479	0.0099081	0.00115066	0.017298	0.0167308	0.0200377	0.0296778	0.066595	0	0.00615726	0.016436	0.00120913	0	0.000907441	0.0259386	0	0.0297043	0.00719308	0	0	0.0200415	0.000908513	0.0303535	0.00128324	0	0.00117222	0.0104823	0	0	0.0218694	0.012277	0	0	0.00258761	0.0121781	0.0166491	k__Bacteria
	OTU_716	0	0.00232447	0.000867446	0.00492429	0	0.0260192	0	0	0	0	0.00550237	0.0022162	0.00123851	0.0230131	0.0199593	0	0.000834906	0	0	0	0.00461794	0.0156142	0	0	0	0.0170454	0.158061	0.00144899	0.138467	0.00549899	0.00199696	0.00715768	0.0199873	0.0112742	0.00513294	0.00732216	0.0515778	0.0034941	0.00105302	0.0102445	0	0.00844044	0.0128195	0	0.00345015	0	0	k__Bacteria
	OTU_2394	0.00266635	0.00174335	0	0.0209282	0.0806329	0.00118269	0	0	0.0819495	0	0.00641943	0.00295493	0.00495405	0.00460262	0.00665309	0	0	0	0.000693698	0.014976	0.00153931	0.0575261	0	0	0.00362976	0.175641	0.000863722	0.000724496	0	0	0.00299545	0.00286307	0.00272554	0.0303535	0.00256647	0	0	0.0011647	0.0179013	0.00409781	0.00161996	0.00153462	0.0256389	0.000984766	0.00431269	0	0.000693712	k__Bacteria
	OTU_2070	0.00666587	0.00406783	0.0477095	0.0135418	0.012171	0.00236538	0.00655953	0.0070142	0.0254326	0.00209499	0.00641943	0.00517113	0	0.0126572	0.00798371	0	0.00250472	0.00141323	0.0104055	0.00499201	0.0184718	0.0632787	0.00241826	0.002402	0.0108893	0.0192687	0.0172744	0.0159389	0.0179827	0.0137475	0.00299545	0.00858922	0.00454256	0.00953967	0.00384971	0.0122036	0.0187556	0.0034941	0	0.00409781	0.0137696	0.0422022	0.00824108	0.0118172	0.022426	0.0243562	0.014568	k__Bacteria
	OTU_443	0.00266635	0.0162713	0	0.050474	0.0182565	0.00354807	0.00262381	0.0126256	0.00376779	0.0324723	0	0.00590986	0.00123851	0.0184105	0.00665309	0.0083654	0.0125236	0	0	0.0698882	0.00769657	0	0.00120913	0.003603	0.00272232	0.00444662	0.000863722	0.0268063	0.013487	0.001833	0.00499241	0	0.033615	0.0988656	0.0141156	0.00976288	0.00117222	0.0034941	0.00105302	0.00409781	0.0194395	0.000767312	0.0036627	0.00689336	0.00345015	0.0243562	0.00346856	k__Bacteria
	OTU_436	0.0319962	0.0860055	0.023421	0.0270836	0.00152138	0	0.00655953	0.0589193	0.0207229	0.00942744	0.0192583	0	0	0.0184105	0.0119756	0.0250962	0.0242123	0.00282646	0.0450904	0.014976	0.0277077	0.0279412	0.0350648	0	0	0.0200098	0.00690978	0	0	0.000916498	0	0	0	0	0.00256647	0	0	0	0	0	0.00323992	0	0	0	0	0.0044284	0	k__Bacteria
	OTU_358	0	0.0348671	0.0208187	0.0369322	0.0349916	0	0.00655953	0.0140284	0.0103614	0.00104749	0.0100877	0.0199458	0.0123851	0.0103559	0	0	0.0250472	0	0	0	0	0.0353374	0.0157187	0	0	0.0489128	0.00172744	0.00652046	0.0152853	0	0	0.00143154	0.0154447	0.0164776	0.0397803	0.00488144	0.00117222	0.0128117	0	0.00307336	0.0145796	0.00383656	0.000915675	0.00590859	0.0319139	0.0298917	0.0131805	k__Bacteria
	OTU_907	0.0173313	0.0116224	0.00867446	0.0135418	0.00760688	0.00236538	0.00393572	0.0266539	0.0160131	0	0.0229265	0.0169908	0.0099081	0.0149585	0.00798371	0	0.0166981	0.00282646	0.0173424	0	0.0200111	0.0632787	0.0882666	0.001201	0.00635209	0.00518772	0	0	0.00899135	0	0	0.0143154	0.0199873	0.0173449	0.00769941	0	0.00586112	0.0046588	0.00315906	0.00409781	0.00809979	0.0230194	0.0109881	0	0.00603776	0.011071	0.00901826	k__Bacteria
	OTU_1076	0.0106654	0	0	0.00738643	0	0	0	0	0.230777	0.00314248	0	0.063531	0.10032	0.00115066	0	0	0.00250472	0	0	0	0	0.0016436	0	0.003603	0	0.0948612	0.00172744	0	0.00359654	0.000916498	0	0	0	0.00520346	0.00898265	0	0	0.0011647	0.00105302	0	0.00242994	0.0061385	0	0	0	0	0	k__Bacteria
	OTU_347	0.0173313	0.0511384	0.0494444	0.0123107	0.00152138	0.00591345	0.0196786	0.0294596	0.00847753	0.00104749	0.00550237	0.00960352	0.00495405	0.00230131	0.00532248	0	0.00918396	0.00141323	0.00416219	0.00998403	0.00769657	0.0172578	0	0.010809	0.00816697	0.000741103	0	0.0188369	0.0170836	0.00458249	0.00499241	0.0257677	0.039066	0.0121414	0.0141156	0.013424	0.00234445	0.0139764	0.00105302	0.00307336	0.0113397	0.00230194	0	0.00689336	0.0172507	0.0199278	0.014568	k__Bacteria
	OTU_2277	0	0	0	0.0160039	0.00760688	0	0	0.00140284	0.0169551	0.0240923	0.0210924	0.00590986	0.00123851	0.0161092	0.010645	0	0	0	0.0013874	0	0	0.0024654	0.00120913	0.004804	0.000907441	0.0755925	0.0362763	0.000724496	0.00899135	0	0	0.00286307	0.0254384	0.0589725	0.0115491	0.0658995	0.0539223	0.0011647	0.00315906	0.0194646	0	0	0.0073254	0.000984766	0.0276012	0.0033213	0	k__Bacteria
	OTU_1741	0.00533269	0.241745	0	0	0	0	0	0	0	0	0	0.000738732	0	0	0	0	0	0.124364	0.140127	0	0	0	0	0.019216	0.00181488	0	0	0	0	0	0	0	0	0	0	0	0	0	0	0.00102445	0	0	0	0	0	0	0	k__Bacteria
	OTU_603	0.0226639	0.00174335	0.00607212	0.00246214	0.00456413	0.018923	0.00524762	0.0448909	0.0141292	0.00314248	0.00825355	0.019207	0.00371554	0.00575328	0.00798371	0.0083654	0.0225425	0.00282646	0.00763068	0	0.00769657	0.00986161	0.00846392	0.01201	0.0136116	0.00963434	0.00863722	0.0173879	0.0251758	0.000916498	0.00499241	0.0114523	0.0190788	0.0112742	0.0256647	0.0195258	0.0293056	0.0104823	0.00210604	0.00922008	0.0145796	0.00537119	0.0137351	0.00787813	0.0138006	0.00774971	0.00277485	k__Bacteria
	OTU_324	0.00933221	0.00871677	0.0208187	0.00246214	0.00152138	0.00118269	0	0	0.0216648	0	0	0.030288	0.0247703	0.0310677	0.0252818	0	0.00417453	0	0	0.00499201	0.0323256	0.020545	0	0.006005	0.00272232	0.0874502	0.0129558	0.00652046	0.00539481	0.00274949	0	0.00572615	0.0127192	0.0381587	0.0205318	0	0	0.0046588	0	0.00102445	0.00728981	0	0	0.0393906	0.0232885	0.0132852	0.00346856	k__Bacteria
	OTU_368	0.0479942	0.0476517	0.00173489	0	0.00304275	0	0.00262381	0.0448909	0.0131873	0.0565646	0.0100877	0.011081	0.0222932	0	0.0212899	0.0250962	0.00333962	0.0169587	0.00346849	0.0199681	0.00153931	0.0361592	0.02781	0	0	0	0.000863722	0.00217349	0.0143862	0	0	0	0	0.000867243	0	0	0	0.0104823	0.00737114	0.00102445	0	0.000767312	0	0	0	0.0464982	0.0277485	k__Bacteria
	OTU_351	0.0159981	0.00348671	0	0.0110797	0.0258634	0.00118269	0	0	0.0527491	0.0366623	0.00366824	0.00295493	0.00371554	0.00575328	0	0	0.00166981	0.00565291	0.0256668	0	0	0	0.00120913	0.183753	0.0317604	0.057806	0.0380038	0.00144899	0.00269741	0	0.000998482	0	0	0.00260173	0.00769941	0	0	0.0011647	0	0	0	0.000767312	0	0	0	0.0011071	0	k__Bacteria
	OTU_756	0.00266635	0.0104601	0.0268908	0.00246214	0.0456413	0	0.00262381	0.0533079	0.00565169	0	0.00458531	0.00147746	0.00123851	0.00690393	0.00133062	0	0.0275519	0	0.0173424	0.00499201	0.00769657	0.0279412	0	0.039633	0.115245	0.000741103	0	0	0	0	0	0	0	0.0442294	0.00128324	0	0	0	0	0	0.00323992	0.000767312	0	0	0.00603776	0.0464982	0.0166491	k__Bacteria
	OTU_377	0.0346625	0.0278937	0.0294932	0.00615536	0.00456413	0.00473076	0.0223024	0.00561136	0.00376779	0.00314248	0.00183412	0.0132972	0.00123851	0.00345197	0.00931433	0	0.0525991	0.031091	0.0291353	0.0199681	0	0	0.00120913	0.058849	0.00272232	0.0148221	0.000863722	0.00217349	0	0.001833	0	0.00429461	0	0.0182121	0.0243815	0.00244072	0	0	0.00105302	0	0.00323992	0.0168809	0.000915675	0.033482	0.022426	0	0.00346856	k__Bacteria
	OTU_687	0.00666587	0.00406783	0.00173489	0.0246214	0.00456413	0	0.00262381	0.0519051	0.0122453	0.0104749	0.0119218	0.00664859	0.00123851	0.0115066	0.017298	0	0.00166981	0.0211984	0.0346849	0.0199681	0.00307863	0.00575261	0.00241826	0.007206	0.00635209	0.0111165	0.000863722	0.0420208	0.00179827	0.016497	0	0.00572615	0.00817661	0.00693794	0.00898265	0.017085	0.05275	0.0093176	0.00105302	0.00307336	0.00566985	0.0222521	0.000915675	0.00492383	0.0138006	0.011071	0.00208114	k__Bacteria
	OTU_1092	0.0119986	0.0418405	0.00607212	0.0357011	0.0212993	0	0.0157429	0.0070142	0.0131873	0.0167599	0.0357654	0.00517113	0.00619256	0.00920524	0.0133062	0	0.0100189	0.0226116	0.0312164	0.00499201	0.00769657	0.004109	0.00725479	0.028824	0.00635209	0.00222331	0	0.00869395	0.00449568	0	0	0.00286307	0	0.0208138	0.00641618	0	0	0.011647	0	0	0.0194395	0.00306925	0	0.0029543	0.0146631	0.0254633	0.0270548	k__Bacteria
	OTU_425	0.030663	0.00929789	0.00780701	0.00492429	0.0182565	0.00236538	0.00262381	0.00420852	0.00941948	0.0104749	0.0568578	0.0339817	0.0235317	0.00115066	0.00133062	0.0083654	0.00250472	0.0169587	0.00693698	0.014976	0.00461794	0.00821801	0.00483653	0.00840699	0.00362976	0.00296441	0.000863722	0.00144899	0.000899135	0.000916498	0.000998482	0	0.000908513	0.00520346	0.00256647	0.00244072	0.00117222	0	0.00421208	0.033807	0.0445488	0.00690581	0.000915675	0.00787813	0.0491646	0.0376414	0.00901826	k__Bacteria
	OTU_409	0.0106654	0.00232447	0.0112768	0.00615536	0.00456413	0	0.00524762	0.0196398	0.017897	0.0293298	0.0220095	0.00369366	0.00619256	0.0184105	0.00665309	0.0167308	0.0158632	0.0367439	0.0464777	0.0199681	0.00307863	0.0032872	0.00362739	0.016814	0.0136116	0.0155632	0.00950094	0.00362248	0.00629395	0.00733198	0.00998482	0.00286307	0.0072681	0.0147431	0.0179653	0.00854252	0.00586112	0.0046588	0.00737114	0.00717118	0.00242994	0.00690581	0.0073254	0.00393906	0.00431269	0.0022142	0.00832455	k__Bacteria
	OTU_455	0.0159981	0.00697342	0.00780701	0.0283147	0.00760688	0	0.0131191	0.0182369	0.0103614	0.00733245	0.0137559	0.033243	0.00247703	0.00690393	0.0266124	0	0.0150283	0.00141323	0.0131803	0.0349441	0.0169325	0.0336938	0.00120913	0.007206	0.00181488	0.0377963	0.000863722	0.00579597	0.0107896	0	0	0.00143154	0.00454256	0.0234155	0.0179653	0.0122036	0.0164111	0.0069882	0.00105302	0.00512227	0.00485987	0.00537119	0.00274703	0.00590859	0.00776284	0.0044284	0.00346856	k__Bacteria
	OTU_485	0.0226639	0.0249881	0.0147466	0.033239	0.00456413	0.00827883	0.0170548	0.0154312	0.017897	0.00628496	0.00550237	0.0132972	0.00371554	0.0149585	0.0119756	0.0083654	0.00417453	0.00706614	0.0270542	0	0.00461794	0.00903981	0.00604566	0.01201	0.00816697	0.00666993	0.00345489	0.00796946	0.0125879	0.00733198	0.00599089	0.00572615	0	0.0225483	0.00769941	0.00732216	0.03165	0.0104823	0.00315906	0.00512227	0.00566985	0.00306925	0.0036627	0.0108324	0.0189758	0.0154994	0.00624341	k__Bacteria
	OTU_280	0.0373289	0.00406783	0.00607212	0.00861751	0.0136924	0.0212884	0.0170548	0.00561136	0.0405038	0.00942744	0.0128389	0.0169908	0.0136236	0.00690393	0	0	0.00250472	0.00282646	0.029829	0.00998403	0.0107752	0.0024654	0.0108822	0.004804	0.0217786	0.00889324	0.00259117	0.0159389	0.00449568	0.001833	0	0.00286307	0.00454256	0.0312207	0.00384971	0.00366108	0.0375111	0.0128117	0.00105302	0.0102445	0.00485987	0	0.000915675	0.00196953	0.00431269	0.0321059	0.00624341	k__Bacteria
	OTU_2199	0.030663	0.00987901	0.0164815	0.00615536	0.00912825	0.0130096	0.00524762	0.0294596	0.0160131	0.00209499	0.00458531	0.00517113	0.00619256	0.00920524	0.00399186	0	0.00584434	0.0169587	0.0152614	0	0.0107752	0.00739621	0.00725479	0.016814	0.00816697	0.00296441	0.0190019	0.0188369	0.0224784	0.016497	0.00399393	0.0128838	0.0118107	0.0060707	0.0141156	0.0292887	0.0128945	0.0069882	0.00210604	0.00614672	0.00404989	0.00383656	0.00274703	0.00984766	0.0163882	0.00885681	0.00624341	k__Bacteria
	OTU_583	0	0.0447461	0.00693957	0.0110797	0.0106496	0.00473076	0.014431	0.0378767	0.00470974	0.0178074	0.0110047	0.000738732	0.00123851	0.0276157	0.0199593	0	0.00250472	0.00423968	0.00971177	0.00998403	0.0123145	0.00739621	0.0169278	0.006005	0.00544465	0.0229742	0.00690978	0.00724496	0.0170836	0.00366599	0.00199696	0.00429461	0.0136277	0.00173449	0.00769941	0.00122036	0.0211	0.0221293	0	0.00512227	0.00647983	0.00153462	0	0.00984766	0.00948791	0.0232491	0.0152617	k__Bacteria
	OTU_1994	0	0	0.00173489	0.00492429	0.00760688	0	0	0	0	0.00209499	0.00825355	0.00147746	0.00743108	0.00230131	0.00532248	0	0.00250472	0	0	0.00998403	0.0123145	0.00739621	0	0.049241	0.0399274	0	0.0380038	0.0253574	0.0404611	0.00641549	0	0.00286307	0	0.0390259	0.0500462	0.0256276	0.0363389	0.0069882	0	0.00512227	0.0105297	0.00767312	0.0247232	0.000984766	0.00431269	0.0011071	0	k__Bacteria
	OTU_2481	0	0	0	0	0	0	0	0	0.0018839	0.0701821	0	0	0	0	0	0	0.0525991	0.062182	0.00554958	0.159744	0.083123	0	0	0.020417	0.0136116	0	0	0	0	0	0	0	0	0	0.0102659	0	0	0	0	0.00204891	0	0	0.00640973	0	0	0	0	k__Bacteria
	OTU_360	0.0186644	0.0122035	0.0329629	0.0320079	0.00152138	0.00118269	0	0	0.0197809	0.00104749	0.125637	0.00295493	0.0198162	0.0345197	0.00665309	0	0.00417453	0	0	0	0	0.0156142	0	0.015613	0.0235935	0.0192687	0.00259117	0.00144899	0.00719308	0.00458249	0.000998482	0.00143154	0.000908513	0.0173449	0.00256647	0.0158647	0.0140667	0.0011647	0.00105302	0.00307336	0.00890977	0.00153462	0.00457838	0.00196953	0.00517522	0	0.00138742	k__Bacteria
	OTU_795	0.0239971	0.00174335	0.00173489	0	0.00304275	0.00118269	0.00262381	0	0.0621686	0.0136174	0.00366824	0.000738732	0.00123851	0.0172598	0.00266124	0.0083654	0.0141934	0.00141323	0.00485588	0	0.00307863	0.0016436	0.00241826	0	0	0.0274208	0.0319577	0.00434698	0.000899135	0.001833	0.0229651	0.00143154	0.0136277	0.00433621	0.00128324	0	0.0199278	0.0151411	0.0052651	0.0430271	0.0348291	0.0383656	0.0201449	0.00492383	0.0120755	0.00664261	0	k__Bacteria
	OTU_522	0.00799904	0.00755454	0.00346978	0.0160039	0.0106496	0	0.0393572	0.00420852	0.00753558	0.0282823	0.00641943	0.030288	0.0123851	0.0103559	0.0119756	0	0.0141934	0.00706614	0	0	0	0.00739621	0.0229735	0.01201	0.00998185	0.00518772	0.00172744	0.0289798	0.00269741	0.00274949	0.000998482	0.0114523	0.00363405	0.00260173	0.00128324	0	0.0468889	0.0197999	0.00421208	0.00307336	0.00647983	0.0145789	0	0.0029543	0.0069003	0.00664261	0.0339919	k__Bacteria
	OTU_758	0.00533269	0.00755454	0.0121442	0.0123107	0.0106496	0.0224711	0.0223024	0.0280568	0.00659363	0.0136174	0.00733649	0.0022162	0	0.00575328	0.00798371	0.0083654	0.0108538	0.00282646	0.0104055	0.014976	0.0123145	0.00986161	0.0290192	0.010809	0.0136116	0.0125988	0.0129558	0.00796946	0.0125879	0.00733198	0.00798786	0.00572615	0.00272554	0.0190793	0.0115491	0.0122036	0.00586112	0.0046588	0.0105302	0.00512227	0.00404989	0.00767312	0.00549405	0.00393906	0.0069003	0.0199278	0.00208114	k__Bacteria
	OTU_435	0.134651	0.00813566	0.0867446	0.0455497	0	0	0	0.00140284	0.0018839	0.00104749	0	0.0472789	0.00123851	0.00920524	0.00532248	0.0167308	0.00834906	0	0.0263605	0.0399361	0.00615726	0.00739621	0.00120913	0.001201	0.00272232	0	0	0.000724496	0	0	0	0.00858922	0.00454256	0.000867243	0	0	0	0	0	0.00102445	0.00161996	0	0	0	0	0	0.000693712	k__Bacteria
	OTU_792	0.00266635	0.00929789	0.0607212	0.00246214	0.0228206	0	0.00393572	0	0.00376779	0.0219974	0.0375995	0.0022162	0	0	0.00133062	0	0	0	0.0013874	0.00499201	0.00923588	0.032872	0.0773844	0	0.00181488	0.0125988	0.000863722	0.000724496	0.000899135	0	0	0	0	0.00260173	0	0.00122036	0	0.0011647	0	0.00204891	0.000809979	0.0115097	0.0036627	0.0187105	0.033639	0.0033213	0.0797769	k__Bacteria
	OTU_1572	0.0173313	0.00929789	0.00433723	0.0147729	0.00760688	0.00118269	0.00131191	0.0126256	0.00565169	0	0.0165071	0.0132972	0.00866959	0.00920524	0.00931433	0	0.0158632	0.00141323	0.0152614	0.00499201	0.0169325	0.0484862	0.0725479	0.003603	0.00544465	0.00592882	0	0	0.013487	0	0	0.0143154	0.0118107	0.0138759	0.00769941	0	0.00586112	0.0081529	0.00105302	0.0102445	0.00647983	0.0176482	0.0073254	0.00196953	0.00258761	0.00664261	0.0055497	k__Bacteria
	OTU_382	0.00133317	0.0238259	0.0199512	0.00861751	0.024342	0	0.0288619	0.00280568	0.000941948	0.00104749	0.01559	0.00369366	0.00247703	0.0138079	0.00399186	0	0.00333962	0.00282646	0	0	0	0.0024654	0.00241826	0	0	0.00815213	0	0.0101429	0.00629395	0.000916498	0	0.0100208	0.00635959	0.0121414	0.0320809	0	0	0.0093176	0.00105302	0.0122934	0.00404989	0.024554	0	0.00590859	0.0672779	0.0121781	0.0686775	k__Bacteria
	OTU_1394	0.00133317	0.00523006	0.0225536	0.0233904	0.0593336	0.00118269	0.00393572	0	0.00565169	0.00209499	0.00458531	0.00812606	0.0111466	0.00345197	0.0133062	0	0.00417453	0	0.00693698	0.014976	0.00769657	0.036981	0.00120913	0.004804	0.00272232	0.0281619	0.00259117	0.00869395	0.00809222	0.001833	0.000998482	0	0.0172617	0.00953967	0.00769941	0.00732216	0.00937778	0.0267881	0.00105302	0.00307336	0.00647983	0.0161136	0.0146508	0.00787813	0.0138006	0.00664261	0.0104057	k__Bacteria
	OTU_1489	0.0333293	0.00290559	0.023421	0	0.0228206	0.049673	0	0	0.000941948	0.00104749	0.0220095	0.0147746	0.0173392	0	0.00532248	0	0.00250472	0	0	0.00499201	0.0123145	0.0189014	0.00120913	0.018015	0.00635209	0	0.00431861	0.00434698	0.00629395	0.000916498	0.0209681	0.00429461	0.00272554	0.00780518	0.00898265	0.0146443	0.0152389	0.0034941	0.0210604	0.00819563	0.0210595	0.0191828	0.0293016	0.00196953	0	0	0	k__Bacteria
	OTU_343	0.0239971	0.0273126	0.0615886	0	0	0.00118269	0	0.00140284	0.0574588	0	0	0.030288	0.0297243	0	0	0.0167308	0.0166981	0.00141323	0.0201172	0.00499201	0.00153931	0.0624569	0	0	0	0	0	0.000724496	0	0.000916498	0	0.00143154	0.00181703	0.00867243	0.00256647	0	0	0.0058235	0	0	0.000809979	0.000767312	0	0.0029543	0.0155257	0.0276775	0.0117931	k__Bacteria
	OTU_1514	0.0106654	0.00290559	0.00520467	0.00369322	0.0136924	0.015375	0.00524762	0.00420852	0.000941948	0.00104749	0.00550237	0.00664859	0.0099081	0	0	0	0	0.00282646	0	0	0.00615726	0.000821801	0	0.020417	0.0245009	0.00592882	0.0146833	0.00434698	0.00809222	0.016497	0.00998482	0.00286307	0.000908513	0.0407604	0.0166821	0.0207461	0.0164111	0.0128117	0.0157953	0.0317581	0.00566985	0.00690581	0.031133	0.000984766	0.0284637	0.0011071	0.00346856	k__Bacteria
	OTU_672	0	0.000581118	0.000867446	0	0.00304275	0.00236538	0	0	0.00753558	0	0	0.0022162	0.00619256	0.00115066	0	0	0	0	0	0.00499201	0	0	0	0	0	0.00963434	0.171017	0.000724496	0.00269741	0.000916498	0.00998482	0	0.00454256	0.000867243	0	0	0	0.0011647	0.0273785	0.00102445	0	0.00153462	0.171231	0.00196953	0.000862537	0	0	k__Bacteria
	OTU_267	0	0	0	0.0763265	0	0	0	0	0	0.127794	0.014673	0	0	0	0.0252818	0	0	0	0	0	0	0	0	0.003603	0	0	0	0	0	0	0	0	0	0.156104	0	0	0.00117222	0	0.00105302	0	0.0259193	0	0.00183135	0	0	0	0	k__Bacteria
	OTU_1084	0.0199976	0.00290559	0.00607212	0.0652468	0.00304275	0	0.0262381	0.0224454	0.0235487	0.00314248	0.00366824	0.00147746	0.00247703	0.0115066	0.0186287	0	0.00500943	0.0169587	0.029829	0	0.00153931	0.0304066	0.0120913	0.003603	0.00362976	0.00222331	0	0.000724496	0.0278732	0.000916498	0	0.00286307	0.0072681	0.00520346	0	0.0061018	0.0152389	0.0034941	0	0	0.00242994	0.00767312	0.00183135	0.00492383	0.00603776	0.00664261	0.00624341	k__Bacteria
	OTU_1939	0.00399952	0.034286	0.00173489	0.017235	0.00152138	0	0	0.0196398	0.017897	0.00104749	0.0238436	0.00517113	0.00247703	0	0.00399186	0	0.0141934	0.0296778	0.0575769	0	0.00615726	0.004109	0	0	0	0.0237153	0	0.0391228	0.00539481	0	0	0.0171784	0	0.0173449	0	0	0.00234445	0.0093176	0	0	0.0178195	0.012277	0	0	0.000862537	0.0143923	0.00832455	k__Bacteria
	OTU_1635	0.00133317	0.0063923	0.00173489	0.00492429	0.0152138	0	0.00262381	0.00561136	0.00282584	0.00942744	0.0256777	0.00517113	0.00123851	0.0161092	0.0785065	0	0.00500943	0.00423968	0.00208109	0.00998403	0.0230897	0.0049308	0.0157187	0.032427	0.0172414	0.00148221	0	0	0.00269741	0.001833	0	0.00715768	0.000908513	0.0164776	0	0	0.00468889	0	0	0	0.00404989	0.00230194	0	0.00984766	0.00431269	0.055355	0.00693712	k__Bacteria
	OTU_2293	0.00133317	0.00464895	0.00607212	0.0110797	0.00456413	0.0118269	0.0131191	0.00841704	0.000941948	0.00209499	0.00825355	0.00886479	0.0111466	0.0138079	0.0133062	0.0334616	0.00584434	0.00847937	0.00624328	0	0.0153931	0.00986161	0.0108822	0.001201	0.00272232	0.00296441	0.0077735	0.0123164	0.00989049	0.0192465	0.0109833	0.01861	0.0154447	0.00260173	0.00769941	0.00976288	0.00351667	0.0069882	0.00947718	0.00409781	0.00404989	0.00460387	0.0109881	0.0216648	0.00345015	0.0022142	0.000693712	k__Bacteria
	OTU_1444	0.00266635	0.00290559	0.0130117	0.00123107	0.00304275	0.00118269	0.00655953	0	0	0.00837995	0.0128389	0.00369366	0	0.00920524	0.00399186	0.0083654	0.00250472	0	0.0110992	0	0.00153931	0	0.0798027	0.007206	0.00362976	0.0118576	0.00172744	0.0854905	0.00899135	0.0229124	0	0.00286307	0.00999364	0.0112742	0	0.00366108	0.0128945	0.0197999	0	0.00102445	0.00161996	0.00767312	0	0.00196953	0.0069003	0.0044284	0.00416227	k__Bacteria
	OTU_389	0	0.0267314	0.00607212	0.00369322	0.00304275	0	0.00918334	0	0	0.00104749	0.00275118	0.00147746	0.00495405	0.00575328	0.0665309	0.0083654	0.00250472	0.0226116	0.0797752	0.0199681	0.00461794	0.0682095	0.00604566	0.003603	0	0.00148221	0	0.000724496	0.00179827	0.001833	0	0	0	0.00520346	0.00256647	0.00122036	0.00586112	0.0128117	0.00105302	0.00204891	0	0.012277	0	0	0	0.0033213	0.00138742	k__Bacteria
	OTU_390	0.00133317	0.00348671	0.0216861	0.0295457	0.0060855	0	0.00787143	0.0140284	0.0018839	0.0251398	0.0137559	0.00738732	0.00495405	0.0414236	0.0239511	0	0.00417453	0.0127191	0.0145677	0.00499201	0.0123145	0.00739621	0.00604566	0	0	0.000741103	0	0.0123164	0.000899135	0	0	0.00572615	0	0	0.00641618	0	0	0.0034941	0	0	0.0121497	0.0061385	0	0.000984766	0.00603776	0.0321059	0.0437039	k__Bacteria
	OTU_182	0.00399952	0.153415	0	0	0	0	0	0	0	0	0	0.000738732	0	0	0	0	0	0.0833804	0.126947	0	0	0	0	0.02402	0.00181488	0	0	0	0	0	0	0	0	0	0	0	0	0	0	0	0	0	0	0	0	0	0	k__Bacteria
	OTU_1080	0.00799904	0.00755454	0.023421	0.0283147	0.0349916	0	0.00655953	0.00561136	0.00470974	0.00523747	0.0238436	0.0022162	0.00619256	0.00230131	0.00665309	0	0.00417453	0.0155455	0.00832437	0	0.0123145	0.00903981	0.00725479	0.018015	0.00998185	0.00815213	0.00518233	0.00796946	0.0152853	0.0137475	0.00898634	0.00143154	0.00454256	0.00260173	0.00898265	0.0061018	0.0164111	0.0046588	0.00421208	0.00102445	0.00566985	0.000767312	0.00915675	0.00590859	0.000862537	0.0011071	0.00901826	k__Bacteria
	OTU_444	0.0293298	0.0302182	0.0173489	0.0295457	0.0228206	0.00236538	0.00262381	0.0154312	0.0141292	0.0115224	0.00641943	0.00812606	0.0099081	0.00345197	0.00266124	0	0.00584434	0	0.00901807	0	0.00307863	0.00575261	0.00604566	0.02402	0.00725953	0.0125988	0	0.00579597	0.00359654	0.00366599	0.00199696	0.00143154	0.00545108	0.0147431	0.0141156	0.00366108	0.00351667	0.011647	0.00210604	0.00102445	0.00566985	0.00383656	0	0.0029543	0.00517522	0.0132852	0.00624341	k__Bacteria
	OTU_2215	0	0.000581118	0.000867446	0.00246214	0	0.0532211	0.00131191	0	0.000941948	0.00314248	0.01559	0	0	0	0	0	0.000834906	0	0	0	0	0.00657441	0	0.002402	0.00544465	0.00518772	0.00604605	0.00217349	0.0161844	0.01833	0.00898634	0.00572615	0.035432	0.00173449	0.0230982	0.0183054	0.0152389	0.0069882	0.0147423	0.0174157	0.0161996	0.00153462	0.0457838	0.0226496	0.00776284	0.0022142	0.000693712	k__Bacteria
	OTU_1247	0.0106654	0.0238259	0	0.00738643	0.012171	0.0118269	0	0	0.0122453	0.00314248	0	0.0147746	0.0198162	0.0138079	0.0159674	0	0.0100189	0	0	0.00998403	0.0107752	0.0353374	0	0.010809	0.00272232	0.0163043	0.0138196	0.00652046	0.00809222	0.0119145	0.00399393	0	0.00908513	0.0121414	0.00256647	0.00244072	0.00351667	0.0069882	0.00315906	0.00409781	0.0129597	0.00306925	0.0137351	0.000984766	0.00431269	0.00774971	0.00693712	k__Bacteria
	OTU_440	0.00533269	0.00523006	0.0104093	0.00246214	0.0380344	0	0.0118071	0.0112227	0.00941948	0.0282823	0.0110047	0.030288	0.00619256	0.0126572	0.00266124	0.0083654	0.0150283	0.0113058	0.0471714	0	0.00923588	0.0172578	0.00241826	0.004804	0.00907441	0.0125988	0.00345489	0.000724496	0.00449568	0	0	0.00286307	0.00272554	0.00867243	0	0	0	0.0023294	0	0.00307336	0.00485987	0.00306925	0.000915675	0	0.00258761	0.00996391	0.00624341	k__Bacteria
	OTU_540	0.00399952	0.00813566	0.00520467	0.0123107	0.0258634	0	0	0	0.000941948	0.00418997	0.00275118	0.00886479	0.00123851	0.00230131	0.00133062	0	0.000834906	0.00282646	0.00416219	0.0599042	0.0492581	0.138884	0	0.010809	0.000907441	0.00518772	0	0.00434698	0	0.000916498	0	0.00143154	0	0.00346897	0.00128324	0.00122036	0	0.0023294	0	0	0.00323992	0.000767312	0	0.000984766	0.00172507	0.0044284	0.000693712	k__Bacteria
	OTU_327	0	0	0	0.00861751	0.012171	0	0	0	0.00753558	0.0199024	0.0174242	0.00369366	0.00247703	0.0149585	0.00266124	0	0	0	0	0	0	0	0.00120913	0.002402	0.00272232	0.0615116	0.0198656	0.000724496	0.00359654	0.00274949	0	0.00715768	0.0199873	0.0459639	0.00769941	0.0451533	0.0199278	0.0023294	0.00105302	0.0153668	0.000809979	0	0.00274703	0.000984766	0.0163882	0.0044284	0	k__Bacteria
	OTU_671	0.00133317	0.0360293	0	0	0.0456413	0	0	0.0210426	0	0.0481847	0.0724478	0	0.00495405	0.0184105	0.0133062	0	0.0141934	0.00989259	0.022892	0	0.0138538	0.0032872	0	0	0	0	0	0	0.000899135	0	0	0.00143154	0	0	0.0141156	0	0	0.0163058	0	0.00204891	0	0	0	0.0137867	0	0	0	k__Bacteria
	OTU_809	0.00933221	0.00232447	0.00520467	0.0221593	0	0	0.00524762	0.043488	0.00282584	0.00418997	0.000917061	0.00590986	0.00123851	0.0241638	0.0372573	0	0.000834906	0.0268513	0.0124866	0	0.0184718	0.00903981	0.00967305	0	0.00544465	0	0	0.0137654	0	0.00366599	0.00299545	0.00286307	0.00545108	0.00260173	0.00641618	0.0061018	0.0410278	0.0034941	0.00105302	0.00102445	0.00323992	0.0115097	0	0.00196953	0.00517522	0.00774971	0.00416227	k__Bacteria
	OTU_36	0	0.00116224	0.000867446	0.00246214	0	0.034298	0.00131191	0	0.000941948	0	0.00733649	0.00295493	0.00123851	0.0126572	0.00399186	0	0.00166981	0	0	0	0	0.0106834	0	0	0	0.0111165	0.0984643	0	0.0818213	0.00274949	0.000998482	0.0100208	0.0245298	0.00433621	0.00128324	0.0109832	0.0187556	0.0058235	0.00105302	0.00614672	0	0.00537119	0.0036627	0	0.00172507	0	0	k__Bacteria
	OTU_394	0.00133317	0.014528	0.0338304	0.00738643	0.0060855	0	0	0.00841704	0.00753558	0.0398047	0.0220095	0.00147746	0	0.00920524	0.00931433	0	0.00834906	0	0.000693698	0	0.00307863	0.000821801	0.00483653	0	0	0.00666993	0.00431861	0.00579597	0.00449568	0.00733198	0.00998482	0.00858922	0.0163532	0.00520346	0.00898265	0	0	0.0081529	0.0052651	0.0102445	0.0194395	0	0	0.00393906	0.00603776	0.0154994	0.0443976	k__Bacteria
	OTU_545	0	0	0.0199512	0.0135418	0	0	0.00262381	0.0308625	0.00376779	0	0.0100877	0.0132972	0	0.0138079	0.0585472	0	0	0.00141323	0.00208109	0	0	0	0	0	0	0	0	0.0260819	0.0368645	0	0	0.00715768	0.00272554	0.00260173	0.0205318	0	0	0.0722114	0	0.00102445	0.0137696	0	0	0.00787813	0.00603776	0.0022142	0	k__Bacteria
	OTU_483	0	0	0	0.00738643	0.0638978	0	0	0	0	0	0.0100877	0.0155134	0.0247703	0.00575328	0.0119756	0	0.000834906	0	0	0.00499201	0.107752	0.000821801	0	0	0	0	0	0	0	0	0	0	0	0.00953967	0.00128324	0.0414923	0.00117222	0.0395998	0.0179013	0.00307336	0.000809979	0	0	0	0	0	0	k__Bacteria
	OTU_691	0.00133317	0.00523006	0.0225536	0.0147729	0.0136924	0	0.014431	0.0140284	0.0018839	0.00628496	0.0247606	0.00369366	0.0111466	0.00115066	0.00266124	0	0.00250472	0.0113058	0.0145677	0.00499201	0.00461794	0.00986161	0	0.013211	0.0145191	0.0148221	0.00259117	0.0108674	0.0116888	0.00824848	0.00798786	0	0.0072681	0.00173449	0.00641618	0.0158647	0.0222722	0.0081529	0.00210604	0.00204891	0.00566985	0.00153462	0.0073254	0.0029543	0.000862537	0.0022142	0.0104057	k__Bacteria
	OTU_1545	0.00266635	0.00290559	0.00433723	0.0369322	0.0273848	0	0.00393572	0.0140284	0.00847753	0.00104749	0.0128389	0.00960352	0.00247703	0.00575328	0.00266124	0.0083654	0.0133585	0.0268513	0.022892	0.00499201	0.00461794	0.0016436	0.0423196	0.010809	0.0254083	0.00815213	0	0	0	0	0	0	0	0.000867243	0	0	0	0	0	0	0	0	0	0	0	0.0464982	0.00832455	k__Bacteria
	OTU_181	0.0159981	0.00406783	0.0199512	0.0246214	0.0167351	0	0.00262381	0.00280568	0.0018839	0.00104749	0.00917061	0.00590986	0.00743108	0.00115066	0.00931433	0	0.00667925	0.0113058	0.0201172	0.00998403	0.00615726	0.0115052	0.00362739	0.010809	0.0163339	0.014081	0.00431861	0.00941845	0.0107896	0.0100815	0.00599089	0	0.00454256	0.00346897	0.00513294	0.0109832	0.0199278	0.0058235	0.00315906	0.00307336	0.00809979	0.00153462	0.00457838	0.0029543	0.00258761	0.0022142	0.00416227	k__Bacteria
	OTU_1585	0.00133317	0.00406783	0.00607212	0.00615536	0.0106496	0.0106442	0.0104952	0.00561136	0.00847753	0.0576121	0.0128389	0.00295493	0	0.00230131	0.00399186	0	0.000834906	0.00141323	0.00416219	0.00499201	0	0.000821801	0.0229735	0.003603	0.00635209	0.00963434	0.00345489	0.00579597	0.00539481	0.0284114	0.00798786	0.00429461	0.00272554	0	0.0102659	0.00244072	0.0222722	0.0069882	0.00315906	0.00922008	0.0129597	0.00537119	0.000915675	0.00590859	0.00603776	0.00774971	0.00346856	k__Bacteria
	OTU_2349	0.0186644	0.00464895	0.00693957	0.00984858	0.0060855	0.00473076	0.00262381	0.00981988	0.00282584	0	0.00458531	0.00664859	0.0210547	0.0276157	0.0186287	0.0083654	0.0192028	0.0141323	0.00832437	0	0.00615726	0.0106834	0.00846392	0.01201	0.000907441	0.00444662	0.00259117	0.00289798	0	0.010998	0	0.0128838	0.0245298	0.000867243	0.00256647	0.00488144	0.00234445	0.0093176	0.00210604	0.00307336	0.00647983	0.00383656	0.00549405	0.000984766	0.00258761	0.0033213	0	k__Bacteria
	OTU_387	0.00133317	0.000581118	0.000867446	0.00246214	0.00912825	0	0.0577238	0	0.00470974	0.00104749	0.00366824	0.00443239	0	0	0.00532248	0	0.000834906	0	0	0	0.00307863	0.004109	0	0	0	0.00222331	0	0	0.00449568	0.001833	0	0	0	0.00260173	0.00256647	0.0927474	0.0328222	0	0	0.00204891	0.00161996	0.0836371	0.00183135	0.00886289	0.00172507	0	0	k__Bacteria
	OTU_374	0.00933221	0.0133657	0.0251559	0.00738643	0.00456413	0	0.00131191	0	0	0	0	0.00664859	0.00123851	0	0.00133062	0	0.00417453	0.00141323	0.000693698	0	0.00615726	0.00657441	0.0266009	0.003603	0.000907441	0.00222331	0	0.0383983	0.0341671	0	0	0	0	0	0	0.00122036	0	0.011647	0.00105302	0.00819563	0.00890977	0.0199501	0	0.00393906	0.0215634	0.0509266	0.0131805	k__Bacteria
	OTU_569	0.0106654	0.00697342	0.00693957	0.0123107	0.00304275	0.00354807	0.0104952	0.00280568	0.00470974	0.0314248	0.0119218	0.00295493	0.00123851	0.00575328	0.00399186	0	0.00834906	0.00989259	0.000693698	0.00499201	0.00153931	0.00903981	0.00967305	0.003603	0.0127042	0.00666993	0.000863722	0.00796946	0.0125879	0.00733198	0.00399393	0.00143154	0.00817661	0.00260173	0.00641618	0	0.00937778	0.0069882	0.00105302	0.00717118	0.00404989	0.0168809	0.00183135	0.00689336	0.00776284	0.0254633	0.00901826	k__Bacteria
	OTU_293	0	0.063923	0.000867446	0	0.036513	0	0	0.0224454	0.000941948	0.0775145	0	0	0	0	0.00133062	0	0	0	0	0.00998403	0	0	0	0	0	0.000741103	0	0.00796946	0	0.00274949	0.00599089	0	0.0327065	0.000867243	0.00641618	0.00366108	0	0	0.00105302	0	0.037259	0	0.0036627	0.00590859	0	0.0055355	0.00208114	k__Bacteria
	OTU_457	0.00933221	0.0156902	0.00346978	0.0209282	0.0136924	0.00709614	0.00262381	0.0112227	0.00659363	0.0146649	0.00917061	0.00517113	0.00371554	0.0149585	0.017298	0	0.0100189	0.00282646	0.00832437	0.00998403	0.00615726	0.0024654	0.018137	0.001201	0.00907441	0.00222331	0.000863722	0.00869395	0.00359654	0.00549899	0.00299545	0.00143154	0.00181703	0.0060707	0.00513294	0.00244072	0.00703334	0.0023294	0	0.00717118	0.00323992	0.00844044	0.0036627	0.00393906	0.0069003	0.0188207	0.00277485	k__Bacteria
	OTU_537	0	0.000581118	0	0.00123107	0.0106496	0.00473076	0	0.00140284	0	0	0	0.00443239	0	0.00575328	0	0	0	0	0.000693698	0	0.00153931	0	0	0.007206	0.0181488	0.00963434	0.00863722	0.000724496	0.00359654	0.00733198	0.00798786	0	0.0072681	0.0416276	0.00128324	0.0366108	0.00117222	0.0011647	0.0189544	0.0379048	0.0307792	0.00537119	0.0384584	0.00984766	0	0.0011071	0.00277485	k__Bacteria
	OTU_423	0.0266635	0.00232447	0.000867446	0.0307768	0.0212993	0	0.00131191	0.0070142	0.0122453	0	0	0.00960352	0.0099081	0.0310677	0.0159674	0.0167308	0.0141934	0.0353307	0.0617391	0.00499201	0.0153931	0.000821801	0.00120913	0	0	0.000741103	0	0	0	0	0	0	0	0.00173449	0	0.00122036	0.00234445	0	0	0	0	0	0	0	0	0.0022142	0	k__Bacteria
	OTU_629	0.00133317	0	0.00433723	0.0184661	0.0212993	0.00236538	0	0	0.0150712	0	0.0311801	0.00886479	0.00371554	0.00230131	0.00665309	0	0.00667925	0	0.000693698	0.00998403	0.00461794	0.045199	0	0.001201	0	0.0415018	0.00431861	0.00362248	0.00809222	0.00366599	0.00199696	0.00429461	0.000908513	0.0121414	0.00128324	0.0317294	0.00820556	0	0.00631812	0.00512227	0	0.00153462	0.00274703	0	0	0.0055355	0.000693712	k__Bacteria
	OTU_468	0	0	0	0.0258525	0.00760688	0	0.0314857	0.0070142	0	0	0.00366824	0.011081	0.00495405	0.00230131	0	0	0.00500943	0.0240249	0.0672887	0	0.00153931	0.000821801	0	0	0	0	0	0	0	0	0	0	0	0	0.00128324	0	0	0.0034941	0	0	0.0121497	0.0391329	0	0.0315125	0.00431269	0.0243562	0.0117931	k__Bacteria
[truncated: 704 more rows]
[truncated: 6 more columns]
