# Supplementary material for: Altered fecal microbiota composition in the Flinders sensitive line rat model of depression
Source: Psychopharmacology (Berl). 2018 Nov 23;236(5):1445–57. doi: 10.1007/s00213-018-5094-2 (PMC6599185; doi:10.1007/s00213-018-5094-2)
Supplement: Supplementary file 6 — Overview of the significantly different bacterial species in FSL vs. FRL rats at OTU level. (XLSX 17 kb) [file 213_2018_5094_MOESM4_ESM.xlsx]

## Sheet: Significantly different OTUs
Species	P (adjusted)	Log2 Fold Change	FRL	FSL
g__Lactobacillus_OTU_1897	1.1e-19	-6.2	0.041	0.001
g__Coprococcus 2_OTU_1169	2.8e-19	23	0	0.028
g__[Eubacterium] coprostanoligenes group_OTU_179	7.3e-17	-24	0.066	0
g__Coprococcus 2_OTU_137	4.3e-16	24	0	0.078
g__Subdoligranulum_OTU_34	8.1e-12	11	0.003	0.437
g__Candidatus Saccharimonas_OTU_418	4.1e-10	-5.4	0.047	0.001
g__Candidatus Stoquefichus_OTU_359	4.1e-10	-6.8	0.018	0
f__Lachnospiraceae_OTU_1845	4.7e-09	4.9	0.001	0.047
g__Ruminococcaceae UCG-014_OTU_281	4.7e-09	-5.9	0.026	0.014
g__Candidatus Saccharimonas_OTU_320	6.2e-09	-5.5	0.021	0.001
g__Ruminococcaceae UCG-005_OTU_1004	6.2e-09	-3.9	0.044	0.004
g__Candidatus Saccharimonas_OTU_159	8e-09	-4.7	0.067	0.003
g__Prevotella 9_OTU_2081	1.4e-08	1.7	0.178	0.616
g__Fusicatenibacter_OTU_731	1.5e-08	4.9	0.005	0.145
g__Elusimicrobium_OTU_25	1.7e-08	-3	0.728	0.112
g__Lachnospiraceae UCG-004_OTU_186	1.8e-08	6.6	0	0.024
f__Lachnospiraceae_OTU_1793	6.3e-08	4.1	0.004	0.07
g__Candidatus Saccharimonas_OTU_718	7.7e-08	-4.9	0.031	0.001
f__Lachnospiraceae_OTU_435	1.5e-07	-4.9	0.02	0.001
g__Prevotellaceae NK3B31 group_OTU_395	1.9e-07	1.5	0.173	0.516
g__Fusicatenibacter_OTU_63	2.2e-07	4.3	0.007	0.139
f__Ruminococcaceae_OTU_2103	3.8e-07	-4.1	0.026	0.002
g__Prevotellaceae UCG-004_OTU_196	4e-07	-4	0.04	0.003
f__Lachnospiraceae_OTU_1295	4.2e-07	3.9	0.004	0.057
f__Bacteroidales S24-7 group_OTU_301	4.6e-07	-2.9	0.04	0.006
f__Bacteroidales S24-7 group_OTU_222	6e-07	-3.6	0.042	0.004
g__Ruminococcaceae UCG-014_OTU_152	6.9e-07	-5.1	0.166	0.006
f__Prevotellaceae_OTU_200	1.7e-06	-2.7	0.219	0.01
g__[Eubacterium] coprostanoligenes group_OTU_140	1.7e-06	-6.3	0.071	0.012
g__Romboutsia_OTU_120	1.8e-06	-3	0.07	0.009
f__Prevotellaceae_OTU_826	2e-06	1.4	0.025	0.072
g__Marvinbryantia_OTU_1232	2e-06	3.4	0.002	0.025
g__Subdoligranulum_OTU_1682	2.5e-06	3.6	0.014	0.26
g__Lachnospiraceae UCG-006_OTU_429	1e-05	-6.2	0.027	0.011
g__Subdoligranulum_OTU_24	1e-05	3.6	0.019	0.368
g__Marvinbryantia_OTU_2343	1.5e-05	-4.8	0.028	0.001
g__Ruminococcaceae UCG-014_OTU_246	3e-05	-2.5	0.05	0.01
o__Bacteroidales_OTU_286	3e-05	-4	0.043	0.003
g__Erysipelatoclostridium_OTU_194	3.7e-05	-2	0.047	0.014
o__Bacteroidales_OTU_954	4.9e-05	-1.7	0.04	0.014
g__Christensenellaceae R-7 group_OTU_310	5.5e-05	-1.9	0.026	0.008
f__Ruminococcaceae_OTU_540	5.7e-05	-3.3	0.015	0.002
g__Marvinbryantia_OTU_2480	5.8e-05	3.3	0.008	0.141
f__Ruminococcaceae_OTU_79	6.4e-05	6	0.002	0.179
f__Lachnospiraceae_OTU_1907	0.00012	-3.3	0.094	0.008
f__Ruminococcaceae_OTU_121	0.00017	-2.5	0.104	0.022
f__Lachnospiraceae_OTU_1656	0.00019	-2.7	0.042	0.007
f__Ruminococcaceae_OTU_168	0.0002	3.4	0.008	0.081
g__Methanosphaera_OTU_57	0.00021	-1.4	0.162	0.067
f__Bacteroidales S24-7 group_OTU_8	0.00023	-2.1	1.821	0.531
g__Prevotella 9_OTU_2118	0.00027	1	0.035	0.077
o__Bacteroidales_OTU_1091	0.00033	-2.1	0.077	0.025
f__Lachnospiraceae_OTU_2334	0.00034	-3	0.081	0.009
g__Ruminiclostridium 6_OTU_61	0.00034	-4	0.305	0.022
g__Marvinbryantia_OTU_2060	0.00036	3.4	0.007	0.122
f__Bacteroidales S24-7 group_OTU_160	0.00044	-2.7	0.06	0.009
g__Lachnospiraceae ND3007 group_OTU_1032	0.00044	3	0.007	0.063
g__Alistipes_OTU_147	0.00053	-1.7	0.08	0.028
f__Lachnospiraceae_OTU_1137	0.00058	-3.4	0.067	0.006
f__Bacteroidales S24-7 group_OTU_230	0.00065	-2.9	0.027	0.004
f__Rikenellaceae_OTU_289	0.00071	-4.1	0.029	0.002
g__Lachnospiraceae NK4A136 group_OTU_743	0.00074	-3.4	0.063	0.02
g__Christensenellaceae R-7 group_OTU_356	0.00094	-3	0.024	0.004
g__Ruminococcaceae UCG-005_OTU_1712	0.00098	-2.2	0.127	0.033
f__Lachnospiraceae_OTU_138	0.0011	-3.3	0.039	0.012
g__Rikenellaceae RC9 gut group_OTU_19	0.0012	-1.3	0.747	0.34
g__Oscillibacter_OTU_209	0.0013	-2.3	0.06	0.017
g__Ruminococcaceae UCG-014_OTU_1549	0.0013	4.7	0	0.021
g__Ruminococcaceae UCG-014_OTU_1449	0.0014	-3.2	0.107	0.016
p__Firmicutes_OTU_1477	0.0014	1.5	0.021	0.067
g__Rikenellaceae RC9 gut group_OTU_10	0.0016	-1.4	1.247	0.514
g__Ruminococcaceae UCG-013_OTU_334	0.0016	-2.9	0.024	0.001
g__Prevotellaceae NK3B31 group_OTU_1621	0.0017	1.8	0.055	0.223
g__Ruminiclostridium 5_OTU_214	0.0017	-1.8	0.074	0.023
g__Ruminococcaceae UCG-014_OTU_66	0.0017	-3.1	0.082	0.012
f__Bacteroidales S24-7 group_OTU_211	0.0019	-1.5	0.04	0.014
g__Ruminiclostridium 6_OTU_544	0.0019	-2	0.074	0.022
f__Lachnospiraceae_OTU_1466	0.002	3.4	0.006	0.103
g__Marvinbryantia_OTU_125	0.002	-2.6	0.023	0.005
g__Marvinbryantia_OTU_2439	0.002	-1.9	0.099	0.035
f__Prevotellaceae_OTU_591	0.0021	1.6	0.184	0.556
g__Lactobacillus_OTU_6	0.0025	0.99	0.971	1.85
g__Ruminococcaceae UCG-005_OTU_1087	0.0026	-2.2	0.027	0.007
f__Lachnospiraceae_OTU_1315	0.0028	-3.4	0.059	0.019
o__Mollicutes RF9_OTU_400	0.0029	-5.9	0.01	0
g__Lachnospiraceae NK4A136 group_OTU_842	0.003	-6.4	0.011	0.001
f__Bacteroidales S24-7 group_OTU_207	0.0032	-1.8	0.049	0.018
f__Bacteroidales S24-7 group_OTU_297	0.0033	-2.2	0.04	0.011
f__Lachnospiraceae_OTU_1068	0.0035	-2.4	0.045	0.001
f__Prevotellaceae_OTU_227	0.0036	0.91	0.087	0.174
g__Marvinbryantia_OTU_986	0.0036	-1.9	0.077	0.026
o__Bacteroidales_OTU_570	0.0036	-1.8	0.04	0.016
g__Blautia_OTU_17	0.0039	2	0.019	0.065
g__Roseburia_OTU_710	0.0039	-5.3	0.011	0
g__[Eubacterium] hallii group_OTU_402	0.0044	5	0	0.026
g__Prevotellaceae NK3B31 group_OTU_139	0.0044	-1.9	0.095	0.028
g__Lachnospiraceae NK4A136 group_OTU_268	0.0056	-3.7	0.026	0.012
f__Lachnospiraceae_OTU_1290	0.0057	-2.4	0.098	0.012
g__Lachnospiraceae NK4A136 group_OTU_1351	0.0057	2.2	0.012	0.068
g__Lachnospiraceae NK4A136 group_OTU_1937	0.0059	-3.8	0.01	0.005
f__Lachnospiraceae_OTU_157	0.0061	2.8	0.011	0.094
f__Bacteroidales S24-7 group_OTU_205	0.0068	-1.3	0.038	0.018
f__Lachnospiraceae_OTU_1950	0.0071	-3.2	0.041	0.005
f__Lachnospiraceae_OTU_55	0.0071	-1.5	0.176	0.076
f__Lachnospiraceae_OTU_135	0.0072	-3.4	0.04	0.005
f__Prevotellaceae_OTU_18	0.0083	1.4	0.513	1.263
f__Prevotellaceae_OTU_52	0.0084	-1.2	0.254	0.127
g__Ruminococcaceae UCG-014_OTU_659	0.0084	-4.3	0.012	0.001
f__Lachnospiraceae_OTU_1910	0.0098	-1.5	0.17	0.075
g__Ruminococcaceae UCG-010_OTU_277	0.0098	-3.9	0.026	0.002
g__Christensenellaceae R-7 group_OTU_82	0.01	-1.8	0.107	0.03
g__Marvinbryantia_OTU_1165	0.01	3.3	0.001	0.013
g__Ruminococcaceae UCG-014_OTU_354	0.01	-2.2	0.025	0.008
g__Ruminococcaceae UCG-014_OTU_274	0.011	2.9	0	0.014
f__Bacteroidales S24-7 group_OTU_432	0.012	-1.7	0.057	0.023
g__Ruminococcaceae UCG-005_OTU_59	0.012	-1.9	0.907	0.258
g__Ruminococcaceae UCG-005_OTU_1719	0.014	-1.6	0.439	0.161
g__Blautia_OTU_2359	0.015	1.9	0.205	0.585
g__Subdoligranulum_OTU_161	0.015	3.2	0.015	0.131
f__Bacteroidales S24-7 group_OTU_122	0.016	-0.96	0.105	0.058
g__Blautia_OTU_1628	0.016	1.9	0.042	0.132
g__Ruminococcaceae NK4A214 group_OTU_50	0.016	-1.2	0.326	0.15
f__Clostridiales vadinBB60 group_OTU_401	0.017	-2.9	0.016	0.001
g__[Eubacterium] coprostanoligenes group_OTU_204	0.017	-1.9	0.043	0.014
f__Bacteroidales S24-7 group_OTU_136	0.018	-1.3	0.134	0.063
g__Anaerovibrio_OTU_12	0.019	1.3	0.761	1.788
f__Lachnospiraceae_OTU_261	0.02	1.6	0.007	0.029
f__Ruminococcaceae_OTU_1638	0.021	-0.97	0.043	0.025
g__Blautia_OTU_1941	0.022	3.6	0	0.012
g__Streptococcus_OTU_80	0.024	1.3	0.065	0.127
o__Bacteroidales_OTU_215	0.024	-1.3	0.067	0.034
f__Prevotellaceae_OTU_2285	0.025	1.3	0.101	0.276
g__Blautia_OTU_1306	0.025	1.8	0.098	0.264
g__Prevotellaceae NK3B31 group_OTU_1871	0.025	0.74	2.18	3.892
g__Ruminococcaceae UCG-008_OTU_130	0.025	2.6	0.014	0.091
f__Bacteroidales S24-7 group_OTU_171	0.027	-0.97	0.087	0.052
f__Veillonellaceae_OTU_1287	0.027	1.2	0.108	0.242
g__Helicobacter_OTU_7	0.027	0.75	0.936	1.593
g__Blautia_OTU_254	0.028	3.9	0	0.015
f__Bacteroidales S24-7 group_OTU_142	0.029	-1.9	0.105	0.031
f__Prevotellaceae_OTU_1435	0.029	1.2	0.059	0.154
g__Turicibacter_OTU_244	0.029	-4.4	0.047	0
f__Bacteroidales RF16 group_OTU_110	0.031	-1.3	0.084	0.041
f__Ruminococcaceae_OTU_154	0.031	-0.95	0.09	0.053
g__Ruminiclostridium 5_OTU_158	0.031	2.2	0.065	0.014
f__Lachnospiraceae_OTU_239	0.032	-1.7	0.048	0.007
f__Lachnospiraceae_OTU_141	0.033	-2.5	0.079	0.02
f__Lachnospiraceae_OTU_2469	0.033	2	0.032	0.174
g__Allobaculum_OTU_109	0.033	1.4	0.034	0.11
g__Bacteroides_OTU_33	0.033	-1.4	0.379	0.13
g__Roseburia_OTU_251	0.033	-2.6	0.041	0.004
f__Ruminococcaceae_OTU_93	0.034	-0.93	0.152	0.094
f__Prevotellaceae_OTU_1906	0.039	0.77	0.048	0.076
g__Alistipes_OTU_199	0.039	-0.9	0.038	0.022
g__Alloprevotella_OTU_22	0.039	-0.83	0.469	0.299
g__Dorea_OTU_325	0.04	1.6	0.004	0.012
g__Lachnospiraceae NK4A136 group_OTU_221	0.04	-2.2	0.027	0.007
o__Gastranaerophilales_OTU_234	0.041	-1.9	0.024	0.009
g__Desulfovibrio_OTU_345	0.044	-1.2	0.016	0.009
f__Bacteroidales S24-7 group_OTU_184	0.046	-1.3	0.038	0.019
f__Lachnospiraceae_OTU_2367	0.046	2.6	0.003	0.024
f__Lachnospiraceae_OTU_2391	0.046	-2.4	0.035	0.007
g__Lactobacillus_OTU_20	0.046	-0.67	0.667	0.475
g__Ruminococcaceae UCG-005_OTU_11	0.0044	-1.9	0.902	0.269
g__Treponema 2_OTU_162	0.0044	2.9	0.018	0.033
g__Lachnospiraceae NK4A136 group_OTU_993	0.005	-5.6	0.014	0
g__Lachnospiraceae ND3007 group_OTU_15	0.0051	2.5	0.394	1.43
